# Supplementary material for: LATS2 Positively Regulates Polycomb Repressive Complex 2
Source: PLoS One. 2016 Jul 19;11(7):e0158562. doi: 10.1371/journal.pone.0158562 (PMC4951031; doi:10.1371/journal.pone.0158562)
Supplement: S1 Table — (XLSX) [file pone.0158562.s002.xlsx]

## Sheet: S1_Table
S1 Table. Differentially expressed genes in LATS2 KO HeLa-S3 cells.
Symbol	Log2FC	EntrezGene ID	Description
FASLG	7	356	Fas ligand (TNF superfamily, member 6)
FGG	7	2266	fibrinogen gamma chain
FOLR2	7	2350	folate receptor 2 (fetal)
FOLR3	7	2352	folate receptor 3 (gamma)
GZMM	7	3004	granzyme M (lymphocyte met-ase 1)
IL1B	7	3553	interleukin 1, beta
KISS1	7	3814	KiSS-1 metastasis-suppressor
KRT33B	7	3884	keratin 33B
LTF	7	4057	lactotransferrin
MFAP2	7	4237	microfibrillar-associated protein 2
MLN	7	4295	motilin
PSG2	7	5670	pregnancy specific beta-1-glycoprotein 2
PSG11	7	5680	pregnancy specific beta-1-glycoprotein 11
SLC9A2	7	6549	solute carrier family 9, subfamily A (NHE2, cation proton antiporter 2), member 2
SPRR2E	7	6704	small proline-rich protein 2E
LAPTM5	7	7805	lysosomal protein transmembrane 5
TM4SF5	7	9032	transmembrane 4 L six family member 5
CRISP3	7	10321	cysteine-rich secretory protein 3
CYSLTR1	7	10800	cysteinyl leukotriene receptor 1
OR7E14P	7	10819	olfactory receptor, family 7, subfamily E, member 14 pseudogene
SMR3B	7	10879	submaxillary gland androgen regulated protein 3B
FGF21	7	26291	fibroblast growth factor 21
RTP3	7	83597	receptor (chemosensory) transporter protein 3
MT4	7	84560	metallothionein 4
SLAMF9	7	89886	SLAM family member 9
NEURL3	7	93082	neuralized homolog 3 (Drosophila) pseudogene
CDRT15P1	7	94158	CMT1A duplicated region transcript 15 pseudogene 1
PRAP1	7	118471	proline-rich acidic protein 1
OR2T12	7	127064	olfactory receptor, family 2, subfamily T, member 12
REG3G	7	130120	regenerating islet-derived 3 gamma
SPANXN3	7	139067	SPANX family, member N3
OTOA	7	146183	otoancorin
C4orf26	7	152816	chromosome 4 open reading frame 26
AKAP14	7	158798	A kinase (PRKA) anchor protein 14
TEX37	7	200523	testis expressed 37
LOC284344	7	284344	uncharacterized LOC284344
KRTAP19-1	7	337882	keratin associated protein 19-1
KRTAP13-2	7	337959	keratin associated protein 13-2
KRTAP20-2	7	337976	keratin associated protein 20-2
KRTAP21-2	7	337978	keratin associated protein 21-2
C1orf110	7	339512	chromosome 1 open reading frame 110
KLHL38	7	340359	kelch-like 38 (Drosophila)
OR2T8	7	343172	olfactory receptor, family 2, subfamily T, member 8
WASH5P	7	375690	WAS protein family homolog 5 pseudogene
IGFL3	7	388555	IGF-like family member 3
BCAR4	7	400500	breast cancer anti-estrogen resistance 4 (non-protein coding)
MIR137HG	7	400765	MIR137 host gene (non-protein coding)
LOC642236	7	642236	FSHD region gene 1 pseudogene
UCA1	7	652995	urothelial cancer associated 1 (non-protein coding)
PSG10P	7	653492	pregnancy specific beta-1-glycoprotein 10, pseudogene
RPS17L	7	100505503	ribosomal protein S17-like
KRBOX1	7	100506243	KRAB box domain containing 1
BIVM-ERCC5	7	100533467	BIVM-ERCC5 readthrough
SPINK6	6.6524	404203	serine peptidase inhibitor, Kazal type 6
SCN9A	5.2857	6335	sodium channel, voltage-gated, type IX, alpha subunit
ZNF385B	5.0418	151126	zinc finger protein 385B
PSG5	4.9815	5673	pregnancy specific beta-1-glycoprotein 5
HBB	4.7615	3043	hemoglobin, beta
GNG2	4.7493	54331	guanine nucleotide binding protein (G protein), gamma 2
PSG4	4.7418	5672	pregnancy specific beta-1-glycoprotein 4
ZBED2	4.7197	79413	zinc finger, BED-type containing 2
TNIK	4.7163	23043	TRAF2 and NCK interacting kinase
KRT34	4.7149	3885	keratin 34
CNTN1	4.6563	1272	contactin 1
WDR69	4.6339	164781	WD repeat domain 69
ETV5	4.5347	2119	ets variant 5
C5orf46	4.5237	389336	chromosome 5 open reading frame 46
BCHE	4.5172	590	butyrylcholinesterase
OLR1	4.4884	4973	oxidized low density lipoprotein (lectin-like) receptor 1
ANO2	4.4475	57101	anoctamin 2
ARHGAP24	4.3271	83478	Rho GTPase activating protein 24
CNTN5	4.3234	53942	contactin 5
MAGEB18	4.241	286514	melanoma antigen family B, 18
LOC100505633	4.2387	100505633	uncharacterized LOC100505633
FOXQ1	4.1848	94234	forkhead box Q1
CXCR7	4.0666	57007	chemokine (C-X-C motif) receptor 7
CDS1	4.0102	1040	CDP-diacylglycerol synthase (phosphatidate cytidylyltransferase) 1
PSG1	4.0044	5669	pregnancy specific beta-1-glycoprotein 1
CRYAB	3.9775	1410	crystallin, alpha B
NCF2	3.913	4688	neutrophil cytosolic factor 2
TMTC2	3.9065	160335	transmembrane and tetratricopeptide repeat containing 2
CHST11	3.8414	50515	carbohydrate (chondroitin 4) sulfotransferase 11
N4BP3	3.8187	23138	NEDD4 binding protein 3
SIRPA	3.7698	140885	signal-regulatory protein alpha
SYNE1	3.7524	23345	spectrin repeat containing, nuclear envelope 1
IGSF9	3.7041	57549	immunoglobulin superfamily, member 9
DKFZp434J0226	3.6938	93429	uncharacterized LOC93429
SAA1	3.6734	6288	serum amyloid A1
HES7	3.6672	84667	hairy and enhancer of split 7 (Drosophila)
BCAS4	3.6579	55653	breast carcinoma amplified sequence 4
CTSF	3.6319	8722	cathepsin F
HHAT	3.629	55733	hedgehog acyltransferase
KRT17	3.6246	3872	keratin 17
OVGP1	3.5995	5016	oviductal glycoprotein 1, 120kDa
PRR5L	3.5958	79899	proline rich 5 like
PAPPA2	3.5882	60676	pappalysin 2
TMEM52B	3.5493	120939	transmembrane protein 52B
IL11	3.5462	3589	interleukin 11
GPR137B	3.5457	7107	G protein-coupled receptor 137B
FAM19A2	3.5387	338811	family with sequence similarity 19 (chemokine (C-C motif)-like), member A2
SH2D1B	3.5377	117157	SH2 domain containing 1B
IGFL1	3.5207	374918	IGF-like family member 1
MAMDC2	3.5163	256691	MAM domain containing 2
ETV4	3.4891	2118	ets variant 4
GALNT13	3.4553	114805	UDP-N-acetyl-alpha-D-galactosamine:polypeptide N-acetylgalactosaminyltransferase 13 (GalNAc-T13)
TMEM9	3.4485	252839	transmembrane protein 9
IL1A	3.4366	3552	interleukin 1, alpha
IL8	3.4268	3576	interleukin 8
HOXA1	3.4174	3198	homeobox A1
LGR5	3.4094	8549	leucine-rich repeat containing G protein-coupled receptor 5
EPS8L3	3.3645	79574	EPS8-like 3
SLCO1B3	3.3394	28234	solute carrier organic anion transporter family, member 1B3
SH2D3C	3.3365	10044	SH2 domain containing 3C
TTC9	3.3332	23508	tetratricopeptide repeat domain 9
EBI3	3.3271	10148	Epstein-Barr virus induced 3
TRABD2A	3.3016	129293	TraB domain containing 2A
ABCB4	3.297	5244	ATP-binding cassette, sub-family B (MDR/TAP), member 4
FAM167A	3.2866	83648	family with sequence similarity 167, member A
LAMP3	3.274	27074	lysosomal-associated membrane protein 3
PSG9	3.2472	5678	pregnancy specific beta-1-glycoprotein 9
TMC5	3.2415	79838	transmembrane channel-like 5
HES4	3.1935	57801	hairy and enhancer of split 4 (Drosophila)
CPA3	3.1798	1359	carboxypeptidase A3 (mast cell)
RTN4RL2	3.1775	349667	reticulon 4 receptor-like 2
FOLR1	3.169	2348	folate receptor 1 (adult)
APOE	3.1433	348	apolipoprotein E
SDR16C5	3.1411	195814	short chain dehydrogenase/reductase family 16C, member 5
RSPO3	3.1376	84870	R-spondin 3
GSTO2	3.1354	119391	glutathione S-transferase omega 2
LYPD3	3.1263	27076	LY6/PLAUR domain containing 3
FAM189A2	3.1237	9413	family with sequence similarity 189, member A2
DPPA2	3.121	151871	developmental pluripotency associated 2
MARCH4	3.0564	57574	membrane-associated ring finger (C3HC4) 4, E3 ubiquitin protein ligase
STEAP4	3.0513	79689	STEAP family member 4
CYP24A1	3.0413	1591	cytochrome P450, family 24, subfamily A, polypeptide 1
PITPNC1	3.0356	26207	phosphatidylinositol transfer protein, cytoplasmic 1
MEIS3	3.0268	56917	Meis homeobox 3
PTPRC	2.9847	5788	protein tyrosine phosphatase, receptor type, C
S1PR1	2.9738	1901	sphingosine-1-phosphate receptor 1
GPR3	2.9612	2827	G protein-coupled receptor 3
BRDT	2.9572	676	bromodomain, testis-specific
MYEOV	2.9383	26579	myeloma overexpressed (in a subset of t(11;14) positive multiple myelomas)
C1QL1	2.9362	10882	complement component 1, q subcomponent-like 1
CD200	2.9324	4345	CD200 molecule
TMC7	2.881	79905	transmembrane channel-like 7
SLC22A15	2.8753	55356	solute carrier family 22, member 15
TNS4	2.8686	84951	tensin 4
F2R	2.8491	2149	coagulation factor II (thrombin) receptor
TLE1	2.8464	7088	transducin-like enhancer of split 1 (E(sp1) homolog, Drosophila)
VEGFC	2.8319	7424	vascular endothelial growth factor C
AOX1	2.818	316	aldehyde oxidase 1
GRID1	2.8167	2894	glutamate receptor, ionotropic, delta 1
AMDHD1	2.8071	144193	amidohydrolase domain containing 1
ELFN2	2.7838	114794	extracellular leucine-rich repeat and fibronectin type III domain containing 2
SIPA1L1	2.7821	26037	signal-induced proliferation-associated 1 like 1
TLX3	2.768	30012	T-cell leukemia homeobox 3
ERP27	2.7567	121506	endoplasmic reticulum protein 27
XDH	2.7373	7498	xanthine dehydrogenase
MAFF	2.7294	23764	v-maf musculoaponeurotic fibrosarcoma oncogene homolog F (avian)
RHEBL1	2.7187	121268	Ras homolog enriched in brain like 1
FAM131C	2.7137	348487	family with sequence similarity 131, member C
IGSF1	2.7	3547	immunoglobulin superfamily, member 1
CLDN23	2.6928	137075	claudin 23
TMEM198	2.6901	130612	transmembrane protein 198
SEPP1	2.6886	6414	selenoprotein P, plasma, 1
SERPINE2	2.6828	5270	serpin peptidase inhibitor, clade E (nexin, plasminogen activator inhibitor type 1), member 2
NR3C2	2.6806	4306	nuclear receptor subfamily 3, group C, member 2
GNB1	2.658	2782	guanine nucleotide binding protein (G protein), beta polypeptide 1
HOTAIRM1	2.6567	100506311	HOXA transcript antisense RNA, myeloid-specific 1
HOXA4	2.6486	3201	homeobox A4
GDF15	2.6476	9518	growth differentiation factor 15
CES1P2	2.6343	390732	carboxylesterase 1 pseudogene
DUSP4	2.6085	1846	dual specificity phosphatase 4
ANKRD30B	2.6052	374860	ankyrin repeat domain 30B
ETV1	2.6029	2115	ets variant 1
PARD3B	2.5994	117583	par-3 partitioning defective 3 homolog B (C. elegans)
BEGAIN	2.5992	57596	brain-enriched guanylate kinase-associated homolog (rat)
OLFM1	2.594	10439	olfactomedin 1
SLC35F3	2.5857	148641	solute carrier family 35, member F3
IL6	2.5769	3569	interleukin 6 (interferon, beta 2)
C15orf27	2.5705	123591	chromosome 15 open reading frame 27
MATN2	2.5625	4147	matrilin 2
INPP5D	2.5408	3635	inositol polyphosphate-5-phosphatase, 145kDa
INHBE	2.5177	83729	inhibin, beta E
RASD1	2.5108	51655	RAS, dexamethasone-induced 1
CORIN	2.5092	10699	corin, serine peptidase
HIVEP2	2.4996	3097	human immunodeficiency virus type I enhancer binding protein 2
SGK223	2.4956	157285	homolog of rat pragma of Rnd2
ERBB4	2.4918	2066	v-erb-a erythroblastic leukemia viral oncogene homolog 4 (avian)
RASEF	2.4834	158158	RAS and EF-hand domain containing
C2orf82	2.4727	389084	chromosome 2 open reading frame 82
CHST2	2.4602	9435	carbohydrate (N-acetylglucosamine-6-O) sulfotransferase 2
CYFIP2	2.459	26999	cytoplasmic FMR1 interacting protein 2
CD24	2.4493	100133941	CD24 molecule
RSAD2	2.4483	91543	radical S-adenosyl methionine domain containing 2
LOC645638	2.4394	645638	WDNM1-like pseudogene
TUBA1A	2.4389	7846	tubulin, alpha 1a
THBD	2.4202	7056	thrombomodulin
NFATC1	2.4192	4772	nuclear factor of activated T-cells, cytoplasmic, calcineurin-dependent 1
SP6	2.4074	80320	Sp6 transcription factor
RBPMS2	2.4047	348093	RNA binding protein with multiple splicing 2
ATP8B3	2.3955	148229	ATPase, aminophospholipid transporter, class I, type 8B, member 3
DUSP1	2.3878	1843	dual specificity phosphatase 1
AFF3	2.3848	3899	AF4/FMR2 family, member 3
SLC1A1	2.3783	6505	solute carrier family 1 (neuronal/epithelial high affinity glutamate transporter, system Xag), member 1
ZSCAN12P1	2.3771	221584	zinc finger and SCAN domain containing 12 pseudogene 1
COL11A1	2.3623	1301	collagen, type XI, alpha 1
IL32	2.3505	9235	interleukin 32
CPXM2	2.3458	119587	carboxypeptidase X (M14 family), member 2
TEX19	2.3456	400629	testis expressed 19
NIPAL1	2.3448	152519	NIPA-like domain containing 1
MCF2L	2.3446	23263	MCF.2 cell line derived transforming sequence-like
RFTN1	2.3407	23180	raftlin, lipid raft linker 1
TMEM102	2.3362	284114	transmembrane protein 102
LYPD6	2.3305	130574	LY6/PLAUR domain containing 6
HSPA6	2.3292	3310	heat shock 70kDa protein 6 (HSP70B')
LAMA1	2.3182	284217	laminin, alpha 1
FBXO32	2.318	114907	F-box protein 32
MPP7	2.3132	143098	membrane protein, palmitoylated 7 (MAGUK p55 subfamily member 7)
IFI44	2.2912	10561	interferon-induced protein 44
FN3K	2.2667	64122	fructosamine 3 kinase
PMEPA1	2.244	56937	prostate transmembrane protein, androgen induced 1
SLC2A3	2.2284	6515	solute carrier family 2 (facilitated glucose transporter), member 3
PAG1	2.2267	55824	phosphoprotein associated with glycosphingolipid microdomains 1
TRPS1	2.187	7227	trichorhinophalangeal syndrome I
KRT80	2.1718	144501	keratin 80
GRAMD1C	2.1511	54762	GRAM domain containing 1C
PHLDB3	2.146	653583	pleckstrin homology-like domain, family B, member 3
CTSZ	2.1367	1522	cathepsin Z
SPRED2	2.1206	200734	sprouty-related, EVH1 domain containing 2
KLF2	2.1106	10365	Kruppel-like factor 2 (lung)
DLG2	2.1103	1740	discs, large homolog 2 (Drosophila)
NBEAL2	2.0958	23218	neurobeachin-like 2
TLL1	2.0782	7092	tolloid-like 1
CHAC1	2.0642	79094	ChaC, cation transport regulator homolog 1 (E. coli)
TNNT1	2.063	7138	troponin T type 1 (skeletal, slow)
CSRP2	2.0587	1466	cysteine and glycine-rich protein 2
FAXC	2.056	84553	failed axon connections homolog (Drosophila)
C5	2.0505	727	complement component 5
TNFSF15	2.0441	9966	tumor necrosis factor (ligand) superfamily, member 15
ABTB1	2.0278	80325	ankyrin repeat and BTB (POZ) domain containing 1
FAS	2.0261	355	Fas (TNF receptor superfamily, member 6)
ITGB4	2.0202	3691	integrin, beta 4
IL1RL1	2.0087	9173	interleukin 1 receptor-like 1
MCTP1	2.0084	79772	multiple C2 domains, transmembrane 1
PTPRR	1.9821	5801	protein tyrosine phosphatase, receptor type, R
HCN2	1.9812	610	hyperpolarization activated cyclic nucleotide-gated potassium channel 2
GJB3	1.9726	2707	gap junction protein, beta 3, 31kDa
AFAP1L1	1.9723	134265	actin filament associated protein 1-like 1
NUDT8	1.9504	254552	nudix (nucleoside diphosphate linked moiety X)-type motif 8
FSD1	1.949	79187	fibronectin type III and SPRY domain containing 1
STAMBPL1	1.9477	57559	STAM binding protein-like 1
CDKN1A	1.9456	1026	cyclin-dependent kinase inhibitor 1A (p21, Cip1)
RPS6KB2	1.9405	6199	ribosomal protein S6 kinase, 70kDa, polypeptide 2
GLI3	1.9394	2737	GLI family zinc finger 3
FAM100B	1.9389	283991	family with sequence similarity 100, member B
FGF12	1.9384	2257	fibroblast growth factor 12
ZNF524	1.9352	147807	zinc finger protein 524
ANKRD9	1.9347	122416	ankyrin repeat domain 9
ISG15	1.9345	9636	ISG15 ubiquitin-like modifier
LOX	1.9258	4015	lysyl oxidase
SLC12A7	1.9256	10723	solute carrier family 12 (potassium/chloride transporters), member 7
ATF3	1.9238	467	activating transcription factor 3
MGP	1.9231	4256	matrix Gla protein
FBLN5	1.9191	10516	fibulin 5
C16orf45	1.8955	89927	chromosome 16 open reading frame 45
STAC	1.8814	6769	SH3 and cysteine rich domain
SPHK1	1.8671	8877	sphingosine kinase 1
OPLAH	1.8624	26873	5-oxoprolinase (ATP-hydrolysing)
HEBP2	1.8619	23593	heme binding protein 2
STK17A	1.8568	9263	serine/threonine kinase 17a
JUN	1.853	3725	jun proto-oncogene
LAMB3	1.8524	3914	laminin, beta 3
TMEM184A	1.8495	202915	transmembrane protein 184A
SESN3	1.8425	143686	sestrin 3
NFKB2	1.8325	4791	nuclear factor of kappa light polypeptide gene enhancer in B-cells 2 (p49/p100)
FASN	1.8316	2194	fatty acid synthase
KIAA0040	1.827	9674	KIAA0040
MSLN	1.8246	10232	mesothelin
C21orf56	1.8093	84221	chromosome 21 open reading frame 56
TINAGL1	1.8034	64129	tubulointerstitial nephritis antigen-like 1
FOXF2	1.798	2295	forkhead box F2
NUPR1	1.79	26471	nuclear protein, transcriptional regulator, 1
IRS1	1.7899	3667	insulin receptor substrate 1
KRT7	1.7751	3855	keratin 7
INPPL1	1.7698	3636	inositol polyphosphate phosphatase-like 1
DUSP6	1.766	1848	dual specificity phosphatase 6
SLC22A3	1.7576	6581	solute carrier family 22 (extraneuronal monoamine transporter), member 3
SERTAD4	1.7564	56256	SERTA domain containing 4
PICK1	1.7477	9463	protein interacting with PRKCA 1
C7orf41	1.7472	222166	chromosome 7 open reading frame 41
LINC00162	1.7447	378825	long intergenic non-protein coding RNA 162
HOMER3	1.7376	9454	homer homolog 3 (Drosophila)
EHBP1L1	1.7354	254102	EH domain binding protein 1-like 1
CHPF	1.7248	79586	chondroitin polymerizing factor
EEF1A2	1.7154	1917	eukaryotic translation elongation factor 1 alpha 2
GPR137C	1.7124	283554	G protein-coupled receptor 137C
PRSS12	1.7067	8492	protease, serine, 12 (neurotrypsin, motopsin)
RTN4R	1.7065	65078	reticulon 4 receptor
FRAS1	1.7052	80144	Fraser syndrome 1
CASP9	1.7034	842	caspase 9, apoptosis-related cysteine peptidase
SMTN	1.6977	6525	smoothelin
ALPK2	1.6761	115701	alpha-kinase 2
PHLDA3	1.675	23612	pleckstrin homology-like domain, family A, member 3
PODXL2	1.6749	50512	podocalyxin-like 2
CDH2	1.6733	1000	cadherin 2, type 1, N-cadherin (neuronal)
CDKN1C	1.6727	1028	cyclin-dependent kinase inhibitor 1C (p57, Kip2)
TAF6L	1.667	10629	TAF6-like RNA polymerase II, p300/CBP-associated factor (PCAF)-associated factor, 65kDa
CES3	1.6666	23491	carboxylesterase 3
SERINC2	1.6644	347735	serine incorporator 2
FHL2	1.6505	2274	four and a half LIM domains 2
TNFAIP3	1.6492	7128	tumor necrosis factor, alpha-induced protein 3
KLC2	1.6488	64837	kinesin light chain 2
PKN1	1.6478	5585	protein kinase N1
B3GNT7	1.6452	93010	UDP-GlcNAc:betaGal beta-1,3-N-acetylglucosaminyltransferase 7
ADRB2	1.643	154	adrenoceptor beta 2, surface
PITPNM1	1.6426	9600	phosphatidylinositol transfer protein, membrane-associated 1
GPR161	1.6384	23432	G protein-coupled receptor 161
FAM134B	1.6375	54463	family with sequence similarity 134, member B
HSPA2	1.6342	3306	heat shock 70kDa protein 2
VLDLR	1.6213	7436	very low density lipoprotein receptor
IGFBP1	1.617	3484	insulin-like growth factor binding protein 1
HKDC1	1.609	80201	hexokinase domain containing 1
MESP1	1.6083	55897	mesoderm posterior 1 homolog (mouse)
H1FX	1.6068	8971	H1 histone family, member X
NR4A2	1.6025	4929	nuclear receptor subfamily 4, group A, member 2
LMO4	1.5978	8543	LIM domain only 4
PHLDA2	1.5975	7262	pleckstrin homology-like domain, family A, member 2
BHLHE40	1.5966	8553	basic helix-loop-helix family, member e40
CAMTA2	1.5938	23125	calmodulin binding transcription activator 2
DUSP5	1.5852	1847	dual specificity phosphatase 5
GADD45B	1.5809	4616	growth arrest and DNA-damage-inducible, beta
CARD14	1.5798	79092	caspase recruitment domain family, member 14
CYR61	1.5783	3491	cysteine-rich, angiogenic inducer, 61
CPE	1.5719	1363	carboxypeptidase E
UBE2S	1.5688	27338	ubiquitin-conjugating enzyme E2S
MIB2	1.5672	142678	mindbomb E3 ubiquitin protein ligase 2
LYPD4	1.5657	147719	LY6/PLAUR domain containing 4
GAA	1.5647	2548	glucosidase, alpha; acid
FKBP8	1.5595	23770	FK506 binding protein 8, 38kDa
ACSS2	1.5587	55902	acyl-CoA synthetase short-chain family member 2
TBC1D17	1.5552	79735	TBC1 domain family, member 17
FAM108A1	1.5502	81926	family with sequence similarity 108, member A1
TICAM1	1.5499	148022	toll-like receptor adaptor molecule 1
COL1A1	1.546	1277	collagen, type I, alpha 1
SLC6A9	1.5444	6536	solute carrier family 6 (neurotransmitter transporter, glycine), member 9
BMP1	1.5413	649	bone morphogenetic protein 1
GALK1	1.5372	2584	galactokinase 1
MORC4	1.5364	79710	MORC family CW-type zinc finger 4
SPRY2	1.5283	10253	sprouty homolog 2 (Drosophila)
CRTC1	1.5231	23373	CREB regulated transcription coactivator 1
COL4A2	1.5227	1284	collagen, type IV, alpha 2
MARK2	1.5172	2011	MAP/microtubule affinity-regulating kinase 2
COL4A1	1.5166	1282	collagen, type IV, alpha 1
GKAP1	1.5161	80318	G kinase anchoring protein 1
CTU1	1.5127	90353	cytosolic thiouridylase subunit 1 homolog (S. pombe)
SORBS2	1.5085	8470	sorbin and SH3 domain containing 2
STXBP1	1.5082	6812	syntaxin binding protein 1
LRRC26	1.4965	389816	leucine rich repeat containing 26
WISP2	1.4907	8839	WNT1 inducible signaling pathway protein 2
WIPI1	1.4816	55062	WD repeat domain, phosphoinositide interacting 1
ATP13A2	1.4794	23400	ATPase type 13A2
DTNB	1.4765	1838	dystrobrevin, beta
GAMT	1.4513	2593	guanidinoacetate N-methyltransferase
MAD1L1	1.4494	8379	MAD1 mitotic arrest deficient-like 1 (yeast)
PNPLA2	1.4481	57104	patatin-like phospholipase domain containing 2
HMG20B	1.424	10362	high mobility group 20B
TGFBI	1.4229	7045	transforming growth factor, beta-induced, 68kDa
AKAP8L	1.4088	26993	A kinase (PRKA) anchor protein 8-like
OASL	1.3982	8638	2'-5'-oligoadenylate synthetase-like
HYI	1.3961	81888	hydroxypyruvate isomerase (putative)
TRIM7	1.3833	81786	tripartite motif containing 7
NT5E	1.3825	4907	5'-nucleotidase, ecto (CD73)
CLU	1.3742	1191	clusterin
AMIGO2	1.3595	347902	adhesion molecule with Ig-like domain 2
LOC100507127	1.3531	100507127	uncharacterized LOC100507127
CDC34	1.3458	997	cell division cycle 34 homolog (S. cerevisiae)
LOC100507537	1.3439	100507537	uncharacterized LOC100507537
KSR2	1.3438	283455	kinase suppressor of ras 2
IGFBP3	1.336	3486	insulin-like growth factor binding protein 3
COL5A1	1.3289	1289	collagen, type V, alpha 1
JUNB	1.3279	3726	jun B proto-oncogene
FAM129A	1.3204	116496	family with sequence similarity 129, member A
RBCK1	1.3176	10616	RanBP-type and C3HC4-type zinc finger containing 1
PCK2	1.3172	5106	phosphoenolpyruvate carboxykinase 2 (mitochondrial)
GPM6A	1.3153	2823	glycoprotein M6A
NR1H2	1.3033	7376	nuclear receptor subfamily 1, group H, member 2
RNF122	1.2957	79845	ring finger protein 122
FLNA	1.287	2316	filamin A, alpha
TPBG	1.284	7162	trophoblast glycoprotein
IGFBP7	1.2715	3490	insulin-like growth factor binding protein 7
RALY	1.2712	22913	RNA binding protein, autoantigenic (hnRNP-associated with lethal yellow homolog (mouse))
STK39	1.2636	27347	serine threonine kinase 39
IFIT2	1.2629	3433	interferon-induced protein with tetratricopeptide repeats 2
CCND1	1.2556	595	cyclin D1
PXDC1	1.2505	221749	PX domain containing 1
MTA1	1.2488	9112	metastasis associated 1
CSRP1	1.2472	1465	cysteine and glycine-rich protein 1
FAM101B	1.2191	359845	family with sequence similarity 101, member B
SLC39A8	1.2188	64116	solute carrier family 39 (zinc transporter), member 8
GABARAPL1	1.2164	23710	GABA(A) receptor-associated protein like 1
TBX3	1.2132	6926	T-box 3
EPB41L3	1.2115	23136	erythrocyte membrane protein band 4.1-like 3
SNAPC1	1.2008	6617	small nuclear RNA activating complex, polypeptide 1, 43kDa
NPC2	1.1918	10577	Niemann-Pick disease, type C2
RAB32	1.1822	10981	RAB32, member RAS oncogene family
ADAMTS1	1.1662	9510	ADAM metallopeptidase with thrombospondin type 1 motif, 1
NEGR1	1.1628	257194	neuronal growth regulator 1
EDN1	1.1526	1906	endothelin 1
MGLL	1.1503	11343	monoglyceride lipase
CDK2AP2	1.1443	10263	cyclin-dependent kinase 2 associated protein 2
PLAUR	1.1415	5329	plasminogen activator, urokinase receptor
B4GALT4	1.1328	8702	UDP-Gal:betaGlcNAc beta 1,4- galactosyltransferase, polypeptide 4
GLTSCR2	1.123	29997	glioma tumor suppressor candidate region gene 2
NOG	1.1225	9241	noggin
PHLDB2	1.1164	90102	pleckstrin homology-like domain, family B, member 2
IER5L	1.1086	389792	immediate early response 5-like
JUND	1.1007	3727	jun D proto-oncogene
PRKCDBP	1.0971	112464	protein kinase C, delta binding protein
BTG1	1.0876	694	B-cell translocation gene 1, anti-proliferative
OSBP2	1.059	23762	oxysterol binding protein 2
UBE2M	1.0488	9040	ubiquitin-conjugating enzyme E2M
GRN	1.024	2896	granulin
ID1	1.0048	3397	inhibitor of DNA binding 1, dominant negative helix-loop-helix protein
LIFR	-1.00281	3977	leukemia inhibitory factor receptor alpha
CHORDC1	-1.00548	26973	cysteine and histidine-rich domain (CHORD) containing 1
ARPC3	-1.00733	10094	actin related protein 2/3 complex, subunit 3, 21kDa
ANKRD32	-1.01374	84250	ankyrin repeat domain 32
UBE2N	-1.02412	7334	ubiquitin-conjugating enzyme E2N
EI24	-1.02444	9538	etoposide induced 2.4 mRNA
PTGES3	-1.04211	10728	prostaglandin E synthase 3 (cytosolic)
KITLG	-1.04431	4254	KIT ligand
PTPN12	-1.05835	5782	protein tyrosine phosphatase, non-receptor type 12
RNF141	-1.0619	50862	ring finger protein 141
RPS27	-1.07219	6232	ribosomal protein S27
GCLC	-1.07495	2729	glutamate-cysteine ligase, catalytic subunit
CREBZF	-1.07889	58487	CREB/ATF bZIP transcription factor
DERA	-1.09297	51071	deoxyribose-phosphate aldolase (putative)
RIF1	-1.09356	55183	RAP1 interacting factor homolog (yeast)
PHKB	-1.09547	5257	phosphorylase kinase, beta
ARL1	-1.09719	400	ADP-ribosylation factor-like 1
IPO8	-1.09832	10526	importin 8
MLL5	-1.09958	55904	myeloid/lymphoid or mixed-lineage leukemia 5 (trithorax homolog, Drosophila)
GALNT7	-1.10102	51809	UDP-N-acetyl-alpha-D-galactosamine:polypeptide N-acetylgalactosaminyltransferase 7 (GalNAc-T7)
RNF34	-1.1015	80196	ring finger protein 34, E3 ubiquitin protein ligase
DCUN1D5	-1.10447	84259	DCN1, defective in cullin neddylation 1, domain containing 5 (S. cerevisiae)
MRPL42	-1.10448	28977	mitochondrial ribosomal protein L42
RPL7	-1.10667	6129	ribosomal protein L7
PAFAH1B2	-1.10757	5049	platelet-activating factor acetylhydrolase 1b, catalytic subunit 2 (30kDa)
MRE11A	-1.10805	4361	MRE11 meiotic recombination 11 homolog A (S. cerevisiae)
TBK1	-1.10821	29110	TANK-binding kinase 1
C11orf73	-1.11434	51501	chromosome 11 open reading frame 73
ZFYVE16	-1.12249	9765	zinc finger, FYVE domain containing 16
LBR	-1.12424	3930	lamin B receptor
TXNRD1	-1.12585	7296	thioredoxin reductase 1
AEBP2	-1.1283	121536	AE binding protein 2
KNTC1	-1.12925	9735	kinetochore associated 1
SRGN	-1.12954	5552	serglycin
RPL41	-1.13377	6171	ribosomal protein L41
S100A10	-1.13627	6281	S100 calcium binding protein A10
CD9	-1.14225	928	CD9 molecule
MTRNR2L8	-1.14407	100463486	MT-RNR2-like 8
ARPC1A	-1.14667	10552	actin related protein 2/3 complex, subunit 1A, 41kDa
FAM3C	-1.14778	10447	family with sequence similarity 3, member C
BCAT1	-1.1538	586	branched chain amino-acid transaminase 1, cytosolic
ATR	-1.15549	545	ataxia telangiectasia and Rad3 related
REPIN1	-1.15721	29803	replication initiator 1
TAF1D	-1.1604	79101	TATA box binding protein (TBP)-associated factor, RNA polymerase I, D, 41kDa
HYOU1	-1.16227	10525	hypoxia up-regulated 1
PARPBP	-1.16478	55010	PARP1 binding protein
CPNE8	-1.16959	144402	copine VIII
PON2	-1.17301	5445	paraoxonase 2
EXOC4	-1.1739	60412	exocyst complex component 4
IL6ST	-1.17504	3572	interleukin 6 signal transducer (gp130, oncostatin M receptor)
RPUSD4	-1.1753	84881	RNA pseudouridylate synthase domain containing 4
PSMC2	-1.17784	5701	proteasome (prosome, macropain) 26S subunit, ATPase, 2
LAMTOR4	-1.17849	389541	late endosomal/lysosomal adaptor, MAPK and MTOR activator 4
THYN1	-1.17957	29087	thymocyte nuclear protein 1
ZNF468	-1.17971	90333	zinc finger protein 468
MDM2	-1.18122	4193	Mdm2, p53 E3 ubiquitin protein ligase homolog (mouse)
TNPO3	-1.1855	23534	transportin 3
KLHDC10	-1.19095	23008	kelch domain containing 10
APLP2	-1.19636	334	amyloid beta (A4) precursor-like protein 2
MKRN1	-1.19682	23608	makorin ring finger protein 1
IDE	-1.20401	3416	insulin-degrading enzyme
TTC3	-1.20458	7267	tetratricopeptide repeat domain 3
XPO4	-1.20498	64328	exportin 4
DLD	-1.20728	1738	dihydrolipoamide dehydrogenase
ACTR6	-1.20782	64431	ARP6 actin-related protein 6 homolog (yeast)
ZNF664	-1.21004	144348	zinc finger protein 664
AGL	-1.21159	178	amylo-alpha-1, 6-glucosidase, 4-alpha-glucanotransferase
TMEM209	-1.21214	84928	transmembrane protein 209
PUS7L	-1.22395	83448	pseudouridylate synthase 7 homolog (S. cerevisiae)-like
RPS28	-1.22494	6234	ribosomal protein S28
NAA38	-1.23981	51691	N(alpha)-acetyltransferase 38, NatC auxiliary subunit
RPL22L1	-1.24104	200916	ribosomal protein L22-like 1
SNTB2	-1.24946	6645	syntrophin, beta 2 (dystrophin-associated protein A1, 59kDa, basic component 2)
RAI14	-1.254	26064	retinoic acid induced 14
ZNF518A	-1.25458	9849	zinc finger protein 518A
RASSF8	-1.2693	11228	Ras association (RalGDS/AF-6) domain family (N-terminal) member 8
OSBPL8	-1.27219	114882	oxysterol binding protein-like 8
UBE2H	-1.27288	7328	ubiquitin-conjugating enzyme E2H
MET	-1.27417	4233	met proto-oncogene (hepatocyte growth factor receptor)
CDK6	-1.27552	1021	cyclin-dependent kinase 6
ATP5J2	-1.27645	9551	ATP synthase, H+ transporting, mitochondrial Fo complex, subunit F2
RBM28	-1.27883	55131	RNA binding motif protein 28
EED	-1.27979	8726	embryonic ectoderm development
RPS26	-1.28099	6231	ribosomal protein S26
NUDT9	-1.28717	53343	nudix (nucleoside diphosphate linked moiety X)-type motif 9
ANKRD49	-1.29187	54851	ankyrin repeat domain 49
TMEM135	-1.294	65084	transmembrane protein 135
ZBTB44	-1.29621	29068	zinc finger and BTB domain containing 44
KIF21A	-1.29873	55605	kinesin family member 21A
CHCHD3	-1.3004	54927	coiled-coil-helix-coiled-coil-helix domain containing 3
KIAA1731	-1.30195	85459	KIAA1731
DNAJC3	-1.30228	5611	DnaJ (Hsp40) homolog, subfamily C, member 3
ELMSAN1	-1.30394	91748	ELM2 and Myb/SANT-like domain containing 1
ZNF267	-1.30638	10308	zinc finger protein 267
PTS	-1.3192	5805	6-pyruvoyltetrahydropterin synthase
BCL9L	-1.32002	283149	B-cell CLL/lymphoma 9-like
RINT1	-1.32346	60561	RAD50 interactor 1
CLDN12	-1.32384	9069	claudin 12
NXPE3	-1.32784	91775	neurexophilin and PC-esterase domain family, member 3
TMTC3	-1.33205	160418	transmembrane and tetratricopeptide repeat containing 3
ZNF92	-1.33607	168374	zinc finger protein 92
WNK1	-1.33851	65125	WNK lysine deficient protein kinase 1
SERPINB5	-1.34573	5268	serpin peptidase inhibitor, clade B (ovalbumin), member 5
THAP5	-1.34942	168451	THAP domain containing 5
H2AFX	-1.35403	3014	H2A histone family, member X
TES	-1.35577	26136	testis derived transcript (3 LIM domains)
PLS1	-1.35737	5357	plastin 1
ASS1	-1.36099	445	argininosuccinate synthase 1
KRIT1	-1.36143	889	KRIT1, ankyrin repeat containing
BIRC2	-1.37531	329	baculoviral IAP repeat containing 2
LUC7L2	-1.37853	51631	LUC7-like 2 (S. cerevisiae)
GNAI1	-1.37894	2770	guanine nucleotide binding protein (G protein), alpha inhibiting activity polypeptide 1
SHFM1	-1.37955	7979	split hand/foot malformation (ectrodactyly) type 1
NRIP1	-1.38082	8204	nuclear receptor interacting protein 1
WASL	-1.38828	8976	Wiskott-Aldrich syndrome-like
ARHGAP29	-1.38856	9411	Rho GTPase activating protein 29
PUS7	-1.38904	54517	pseudouridylate synthase 7 homolog (S. cerevisiae)
ZNF800	-1.39256	168850	zinc finger protein 800
HSD17B11	-1.39268	51170	hydroxysteroid (17-beta) dehydrogenase 11
ST7	-1.39369	7982	suppression of tumorigenicity 7
RHEB	-1.396	6009	Ras homolog enriched in brain
ZNF259	-1.39756	8882	zinc finger protein 259
ATP11C	-1.4094	286410	ATPase, class VI, type 11C
C7orf49	-1.41094	78996	chromosome 7 open reading frame 49
PHLDB1	-1.41417	23187	pleckstrin homology-like domain, family B, member 1
ABCG2	-1.41563	9429	ATP-binding cassette, sub-family G (WHITE), member 2
LSM7	-1.41943	51690	LSM7 homolog, U6 small nuclear RNA associated (S. cerevisiae)
RSBN1L	-1.42496	222194	round spermatid basic protein 1-like
AKR1C3	-1.4294	8644	aldo-keto reductase family 1, member C3 (3-alpha hydroxysteroid dehydrogenase, type II)
SIK3	-1.43826	23387	SIK family kinase 3
MBNL3	-1.44306	55796	muscleblind-like splicing regulator 3
FAM115A	-1.45359	9747	family with sequence similarity 115, member A
BUD13	-1.45395	84811	BUD13 homolog (S. cerevisiae)
ARHGAP18	-1.45397	93663	Rho GTPase activating protein 18
MPHOSPH9	-1.45898	10198	M-phase phosphoprotein 9
SLPI	-1.46463	6590	secretory leukocyte peptidase inhibitor
DPAGT1	-1.46781	1798	dolichyl-phosphate (UDP-N-acetylglucosamine) N-acetylglucosaminephosphotransferase 1 (GlcNAc-1-P transferase)
ABCF2	-1.49133	10061	ATP-binding cassette, sub-family F (GCN20), member 2
STT3A	-1.49482	3703	STT3, subunit of the oligosaccharyltransferase complex, homolog A (S. cerevisiae)
SLC25A13	-1.49528	10165	solute carrier family 25 (aspartate/glutamate carrier), member 13
MTMR2	-1.49766	8898	myotubularin related protein 2
AGAP3	-1.50756	116988	ArfGAP with GTPase domain, ankyrin repeat and PH domain 3
EZH2	-1.51415	2146	enhancer of zeste homolog 2 (Drosophila)
CBL	-1.52002	867	Cbl proto-oncogene, E3 ubiquitin protein ligase
CNOT4	-1.52007	4850	CCR4-NOT transcription complex, subunit 4
ZNF100	-1.52141	163227	zinc finger protein 100
ZNF277	-1.52619	11179	zinc finger protein 277
SYPL1	-1.52859	6856	synaptophysin-like 1
TRAPPC4	-1.5311	51399	trafficking protein particle complex 4
MSANTD4	-1.53447	84437	Myb/SANT-like DNA-binding domain containing 4 with coiled-coils
BHLHE41	-1.544	79365	basic helix-loop-helix family, member e41
NRCAM	-1.5525	4897	neuronal cell adhesion molecule
RBM7	-1.55517	10179	RNA binding motif protein 7
PPP2R1B	-1.55678	5519	protein phosphatase 2, regulatory subunit A, beta
DLX1	-1.55971	1745	distal-less homeobox 1
ZNF480	-1.56385	147657	zinc finger protein 480
LOC401397	-1.56873	401397	uncharacterized LOC401397
CALU	-1.5754	813	calumenin
DLC1	-1.5777	10395	deleted in liver cancer 1
NDUFA5	-1.57839	4698	NADH dehydrogenase (ubiquinone) 1 alpha subcomplex, 5, 13kDa
NUB1	-1.57916	51667	negative regulator of ubiquitin-like proteins 1
ING3	-1.58223	54556	inhibitor of growth family, member 3
DLAT	-1.59442	1737	dihydrolipoamide S-acetyltransferase
CLDN4	-1.59595	1364	claudin 4
MEF2C	-1.59675	4208	myocyte enhancer factor 2C
TIMM8B	-1.59922	26521	translocase of inner mitochondrial membrane 8 homolog B (yeast)
AGK	-1.60366	55750	acylglycerol kinase
XRCC4	-1.60622	7518	X-ray repair complementing defective repair in Chinese hamster cells 4
CHML	-1.61184	1122	choroideremia-like (Rab escort protein 2)
GCNT2	-1.61444	2651	glucosaminyl (N-acetyl) transferase 2, I-branching enzyme (I blood group)
ARCN1	-1.61684	372	archain 1
REXO2	-1.61716	25996	REX2, RNA exonuclease 2 homolog (S. cerevisiae)
ATP2B1	-1.61802	490	ATPase, Ca++ transporting, plasma membrane 1
MT1E	-1.6196	4493	metallothionein 1E
AKAP9	-1.62328	10142	A kinase (PRKA) anchor protein (yotiao) 9
HFE	-1.63642	3077	hemochromatosis
ZW10	-1.6373	9183	ZW10, kinetochore associated, homolog (Drosophila)
PDIA4	-1.64337	9601	protein disulfide isomerase family A, member 4
TSPAN13	-1.647	27075	tetraspanin 13
TMTC1	-1.6502	83857	transmembrane and tetratricopeptide repeat containing 1
PPEF1	-1.65393	5475	protein phosphatase, EF-hand calcium binding domain 1
ARHGEF12	-1.65545	23365	Rho guanine nucleotide exchange factor (GEF) 12
TMEM123	-1.66111	114908	transmembrane protein 123
CREB3L2	-1.66512	64764	cAMP responsive element binding protein 3-like 2
JAKMIP3	-1.66795	282973	Janus kinase and microtubule interacting protein 3
CAV1	-1.67251	857	caveolin 1, caveolae protein, 22kDa
S100A4	-1.67536	6275	S100 calcium binding protein A4
CUL1	-1.67916	8454	cullin 1
C21orf91	-1.68384	54149	chromosome 21 open reading frame 91
SULT1A1	-1.68869	6817	sulfotransferase family, cytosolic, 1A, phenol-preferring, member 1
MALL	-1.68919	7851	mal, T-cell differentiation protein-like
ZNF138	-1.69136	7697	zinc finger protein 138
CAPZA2	-1.71054	830	capping protein (actin filament) muscle Z-line, alpha 2
ACAT1	-1.71834	38	acetyl-CoA acetyltransferase 1
TMEM37	-1.73914	140738	transmembrane protein 37
ALG9	-1.74376	79796	asparagine-linked glycosylation 9, alpha-1,2-mannosyltransferase homolog (S. cerevisiae)
BPGM	-1.74939	669	2,3-bisphosphoglycerate mutase
LMTK2	-1.75077	22853	lemur tyrosine kinase 2
NDUFB2	-1.75237	4708	NADH dehydrogenase (ubiquinone) 1 beta subcomplex, 2, 8kDa
NRP1	-1.7549	8829	neuropilin 1
NNMT	-1.75936	4837	nicotinamide N-methyltransferase
RAB3D	-1.76242	9545	RAB3D, member RAS oncogene family
XRCC2	-1.76553	7516	X-ray repair complementing defective repair in Chinese hamster cells 2
CD82	-1.76586	3732	CD82 molecule
EMP1	-1.76698	2012	epithelial membrane protein 1
VSIG10	-1.77231	54621	V-set and immunoglobulin domain containing 10
SLC35F2	-1.77809	54733	solute carrier family 35, member F2
UBN2	-1.77813	254048	ubinuclein 2
CYP1B1	-1.78975	1545	cytochrome P450, family 1, subfamily B, polypeptide 1
KIAA1147	-1.7911	57189	KIAA1147
MGC72080	-1.79783	389538	MGC72080 pseudogene
HMGA2	-1.79915	8091	high mobility group AT-hook 2
POT1	-1.80488	25913	protection of telomeres 1 homolog (S. pombe)
SDHD	-1.81431	6392	succinate dehydrogenase complex, subunit D, integral membrane protein
RPS25	-1.82548	6230	ribosomal protein S25
AKR1C2	-1.83105	1646	aldo-keto reductase family 1, member C2 (dihydrodiol dehydrogenase 2; bile acid binding protein; 3-alpha hydroxysteroid dehydrogenase, type III)
CDK18	-1.83951	5129	cyclin-dependent kinase 18
CWF19L2	-1.84106	143884	CWF19-like 2, cell cycle control (S. pombe)
PDE3A	-1.8565	5139	phosphodiesterase 3A, cGMP-inhibited
ATP5L	-1.85671	10632	ATP synthase, H+ transporting, mitochondrial Fo complex, subunit G
MLL3	-1.8658	58508	myeloid/lymphoid or mixed-lineage leukemia 3
GSTK1	-1.90055	373156	glutathione S-transferase kappa 1
IL6R	-1.91609	3570	interleukin 6 receptor
ACTR3B	-1.9223	57180	ARP3 actin-related protein 3 homolog B (yeast)
TSPAN8	-1.92623	7103	tetraspanin 8
DYNC2H1	-1.929	79659	dynein, cytoplasmic 2, heavy chain 1
DDX10	-1.92929	1662	DEAD (Asp-Glu-Ala-Asp) box polypeptide 10
CUL5	-1.93506	8065	cullin 5
TMEM139	-1.93559	135932	transmembrane protein 139
SMARCD3	-1.94005	6604	SWI/SNF related, matrix associated, actin dependent regulator of chromatin, subfamily d, member 3
ZNF680	-1.94172	340252	zinc finger protein 680
NUP205	-1.94877	23165	nucleoporin 205kDa
RASSF9	-1.9504	9182	Ras association (RalGDS/AF-6) domain family (N-terminal) member 9
PKP2	-1.96055	5318	plakophilin 2
ACSL5	-1.96384	51703	acyl-CoA synthetase long-chain family member 5
ZNF783	-1.97062	100289678	zinc finger family member 783
DLX2	-1.97695	1746	distal-less homeobox 2
CA12	-1.98099	771	carbonic anhydrase XII
FOXP2	-1.99683	93986	forkhead box P2
GBP3	-2.00743	2635	guanylate binding protein 3
KIAA1549	-2.01284	57670	KIAA1549
METTL7A	-2.01372	25840	methyltransferase like 7A
CASP2	-2.01829	835	caspase 2, apoptosis-related cysteine peptidase
MRPS33	-2.02141	51650	mitochondrial ribosomal protein S33
CTSC	-2.02815	1075	cathepsin C
TRIM4	-2.03004	89122	tripartite motif containing 4
TTC26	-2.0304	79989	tetratricopeptide repeat domain 26
ZNF107	-2.04021	51427	zinc finger protein 107
SSBP1	-2.04333	6742	single-stranded DNA binding protein 1, mitochondrial
MKLN1	-2.0543	4289	muskelin 1, intracellular mediator containing kelch motifs
LOC100128822	-2.06378	100128822	uncharacterized LOC100128822
TMEM133	-2.07491	83935	transmembrane protein 133
SPP1	-2.12748	6696	secreted phosphoprotein 1
MRO	-2.12892	83876	maestro
RDX	-2.13795	5962	radixin
TRIM62	-2.14135	55223	tripartite motif containing 62
AASDHPPT	-2.14876	60496	aminoadipate-semialdehyde dehydrogenase-phosphopantetheinyl transferase
SLCO1C1	-2.16333	53919	solute carrier organic anion transporter family, member 1C1
FAM115C	-2.16369	285966	family with sequence similarity 115, member C
PODXL	-2.17976	5420	podocalyxin-like
CCL2	-2.18324	6347	chemokine (C-C motif) ligand 2
ALKBH8	-2.22463	91801	alkB, alkylation repair homolog 8 (E. coli)
TRIM24	-2.25658	8805	tripartite motif containing 24
KDELC2	-2.26026	143888	KDEL (Lys-Asp-Glu-Leu) containing 2
MPZL2	-2.29362	10205	myelin protein zero-like 2
FRMD4B	-2.29429	23150	FERM domain containing 4B
MEST	-2.30428	4232	mesoderm specific transcript homolog (mouse)
NPAT	-2.31268	4863	nuclear protein, ataxia-telangiectasia locus
ATM	-2.33038	472	ataxia telangiectasia mutated
SLC35B4	-2.33135	84912	solute carrier family 35, member B4
KLRAP1	-2.40449	10748	killer cell lectin-like receptor subfamily A pseudogene 1
LMO2	-2.41385	4005	LIM domain only 2 (rhombotin-like 1)
AKR1B1	-2.44467	231	aldo-keto reductase family 1, member B1 (aldose reductase)
LUZP6	-2.48505	767558	leucine zipper protein 6
NINJ2	-2.49066	4815	ninjurin 2
DCLK1	-2.50593	9201	doublecortin-like kinase 1
DEFB1	-2.52598	1672	defensin, beta 1
CD34	-2.53887	947	CD34 molecule
CD53	-2.55195	963	CD53 molecule
NOTCH3	-2.57235	4854	notch 3
STXBP5L	-2.59832	9515	syntaxin binding protein 5-like
ALDH3A1	-2.61849	218	aldehyde dehydrogenase 3 family, member A1
NHS	-2.66492	4810	Nance-Horan syndrome (congenital cataracts and dental anomalies)
HIPK2	-2.70217	28996	homeodomain interacting protein kinase 2
SCN1A	-2.73032	6323	sodium channel, voltage-gated, type I, alpha subunit
C7orf73	-2.74198	647087	chromosome 7 open reading frame 73
ABCA1	-2.8024	19	ATP-binding cassette, sub-family A (ABC1), member 1
ZNF429	-2.81061	353088	zinc finger protein 429
SCNN1A	-2.84545	6337	sodium channel, non-voltage-gated 1 alpha subunit
ATP6V0E2	-2.89701	155066	ATPase, H+ transporting V0 subunit e2
PRKAG2	-2.91538	51422	protein kinase, AMP-activated, gamma 2 non-catalytic subunit
QPRT	-2.93022	23475	quinolinate phosphoribosyltransferase
MFNG	-2.94082	4242	MFNG O-fucosylpeptide 3-beta-N-acetylglucosaminyltransferase
CLCA2	-2.9578	9635	chloride channel accessory 2
CD33	-2.98558	945	CD33 molecule
CYP4F11	-2.99016	57834	cytochrome P450, family 4, subfamily F, polypeptide 11
KCTD12	-3.01083	115207	potassium channel tetramerisation domain containing 12
PZP	-3.06803	5858	pregnancy-zone protein
ACPP	-3.1143	55	acid phosphatase, prostate
THSD7A	-3.17242	221981	thrombospondin, type I, domain containing 7A
EPGN	-3.1769	255324	epithelial mitogen homolog (mouse)
C4BPA	-3.20197	722	complement component 4 binding protein, alpha
PTN	-3.23071	5764	pleiotrophin
DTNA	-3.27198	1837	dystrobrevin, alpha
HS6ST3	-3.29485	266722	heparan sulfate 6-O-sulfotransferase 3
SULF2	-3.30498	55959	sulfatase 2
KCNMB4	-3.32653	27345	potassium large conductance calcium-activated channel, subfamily M, beta member 4
HHIPL2	-3.36779	79802	HHIP-like 2
CYP4F3	-3.37361	4051	cytochrome P450, family 4, subfamily F, polypeptide 3
AKR1B10	-3.40849	57016	aldo-keto reductase family 1, member B10 (aldose reductase)
AASS	-3.41473	10157	aminoadipate-semialdehyde synthase
GNB3	-3.43249	2784	guanine nucleotide binding protein (G protein), beta polypeptide 3
MB	-3.50427	4151	myoglobin
MMP2	-3.54213	4313	matrix metallopeptidase 2 (gelatinase A, 72kDa gelatinase, 72kDa type IV collagenase)
LOC728743	-3.54798	728743	zinc finger protein pseudogene
SPINK4	-3.59693	27290	serine peptidase inhibitor, Kazal type 4
TBXAS1	-3.67097	6916	thromboxane A synthase 1 (platelet)
DTX4	-3.68599	23220	deltex homolog 4 (Drosophila)
VAV3	-3.84352	10451	vav 3 guanine nucleotide exchange factor
DCN	-3.93135	1634	decorin
ITGAM	-3.97944	3684	integrin, alpha M (complement component 3 receptor 3 subunit)
ARSE	-4.09067	415	arylsulfatase E (chondrodysplasia punctata 1)
VIT	-4.18696	5212	vitrin
ABCG1	-4.39054	9619	ATP-binding cassette, sub-family G (WHITE), member 1
PECAM1	-4.44367	5175	platelet/endothelial cell adhesion molecule 1
NCALD	-4.87132	83988	neurocalcin delta
A2M	-5.10833	2	alpha-2-macroglobulin
SPIN3	-5.63835	169981	spindlin family, member 3
PTPN6	-5.66968	5777	protein tyrosine phosphatase, non-receptor type 6
SPARCL1	-5.7122	8404	SPARC-like 1 (hevin)
CHFR	-5.95496	55743	checkpoint with forkhead and ring finger domains, E3 ubiquitin protein ligase
LOC100093631	-14.9582	100093631	general transcription factor II, i, pseudogene
CCL8	-15	6355	chemokine (C-C motif) ligand 8
LST1	-15	7940	leukocyte specific transcript 1
ARHGEF5	-15	7984	Rho guanine nucleotide exchange factor (GEF) 5
HIST1H4A	-15	8359	histone cluster 1, H4a
LEPREL2	-15	10536	leprecan-like 2
AGR2	-15	10551	anterior gradient 2 homolog (Xenopus laevis)
SNORA64	-15	26784	small nucleolar RNA, H/ACA box 64
LYNX1	-15	66004	Ly6/neurotoxin 1
DSCR8	-15	84677	Down syndrome critical region gene 8
GTSF1	-15	121355	gametocyte specific factor 1
KRT78	-15	196374	keratin 78
GYG2P1	-15	352887	glycogenin 2 pseudogene 1
SNORD16	-15	595097	small nucleolar RNA, C/D box 16
