# Supplementary material for: LATS2 Positively Regulates Polycomb Repressive Complex 2
Source: PLoS One. 2016 Jul 19;11(7):e0158562. doi: 10.1371/journal.pone.0158562 (PMC4951031; doi:10.1371/journal.pone.0158562)
Supplement: S2 Table — (XLSX) [file pone.0158562.s003.xlsx]

## Sheet: S2_Table
S2 Table. Differentially expressed genes in HeLa-S3 cells upon LATS2 knockdown.
ProbeID	Log2FC	Symbol	Description
A_33_P3250356	2.88892	SH3D21	SH3 domain containing 21
A_33_P3247624	2.86479	REP15	RAB15 effector protein
A_33_P3211569	2.82011	ERBB3	v-erb-b2 erythroblastic leukemia viral oncogene homolog 3 (avian)
A_23_P316064	2.66407	ZACN	zinc activated ligand-gated ion channel
A_33_P3308332	2.56393	PLEKHB1	pleckstrin homology domain containing, family B (evectins) member 1
A_23_P24966	2.4425	USP2	ubiquitin specific peptidase 2
A_23_P161218	2.41187	ANKRD1	ankyrin repeat domain 1 (cardiac muscle)
A_23_P101054	2.39669	KRT34	keratin 34
A_33_P3473108	2.30952	SNORA66	small nucleolar RNA, H/ACA box 66
A_33_P3216570	2.29396	MUC5AC	mucin 5AC, oligomeric mucus/gel-forming
A_23_P252913	2.18697	BBS7	Bardet-Biedl syndrome 7
A_23_P166823	2.14048	TNNC1	troponin C type 1 (slow)
A_33_P3398331	2.13572	MMP24	matrix metallopeptidase 24 (membrane-inserted)
A_24_P230282	2.09336	VCX2	variable charge, X-linked 2
A_33_P3346067	2.08377	LOC388813	uncharacterized protein ENSP00000383407-like
A_33_P3422888	2.04145	CLEC16A	C-type lectin domain family 16, member A
A_33_P3317731	2.00875
A_23_P19754	1.99262	CPA4	carboxypeptidase A4
A_32_P141238	1.95897	ANO2	anoctamin 2
A_24_P415845	1.89663	LIG4	ligase IV, DNA, ATP-dependent
A_33_P3233608	1.89479	SPANXB2	SPANX family, member B2
A_23_P41629	1.86951	ADAMTS16	ADAM metallopeptidase with thrombospondin type 1 motif, 16
A_33_P3219527	1.85058	RTKN2	rhotekin 2
A_33_P3244194	1.81169	PTPLB	protein tyrosine phosphatase-like (proline instead of catalytic arginine), member b
A_23_P46429	1.77794	CYR61	cysteine-rich, angiogenic inducer, 61
A_24_P331704	1.70588	KRT80	keratin 80
A_33_P3298267	1.69456
A_33_P3278362	1.69373	ANKRD2	ankyrin repeat domain 2 (stretch responsive muscle)
A_33_P3379341	1.68614	LOC391322	D-dopachrome tautomerase-like
A_23_P408285	1.68574	PRICKLE1	prickle homolog 1 (Drosophila)
A_33_P3300867	1.64486	LOC100506514	uncharacterized LOC100506514
A_33_P3374878	1.62866	FAT4	FAT tumor suppressor homolog 4 (Drosophila)
A_23_P326414	1.58255	LOC441177	uncharacterized LOC441177
A_24_P47988	1.56891	ELL3	elongation factor RNA polymerase II-like 3
A_23_P250212	1.52575	SGK223	homolog of rat pragma of Rnd2
A_33_P3252369	1.50323	TMEM182	transmembrane protein 182
A_32_P29965	1.48813	MAGEA9	melanoma antigen family A, 9
A_33_P3378514	1.48353	PDE5A	phosphodiesterase 5A, cGMP-specific
A_23_P202427	1.46488	HKDC1	hexokinase domain containing 1
A_33_P3278392	1.43283	NFU1	NFU1 iron-sulfur cluster scaffold homolog (S. cerevisiae)
A_23_P210425	1.43157	MYL9	myosin, light chain 9, regulatory
A_23_P138105	1.42574	MED18	mediator complex subunit 18
A_23_P120883	1.41214	HMOX1	heme oxygenase (decycling) 1
A_23_P8754	1.39216	AASS	aminoadipate-semialdehyde synthase
A_33_P3366780	1.39
A_33_P3421907	1.38003
A_33_P3251582	1.3688	LRRC16A	leucine rich repeat containing 16A
A_23_P104798	1.3672	IL18	interleukin 18 (interferon-gamma-inducing factor)
A_23_P412515	1.35426	CLDN12	claudin 12
A_23_P17663	1.35386	MX1	myxovirus (influenza virus) resistance 1, interferon-inducible protein p78 (mouse)
A_33_P3281003	1.35165
A_33_P3399268	1.34906	IL15RA	interleukin 15 receptor, alpha
A_23_P24129	1.34888	DKK1	dickkopf 1 homolog (Xenopus laevis)
A_23_P122924	1.3466	INHBA	inhibin, beta A
A_32_P47754	1.33108	SLC2A14	solute carrier family 2 (facilitated glucose transporter), member 14
A_23_P214969	1.32312	CITED2	Cbp/p300-interacting transactivator, with Glu/Asp-rich carboxy-terminal domain, 2
A_33_P3226557	1.31448	PRR23B	proline rich 23B
A_33_P3276308	1.29262	FLJ44124	uncharacterized LOC641737
A_23_P203743	1.28762	GAB2	GRB2-associated binding protein 2
A_23_P427760	1.28477	PIWIL4	piwi-like 4 (Drosophila)
A_23_P350005	1.27844	TRIML2	tripartite motif family-like 2
A_33_P3220020	1.27306	LOC440518	golgin A2 pseudogene
A_23_P318904	1.26298	SERTAD4	SERTA domain containing 4
A_33_P3287547	1.24748	PRKCZ	protein kinase C, zeta
A_24_P50245	1.23461	HLA-DMA	major histocompatibility complex, class II, DM alpha
A_32_P36143	1.23354	LOC729088	uncharacterized LOC729088
A_33_P3404814	1.23237	GNAO1	guanine nucleotide binding protein (G protein), alpha activating activity polypeptide O
A_23_P105562	1.2315	VWF	von Willebrand factor
A_33_P3210810	1.22727	LINC00260	long intergenic non-protein coding RNA 260
A_33_P3679876	1.2238	LOC340037	uncharacterized LOC340037
A_23_P14769	1.21893	FES	feline sarcoma oncogene
A_33_P3783812	1.21648	C8orf60	chromosome 8 open reading frame 60
A_24_P921366	1.20712	CALD1	caldesmon 1
A_33_P3351554	1.19585	ETNK2	ethanolamine kinase 2
A_23_P19663	1.19025	CTGF	connective tissue growth factor
A_33_P3351279	1.18592	GPR37L1	G protein-coupled receptor 37 like 1
A_32_P4228	1.17882
A_24_P81900	1.1692	SLC2A3	solute carrier family 2 (facilitated glucose transporter), member 3
A_24_P686965	1.16919	SH2D5	SH2 domain containing 5
A_23_P145485	1.16516	ULBP2	UL16 binding protein 2
A_23_P315571	1.14844	RFTN1	raftlin, lipid raft linker 1
A_24_P100613	1.1407	LAMA1	laminin, alpha 1
A_33_P3335233	1.13679	HKDC1	hexokinase domain containing 1
A_23_P254831	1.11134	MAGEB2	melanoma antigen family B, 2
A_23_P136172	1.10777	TMEM68	transmembrane protein 68
A_32_P164246	1.10641	FOXQ1	forkhead box Q1
A_33_P3304133	1.10225	GLB1L2	galactosidase, beta 1-like 2
A_23_P34031	1.09672	XAGE2B	X antigen family, member 2B
A_23_P205567	1.09659	PRKCH	protein kinase C, eta
A_23_P107963	1.09107	FUT1	fucosyltransferase 1 (galactoside 2-alpha-L-fucosyltransferase, H blood group)
A_23_P167812	1.0796	RBM24	RNA binding motif protein 24
A_24_P244706	1.07958	SSTR1	somatostatin receptor 1
A_23_P54144	1.07152	BMP4	bone morphogenetic protein 4
A_23_P121064	1.06775	PTX3	pentraxin 3, long
A_33_P3376449	1.06417	ZDHHC23	zinc finger, DHHC-type containing 23
A_23_P204630	1.06209	NTN4	netrin 4
A_23_P256504	1.05518	AMBP	alpha-1-microglobulin/bikunin precursor
A_24_P276102	1.05339	RBL1	retinoblastoma-like 1 (p107)
A_23_P205713	1.04846	STXBP6	syntaxin binding protein 6 (amisyn)
A_23_P161686	1.04741	ARHGAP32	Rho GTPase activating protein 32
A_33_P3340342	1.04537	CMTM3	CKLF-like MARVEL transmembrane domain containing 3
A_23_P250564	1.04063	PRKCE	protein kinase C, epsilon
A_23_P398275	1.0357	LOC388152	uncharacterized LOC388152
A_24_P933418	1.03488	ABI2	abl-interactor 2
A_24_P206776	1.03242	CRYAB	crystallin, alpha B
A_33_P3260614	1.03022	PLCB2	phospholipase C, beta 2
A_33_P3353996	1.02198	PPP1R3G	protein phosphatase 1, regulatory subunit 3G
A_23_P151075	1.01516	ARHGDIB	Rho GDP dissociation inhibitor (GDI) beta
A_33_P3241428	1.01345	OBSL1	obscurin-like 1
A_32_P207169	1.00455	C1orf133	chromosome 1 open reading frame 133
A_23_P88865	0.999449	CMTM3	CKLF-like MARVEL transmembrane domain containing 3
A_23_P215111	0.997681	ATP6V0A4	ATPase, H+ transporting, lysosomal V0 subunit a4
A_23_P88678	0.996518	C15orf27	chromosome 15 open reading frame 27
A_33_P3368695	0.990925	HES7	hairy and enhancer of split 7 (Drosophila)
A_32_P313405	0.987634	LAMA1	laminin, alpha 1
A_32_P420009	0.984944	ALS2CL	ALS2 C-terminal like
A_23_P420281	0.984778	PRKCB	protein kinase C, beta
A_23_P143817	0.984723	MYLK	myosin light chain kinase
A_23_P110712	0.983975	DUSP1	dual specificity phosphatase 1
A_33_P3359047	0.982902	LYPD6	LY6/PLAUR domain containing 6
A_23_P140748	0.980576	NDRG4	NDRG family member 4
A_33_P3395848	0.967159	VSIG10L	V-set and immunoglobulin domain containing 10 like
A_33_P3392245	0.964091	FAM178A	family with sequence similarity 178, member A
A_33_P3266780	0.963455	PODXL2	podocalyxin-like 2
A_33_P3246829	0.960603	IL1RN	interleukin 1 receptor antagonist
A_32_P100439	0.957589	C7orf41	chromosome 7 open reading frame 41
A_23_P204286	0.955998	MGP	matrix Gla protein
A_33_P3368358	0.955773	NEDD9	neural precursor cell expressed, developmentally down-regulated 9
A_33_P3382309	0.951758	PRDM16	PR domain containing 16
A_23_P349566	0.948463	CCDC85A	coiled-coil domain containing 85A
A_33_P3329974	0.942897	CGN	cingulin
A_33_P3407049	0.9428
A_24_P940115	0.935913	DLC1	deleted in liver cancer 1
A_33_P3311181	0.93461	TLX3	T-cell leukemia homeobox 3
A_23_P426663	0.924727	MITF	microphthalmia-associated transcription factor
A_23_P73345	0.922949	MITF	microphthalmia-associated transcription factor
A_33_P3368675	0.922036	C6orf120	chromosome 6 open reading frame 120
A_23_P25194	0.920021	HRK	harakiri, BCL2 interacting protein (contains only BH3 domain)
A_24_P10214	0.919528	STXBP6	syntaxin binding protein 6 (amisyn)
A_33_P3294533	0.918031	PRKCB	protein kinase C, beta
A_23_P344555	0.913131	NEDD9	neural precursor cell expressed, developmentally down-regulated 9
A_33_P3248325	0.912147	EPB41L5	erythrocyte membrane protein band 4.1 like 5
A_33_P3310189	0.908813	ADRB1	adrenergic, beta-1-, receptor
A_32_P107876	0.907996	FRAS1	Fraser syndrome 1
A_33_P3242174	0.907179	C2orf82	chromosome 2 open reading frame 82
A_33_P3298750	0.905029
A_32_P471485	0.89922	RTKN2	rhotekin 2
A_23_P139704	0.895503	DUSP6	dual specificity phosphatase 6
A_33_P3318861	0.894964	DYTN	dystrotelin
A_23_P166686	0.893139	AMOTL2	angiomotin like 2
A_33_P3249072	0.891427	HOGA1	4-hydroxy-2-oxoglutarate aldolase 1
A_24_P940166	0.89038	PAPSS2	3'-phosphoadenosine 5'-phosphosulfate synthase 2
A_33_P3258392	0.890081	EDN1	endothelin 1
A_33_P3338166	0.879174	NUAK2	NUAK family, SNF1-like kinase, 2
A_23_P251505	0.875236	NSUN5	NOP2/Sun domain family, member 5
A_23_P122216	0.874124	LOX	lysyl oxidase
A_33_P3708413	0.869639	MFAP5	microfibrillar associated protein 5
A_33_P3355567	0.868351
A_32_P181077	0.865229	DOCK8	dedicator of cytokinesis 8
A_33_P3371999	0.864588	TPPP	tubulin polymerization promoting protein
A_33_P3390013	0.861368	ADAMTS1	ADAM metallopeptidase with thrombospondin type 1 motif, 1
A_23_P214821	0.859329	EDN1	endothelin 1
A_23_P64173	0.85327	CARD16	caspase recruitment domain family, member 16
A_23_P142631	0.85228	FKBP1B	FK506 binding protein 1B, 12.6 kDa
A_24_P270728	0.851258	NUPR1	nuclear protein, transcriptional regulator, 1
A_24_P882732	0.846765
A_24_P153840	0.845857	FGD3	FYVE, RhoGEF and PH domain containing 3
A_33_P3338733	0.84569	MITF	microphthalmia-associated transcription factor
A_33_P3857239	0.844431	KRT42P	keratin 42 pseudogene
A_23_P71328	0.843272	MATN2	matrilin 2
A_24_P157926	0.840029	TNFAIP3	tumor necrosis factor, alpha-induced protein 3
A_33_P3414789	0.836486	FSD1	fibronectin type III and SPRY domain containing 1
A_23_P57784	0.83364	CLDN1	claudin 1
A_23_P371239	0.828354	CMIP	c-Maf inducing protein
A_24_P125469	0.825052	LIPG	lipase, endothelial
A_24_P49427	0.82475	KIAA1486	KIAA1486
A_23_P16242	0.824141	ZNF20	zinc finger protein 20
A_33_P3377750	0.823946	KLC3	kinesin light chain 3
A_33_P3251727	0.818698	RYR2	ryanodine receptor 2 (cardiac)
A_33_P3246258	0.816767
A_33_P3329088	0.815723	PRSS8	protease, serine, 8
A_23_P96158	0.813642	KRT17	keratin 17
A_23_P77993	0.812865	C1QL1	complement component 1, q subcomponent-like 1
A_23_P60146	0.80819	PDGFRL	platelet-derived growth factor receptor-like
A_23_P65618	0.80508	TGM1	transglutaminase 1 (K polypeptide epidermal type I, protein-glutamine-gamma-glutamyltransferase)
A_33_P3671291	0.804752	SNORA12	small nucleolar RNA, H/ACA box 12
A_33_P3229301	0.802093	DKFZp434J0226	uncharacterized LOC93429
A_32_P169406	0.801515	LOC400043	uncharacterized LOC400043
A_23_P200976	0.799383	HYI	hydroxypyruvate isomerase (putative)
A_23_P431179	0.795543	HIST1H4A	histone cluster 1, H4a
A_33_P3307337	0.794008	MAPK4	mitogen-activated protein kinase 4
A_23_P99076	0.790762	PRH2	proline-rich protein HaeIII subfamily 2
A_23_P215024	0.789756	LRRC1	leucine rich repeat containing 1
A_32_P356316	0.78681	HLA-DOA	major histocompatibility complex, class II, DO alpha
A_33_P3214625	0.786694	INPP4B	inositol polyphosphate-4-phosphatase, type II, 105kDa
A_23_P37988	0.786201	CPNE2	copine II
A_33_P3213374	0.784862	CITED2	Cbp/p300-interacting transactivator, with Glu/Asp-rich carboxy-terminal domain, 2
A_23_P142294	0.783803	ETHE1	ethylmalonic encephalopathy 1
A_33_P3851023	0.783017	NRXN3	neurexin 3
A_24_P887857	0.778004
A_23_P207774	0.777177	KSR1	kinase suppressor of ras 1
A_24_P314337	0.775938	PAGE1	P antigen family, member 1 (prostate associated)
A_23_P160582	0.774692	HYI	hydroxypyruvate isomerase (putative)
A_33_P3278313	0.774169	MSRB3	methionine sulfoxide reductase B3
A_23_P109034	0.772064	SDC4	syndecan 4
A_33_P3243887	0.771643	IL11	interleukin 11
A_23_P406616	0.771272	C7orf74	chromosome 7 open reading frame 74
A_32_P76627	0.770459
A_33_P3335576	0.768406
A_32_P62963	0.76586	KRT16P2	keratin 16 pseudogene 2
A_23_P28772	0.764705	DBNDD2	dysbindin (dystrobrevin binding protein 1) domain containing 2
A_23_P213085	0.764286	SLC10A7	solute carrier family 10 (sodium/bile acid cotransporter family), member 7
A_24_P915692	0.757929	PHLDA1	pleckstrin homology-like domain, family A, member 1
A_23_P365738	0.757273	ARC	activity-regulated cytoskeleton-associated protein
A_23_P12363	0.756488	ROR1	receptor tyrosine kinase-like orphan receptor 1
A_23_P200741	0.753666	DPT	dermatopontin
A_23_P430670	0.751322	CHST5	carbohydrate (N-acetylglucosamine 6-O) sulfotransferase 5
A_23_P215634	0.750299	IGFBP3	insulin-like growth factor binding protein 3
A_33_P3284883	0.749545	MOB3B	MOB kinase activator 3B
A_23_P66241	0.74785	MT1M	metallothionein 1M
A_23_P313389	0.745675	UGCG	UDP-glucose ceramide glucosyltransferase
A_24_P410605	0.744721	ROR1	receptor tyrosine kinase-like orphan receptor 1
A_33_P3414389	0.742972	SH2B2	SH2B adaptor protein 2
A_32_P214925	0.741723	FAM115C	family with sequence similarity 115, member C
A_23_P88106	0.740792	MCF2L	MCF.2 cell line derived transforming sequence-like
A_33_P3293391	0.737076	LOC642826	uncharacterized LOC642826
A_33_P3391517	0.735634	SNX22	sorting nexin 22
A_33_P3392187	0.734318	CCDC85A	coiled-coil domain containing 85A
A_33_P3341787	0.731588	IDS	iduronate 2-sulfatase
A_33_P3228295	0.73068	RCL1	RNA terminal phosphate cyclase-like 1
A_33_P3229156	0.729635	SLC17A9	solute carrier family 17, member 9
A_24_P55496	0.729068	OSR2	odd-skipped related 2 (Drosophila)
A_24_P919452	0.726414
A_24_P925737	0.721932	C1orf226	chromosome 1 open reading frame 226
A_24_P194881	0.72144	SHANK3	SH3 and multiple ankyrin repeat domains 3
A_33_P3417626	0.720167	ENHO	energy homeostasis associated
A_23_P104464	0.720033	ALOX5	arachidonate 5-lipoxygenase
A_24_P88763	0.716841	LOXL3	lysyl oxidase-like 3
A_33_P3276282	0.715771	PTPRF	protein tyrosine phosphatase, receptor type, F
A_32_P191441	0.715733	C10orf90	chromosome 10 open reading frame 90
A_24_P595717	0.714891	FAM179A	family with sequence similarity 179, member A
A_33_P3259393	0.712732	HAPLN3	hyaluronan and proteoglycan link protein 3
A_33_P3415191	0.71229	ATP8B1	ATPase, aminophospholipid transporter, class I, type 8B, member 1
A_23_P97906	0.711761	NT5C2	5'-nucleotidase, cytosolic II
A_23_P94494	0.711251	TLE4	transducin-like enhancer of split 4 (E(sp1) homolog, Drosophila)
A_23_P11025	0.710816	ZNF185	zinc finger protein 185 (LIM domain)
A_24_P330303	0.710642	FRMD6	FERM domain containing 6
A_33_P3381513	0.702852	CD274	CD274 molecule
A_24_P236091	0.702561	ENO2	enolase 2 (gamma, neuronal)
A_24_P226755	0.702087	TOX	thymocyte selection-associated high mobility group box
A_23_P57760	0.70144	ACPL2	acid phosphatase-like 2
A_23_P89902	0.700511	RTN2	reticulon 2
A_33_P3345534	0.700418	KRT14	keratin 14
A_33_P3242508	0.70024	ZNF365	zinc finger protein 365
A_33_P3375466	0.699623	GPLD1	glycosylphosphatidylinositol specific phospholipase D1
A_23_P49338	0.696047	TNFRSF12A	tumor necrosis factor receptor superfamily, member 12A
A_33_P3396214	0.695327	KREMEN2	kringle containing transmembrane protein 2
A_33_P3369760	0.694365	GLIPR2	GLI pathogenesis-related 2
A_23_P17821	0.69348	PLA2G3	phospholipase A2, group III
A_24_P234415	0.691749	STAC	SH3 and cysteine rich domain
A_23_P146551	0.691711	MOB3B	MOB kinase activator 3B
A_33_P3219517	0.690834
A_23_P112220	0.687962	INSL4	insulin-like 4 (placenta)
A_23_P117662	0.686352	HDC	histidine decarboxylase
A_23_P375165	0.685512	TEX19	testis expressed 19
A_23_P211039	0.68306	ADAMTS1	ADAM metallopeptidase with thrombospondin type 1 motif, 1
A_33_P3347971	0.682363	TPD52	tumor protein D52
A_23_P132175	0.681025	RTN4R	reticulon 4 receptor
A_23_P137797	0.677782	RYR2	ryanodine receptor 2 (cardiac)
A_33_P3336567	0.67757
A_23_P15146	0.677424	IL32	interleukin 32
A_24_P189739	0.677024	DUSP16	dual specificity phosphatase 16
A_23_P134454	0.675975	CAV1	caveolin 1, caveolae protein, 22kDa
A_23_P35293	0.672842	GJB5	gap junction protein, beta 5, 31.1kDa
A_23_P210109	0.672169	CYP26B1	cytochrome P450, family 26, subfamily B, polypeptide 1
A_33_P3244249	0.67096	SH3TC2	SH3 domain and tetratricopeptide repeats 2
A_23_P142075	0.670521	ACP5	acid phosphatase 5, tartrate resistant
A_33_P3391626	0.670286
A_23_P23669	0.668628	PALMD	palmdelphin
A_33_P3741059	0.666174	LOC100506459	uncharacterized LOC100506459
A_23_P50678	0.664498	MATK	megakaryocyte-associated tyrosine kinase
A_33_P3411307	0.664426	LOC100130276	uncharacterized LOC100130276
A_23_P145024	0.661292	ADRB2	adrenergic, beta-2-, receptor, surface
A_24_P114032	0.659703	EFNA3	ephrin-A3
A_23_P110957	0.659666	FOXF2	forkhead box F2
A_23_P2814	0.659408	SMAD9	SMAD family member 9
A_33_P3306068	0.657697	MYCL1	v-myc myelocytomatosis viral oncogene homolog 1, lung carcinoma derived (avian)
A_23_P24433	0.657178	CTSF	cathepsin F
A_32_P219279	0.656048	ELFN2	extracellular leucine-rich repeat and fibronectin type III domain containing 2
A_24_P16730	0.653606	KIAA1715	KIAA1715
A_23_P88303	0.653286	HSPA2	heat shock 70kDa protein 2
A_24_P336577	0.652178	C1orf183	chromosome 1 open reading frame 183
A_24_P183128	0.650877	PLAC8	placenta-specific 8
A_33_P3397865	0.650249	TNNT1	troponin T type 1 (skeletal, slow)
A_23_P142560	0.649219	ZEB2	zinc finger E-box binding homeobox 2
A_23_P151267	0.648294	LIMA1	LIM domain and actin binding 1
A_23_P88099	0.647687	MCF2L	MCF.2 cell line derived transforming sequence-like
A_32_P206479	0.647657	ZNF831	zinc finger protein 831
A_33_P3301514	0.647582	NRCAM	neuronal cell adhesion molecule
A_23_P168951	0.647231	ZHX2	zinc fingers and homeoboxes 2
A_23_P39356	0.647185	FFAR1	free fatty acid receptor 1
A_23_P144476	0.646686	SPRY1	sprouty homolog 1, antagonist of FGF signaling (Drosophila)
A_23_P134085	0.646407	CNKSR3	CNKSR family member 3
A_23_P11390	0.646171	VCY	variable charge, Y-linked
A_23_P77493	0.64492	TUBB3	tubulin, beta 3 class III
A_33_P3317442	0.644066	MCF2L	MCF.2 cell line derived transforming sequence-like
A_23_P85703	0.643505	SOX13	SRY (sex determining region Y)-box 13
A_23_P167017	0.642726	POPDC2	popeye domain containing 2
A_23_P84576	0.641848	ANTXR1	anthrax toxin receptor 1
A_33_P3213712	0.641207
A_24_P65060	0.638802	MEX3B	mex-3 homolog B (C. elegans)
A_32_P7316	0.63644	BDNF	brain-derived neurotrophic factor
A_33_P3342443	0.63519	RASA4	RAS p21 protein activator 4
A_24_P407235	0.63411	CRY1	cryptochrome 1 (photolyase-like)
A_23_P12199	0.63319	FAM46B	family with sequence similarity 46, member B
A_24_P143492	0.633181	BCAS4	breast carcinoma amplified sequence 4
A_33_P3227990	0.632598	MBP	myelin basic protein
A_33_P3338360	0.628322	SCARNA13	small Cajal body-specific RNA 13
A_23_P130376	0.627242	PIEZO2	piezo-type mechanosensitive ion channel component 2
A_23_P132763	0.626866	VGLL3	vestigial like 3 (Drosophila)
A_33_P3273552	0.625351	KRT83	keratin 83
A_24_P239606	0.624969	GADD45B	growth arrest and DNA-damage-inducible, beta
A_24_P287974	0.624599	CUEDC1	CUE domain containing 1
A_32_P4018	0.62456	ROR1	receptor tyrosine kinase-like orphan receptor 1
A_33_P3325120	0.623739	SOX13	SRY (sex determining region Y)-box 13
A_23_P38328	0.621994	DBF4B	DBF4 homolog B (S. cerevisiae)
A_33_P3361398	0.615386	C19orf26	chromosome 19 open reading frame 26
A_23_P97309	0.615289	CASP9	caspase 9, apoptosis-related cysteine peptidase
A_33_P3361636	0.614853	MGP	matrix Gla protein
A_32_P232214	0.613166	LOC388630	UPF0632 protein A
A_24_P71244	0.612944	PIK3CD	phosphoinositide-3-kinase, catalytic, delta polypeptide
A_33_P3268304	0.612667	LIMS2	LIM and senescent cell antigen-like domains 2
A_24_P48248	0.611778	C17orf53	chromosome 17 open reading frame 53
A_33_P3683362	0.611608	LOC284242	uncharacterized LOC284242
A_33_P3424153	0.609607
A_23_P120227	0.60929	LBH	limb bud and heart development homolog (mouse)
A_33_P3316223	0.60915	SNAPC1	small nuclear RNA activating complex, polypeptide 1, 43kDa
A_33_P3276703	0.605634	VGF	VGF nerve growth factor inducible
A_24_P268196	0.605301	LZIC	leucine zipper and CTNNBIP1 domain containing
A_23_P150693	0.605208	FJX1	four jointed box 1 (Drosophila)
A_24_P402438	0.603436	TGFB2	transforming growth factor, beta 2
A_23_P73429	0.602947	HCLS1	hematopoietic cell-specific Lyn substrate 1
A_23_P16252	0.602839	KLK1	kallikrein 1
A_23_P10559	0.602407	AATK	apoptosis-associated tyrosine kinase
A_33_P3338423	0.602234	SPRY4	sprouty homolog 4 (Drosophila)
A_33_P3355783	0.601164
A_24_P383523	0.598292	SAMD4A	sterile alpha motif domain containing 4A
A_24_P185709	0.597065	EPB41L1	erythrocyte membrane protein band 4.1-like 1
A_23_P326319	0.596793	C16orf45	chromosome 16 open reading frame 45
A_33_P3423941	0.596572	IFITM1	interferon induced transmembrane protein 1 (9-27)
A_33_P3284933	0.595693	IL27	interleukin 27
A_23_P254181	0.594513	LOC79015	uncharacterized LOC79015
A_23_P404667	0.593315	BIK	BCL2-interacting killer (apoptosis-inducing)
A_24_P104119	0.593046	RHOF	ras homolog gene family, member F (in filopodia)
A_33_P3257678	0.59271	HIST2H3A	histone cluster 2, H3a
A_23_P119464	0.592093	RHPN2	rhophilin, Rho GTPase binding protein 2
A_23_P404094	0.5915	THAP7-AS1	THAP7 antisense RNA 1 (non-protein coding)
A_23_P171107	0.591126	CCNB3	cyclin B3
A_23_P215900	0.591025	SCARA3	scavenger receptor class A, member 3
A_24_P379233	0.588749	GJB3	gap junction protein, beta 3, 31kDa
A_33_P3364263	0.587713	LBH	limb bud and heart development homolog (mouse)
A_23_P83094	0.586138	TLE4	transducin-like enhancer of split 4 (E(sp1) homolog, Drosophila)
A_23_P151805	0.585396	FBLN5	fibulin 5
A_23_P153320	0.584221	ICAM1	intercellular adhesion molecule 1
A_33_P3390232	0.583463
A_33_P3394312	0.583433	OR2A2	olfactory receptor, family 2, subfamily A, member 2
A_32_P141418	0.583218	ARMC4	armadillo repeat containing 4
A_32_P60459	0.582579	OTUD1	OTU domain containing 1
A_33_P3567892	0.582233	DKFZP547J0410	DKFZP547J0410 protein
A_33_P3358893	0.582038	PRM2	protamine 2
A_23_P149626	0.581748	PLEKHG5	pleckstrin homology domain containing, family G (with RhoGef domain) member 5
A_24_P131522	0.580218	ANTXR1	anthrax toxin receptor 1
A_33_P3338440	0.580007	SNX29	sorting nexin 29
A_23_P19182	0.57879	REEP2	receptor accessory protein 2
A_24_P63799	0.578612	QRSL1	glutaminyl-tRNA synthase (glutamine-hydrolyzing)-like 1
A_23_P88909	0.578136	SYNGR3	synaptogyrin 3
A_23_P121716	0.578112	ANXA3	annexin A3
A_33_P3356210	0.577546	B7H6	B7 homolog 6
A_33_P3302957	0.574301	PLEKHG4	pleckstrin homology domain containing, family G (with RhoGef domain) member 4
A_23_P161624	0.573978	FOSL1	FOS-like antigen 1
A_23_P82868	0.573266	PLAT	plasminogen activator, tissue
A_23_P105012	0.573012	HRASLS2	HRAS-like suppressor 2
A_33_P3380311	0.572065	ATRX	alpha thalassemia/mental retardation syndrome X-linked
A_23_P82775	0.571434	SOX17	SRY (sex determining region Y)-box 17
A_23_P203115	0.569752	TMEM25	transmembrane protein 25
A_24_P12626	0.569693	CAV1	caveolin 1, caveolae protein, 22kDa
A_32_P133840	0.569676	TMCC2	transmembrane and coiled-coil domain family 2
A_33_P3385062	0.569539	HAUS3	HAUS augmin-like complex, subunit 3
A_23_P206724	0.569263	MT1E	metallothionein 1E
A_33_P3262012	0.56915	CHPF	chondroitin polymerizing factor
A_33_P3381751	0.567855	TIAM1	T-cell lymphoma invasion and metastasis 1
A_23_P42868	0.567846	IGFBP1	insulin-like growth factor binding protein 1
A_23_P201386	0.566331	DDAH1	dimethylarginine dimethylaminohydrolase 1
A_33_P3327265	0.565994	KIAA0748	KIAA0748
A_23_P92334	0.565599	TMEM156	transmembrane protein 156
A_33_P3391105	0.565376	LRP1	low density lipoprotein receptor-related protein 1
A_23_P361773	0.565028	CCND3	cyclin D3
A_33_P3381948	0.564087	WTIP	Wilms tumor 1 interacting protein
A_24_P402080	0.564069	MBP	myelin basic protein
A_23_P92727	0.563951	RAI14	retinoic acid induced 14
A_24_P80776	0.561977	C6orf228	chromosome 6 open reading frame 228
A_24_P50248	0.561536	FAM110C	family with sequence similarity 110, member C
A_23_P324327	0.560818	GPRC5B	G protein-coupled receptor, family C, group 5, member B
A_24_P339514	0.560783	CYP2B6	cytochrome P450, family 2, subfamily B, polypeptide 6
A_33_P3255354	0.560561	NT5C2	5'-nucleotidase, cytosolic II
A_33_P3284345	0.560038	NRG1	neuregulin 1
A_23_P373598	0.560035	MAFK	v-maf musculoaponeurotic fibrosarcoma oncogene homolog K (avian)
A_23_P11543	0.558451	FUCA1	fucosidase, alpha-L- 1, tissue
A_23_P368484	0.55754	C17orf76	chromosome 17 open reading frame 76
A_32_P133518	0.556059
A_23_P256641	0.555887	KCNE1L	KCNE1-like
A_33_P3405103	0.555642	FLYWCH1	FLYWCH-type zinc finger 1
A_23_P31866	0.555469	MED30	mediator complex subunit 30
A_33_P3334102	0.555374	ARHGAP27	Rho GTPase activating protein 27
A_33_P3263938	0.555334	LCN15	lipocalin 15
A_23_P208389	0.554662	AXL	AXL receptor tyrosine kinase
A_33_P3365437	0.554482	LHX9	LIM homeobox 9
A_33_P3300346	0.552969	DCUN1D2	DCN1, defective in cullin neddylation 1, domain containing 2 (S. cerevisiae)
A_23_P6413	0.552707	SELM	selenoprotein M
A_23_P150018	0.552174	DUSP5	dual specificity phosphatase 5
A_23_P91221	0.551761	PKIG	protein kinase (cAMP-dependent, catalytic) inhibitor gamma
A_23_P146066	0.551587	SPAG1	sperm associated antigen 1
A_23_P144827	0.55015	FBXL7	F-box and leucine-rich repeat protein 7
A_33_P3236868	0.549863	MT1X	metallothionein 1X
A_33_P3369761	0.547101	PDP1	pyruvate dehyrogenase phosphatase catalytic subunit 1
A_24_P58204	0.545353	OR51B5	olfactory receptor, family 51, subfamily B, member 5
A_33_P3315314	0.544636	MT1H	metallothionein 1H
A_23_P338479	0.543752	CD274	CD274 molecule
A_23_P350574	0.542748	FCRLB	Fc receptor-like B
A_24_P9833	0.542355	PRDM11	PR domain containing 11
A_24_P410952	0.542323	PEA15	phosphoprotein enriched in astrocytes 15
A_23_P137381	0.541956	ID3	inhibitor of DNA binding 3, dominant negative helix-loop-helix protein
A_24_P911607	0.541909	WNT7B	wingless-type MMTV integration site family, member 7B
A_33_P3214339	0.541773	PLCXD2	phosphatidylinositol-specific phospholipase C, X domain containing 2
A_23_P127891	0.541683	BDNF	brain-derived neurotrophic factor
A_24_P84970	0.539211
A_23_P122815	0.539169	CALU	calumenin
A_23_P128698	0.537296	SPRY2	sprouty homolog 2 (Drosophila)
A_33_P3316456	0.536274	NPL	N-acetylneuraminate pyruvate lyase (dihydrodipicolinate synthase)
A_23_P59388	0.535509	DST	dystonin
A_33_P3246763	0.535315	AANAT	aralkylamine N-acetyltransferase
A_23_P216920	0.534953	NEK6	NIMA (never in mitosis gene a)-related kinase 6
A_23_P80162	0.534739	TMPRSS3	transmembrane protease, serine 3
A_33_P3289000	0.534543	AP1S3	adaptor-related protein complex 1, sigma 3 subunit
A_33_P3344618	0.534215	TFEB	transcription factor EB
A_24_P74981	0.53297	KDM1A	lysine (K)-specific demethylase 1A
A_33_P3369844	0.532417	CD24	CD24 molecule
A_23_P142849	0.532403	RND3	Rho family GTPase 3
A_23_P205778	0.531958	GNB5	guanine nucleotide binding protein (G protein), beta 5
A_33_P3225610	0.531663
A_23_P255535	0.531593	ASMT	acetylserotonin O-methyltransferase
A_33_P3413701	0.531068	ERAP1	endoplasmic reticulum aminopeptidase 1
A_33_P3334743	0.530735	RAPGEF2	Rap guanine nucleotide exchange factor (GEF) 2
A_24_P403303	0.529549	PHF20L1	PHD finger protein 20-like 1
A_23_P170679	0.52882	COL4A3	collagen, type IV, alpha 3 (Goodpasture antigen)
A_33_P3285470	0.527392	BAI1	brain-specific angiogenesis inhibitor 1
A_32_P70818	0.527383	PAX9	paired box 9
A_24_P158089	0.527047	SERPINE1	serpin peptidase inhibitor, clade E (nexin, plasminogen activator inhibitor type 1), member 1
A_23_P88602	0.524473	MEIS2	Meis homeobox 2
A_33_P3363245	0.52394	NXPH4	neurexophilin 4
A_24_P375819	0.523317	HTR7P1	5-hydroxytryptamine (serotonin) receptor 7 pseudogene 1
A_33_P3298216	0.522793	MYO16	myosin XVI
A_23_P98631	0.521401	HPS5	Hermansky-Pudlak syndrome 5
A_33_P3346937	0.521336	MON2	MON2 homolog (S. cerevisiae)
A_32_P151823	0.520906
A_23_P414913	0.520878	GLIPR2	GLI pathogenesis-related 2
A_33_P3264926	0.520735	SAMD4A	sterile alpha motif domain containing 4A
A_24_P53976	0.520429	GLUL	glutamate-ammonia ligase
A_33_P3589543	0.520333
A_23_P214766	0.519366	HIVEP2	human immunodeficiency virus type I enhancer binding protein 2
A_24_P941167	0.519221	APOL6	apolipoprotein L, 6
A_23_P250735	0.519042	CBX7	chromobox homolog 7
A_24_P385313	0.518382	PTPRF	protein tyrosine phosphatase, receptor type, F
A_33_P3251685	0.517462	PDP2	pyruvate dehyrogenase phosphatase catalytic subunit 2
A_24_P303097	0.517242	SNX25	sorting nexin 25
A_23_P385063	0.515647	DNAJB6	DnaJ (Hsp40) homolog, subfamily B, member 6
A_24_P202558	0.514636	SIPA1L3	signal-induced proliferation-associated 1 like 3
A_33_P3300092	0.514569	NDST1	N-deacetylase/N-sulfotransferase (heparan glucosaminyl) 1
A_33_P3316878	0.513133	CHPF	chondroitin polymerizing factor
A_23_P304450	0.512865	GATA6	GATA binding protein 6
A_23_P391443	0.512843	PPM1H	protein phosphatase, Mg2+/Mn2+ dependent, 1H
A_23_P54055	0.512204	AJUBA	ajuba LIM protein
A_23_P52761	0.511324	MMP7	matrix metallopeptidase 7 (matrilysin, uterine)
A_33_P3399208	0.511141	HLA-B	major histocompatibility complex, class I, B
A_23_P67339	0.5105	RCN3	reticulocalbin 3, EF-hand calcium binding domain
A_23_P74359	0.510141	CSRP1	cysteine and glycine-rich protein 1
A_32_P209230	0.509887	CITED4	Cbp/p300-interacting transactivator, with Glu/Asp-rich carboxy-terminal domain, 4
A_33_P3308446	0.509422	RHOB	ras homolog gene family, member B
A_33_P3220827	0.509217	PEA15	phosphoprotein enriched in astrocytes 15
A_32_P155460	0.508627	LINC00162	long intergenic non-protein coding RNA 162
A_32_P112493	0.508551	PKDCC	protein kinase domain containing, cytoplasmic homolog (mouse)
A_23_P318420	0.506791	CTTNBP2NL	CTTNBP2 N-terminal like
A_24_P341674	0.506776	DIO2	deiodinase, iodothyronine, type II
A_23_P156327	0.506197	TGFBI	transforming growth factor, beta-induced, 68kDa
A_23_P214026	0.503957	FBN2	fibrillin 2
A_33_P3791552	0.50378	LOC284950	uncharacterized LOC284950
A_23_P29922	0.503411	TLR3	toll-like receptor 3
A_33_P3265222	0.503222	KIAA1324	KIAA1324
A_33_P3284763	0.502832	DMD	dystrophin
A_24_P678104	0.502299	STMN3	stathmin-like 3
A_24_P305570	0.501584	RIN2	Ras and Rab interactor 2
A_24_P13041	0.501243	RTKN2	rhotekin 2
A_23_P371824	0.501014	TUFT1	tuftelin 1
A_33_P3343605	0.500227
A_33_P3362616	0.499789	PRR3	proline rich 3
A_23_P206018	0.499246	TPM1	tropomyosin 1 (alpha)
A_33_P3217347	0.499198	PJA1	praja ring finger 1
A_23_P217507	0.499144	ZBED1	zinc finger, BED-type containing 1
A_24_P226008	0.498886	MGLL	monoglyceride lipase
A_33_P3390708	0.497681	TMEM2	transmembrane protein 2
A_24_P734953	0.497605	TRNP1	TMF1-regulated nuclear protein 1
A_33_P3263232	0.496891	LRRC3	leucine rich repeat containing 3
A_23_P34915	0.496715	ATF3	activating transcription factor 3
A_23_P213620	0.496661	PPP2R2B	protein phosphatase 2, regulatory subunit B, beta
A_23_P339773	0.496015	TPRG1L	tumor protein p63 regulated 1-like
A_33_P3256793	0.495904	KIAA1324	KIAA1324
A_23_P381714	0.495356	CA13	carbonic anhydrase XIII
A_24_P156288	0.495351	GZF1	GDNF-inducible zinc finger protein 1
A_23_P42306	0.495272	HLA-DMA	major histocompatibility complex, class II, DM alpha
A_23_P19619	0.495222	HIVEP1	human immunodeficiency virus type I enhancer binding protein 1
A_23_P405885	0.494957	DPPA2	developmental pluripotency associated 2
A_33_P3404843	0.494781	SUGP1	SURP and G patch domain containing 1
A_23_P141960	0.494599	SERTAD3	SERTA domain containing 3
A_33_P3260317	0.49459	NR6A1	nuclear receptor subfamily 6, group A, member 1
A_23_P51376	0.494259	NKAIN1	Na+/K+ transporting ATPase interacting 1
A_33_P3364268	0.492944	LBH	limb bud and heart development homolog (mouse)
A_24_P251599	0.492712	CAV3	caveolin 3
A_24_P51909	0.491885	CPLX1	complexin 1
A_23_P156632	0.491165	PGBD1	piggyBac transposable element derived 1
A_23_P385322	0.490643	STAMBPL1	STAM binding protein-like 1
A_23_P30126	0.49035	FGFBP1	fibroblast growth factor binding protein 1
A_33_P3252359	0.490034	BDH1	3-hydroxybutyrate dehydrogenase, type 1
A_33_P3230219	0.489041	TMEM54	transmembrane protein 54
A_33_P3217258	0.48872	ASZ1	ankyrin repeat, SAM and basic leucine zipper domain containing 1
A_23_P44724	0.48815	CSRP2	cysteine and glycine-rich protein 2
A_33_P3286066	0.487922	PHLDB2	pleckstrin homology-like domain, family B, member 2
A_23_P253350	0.487526	C8orf4	chromosome 8 open reading frame 4
A_23_P215484	0.487242	CCL26	chemokine (C-C motif) ligand 26
A_23_P140450	0.486749	SLC27A2	solute carrier family 27 (fatty acid transporter), member 2
A_33_P3284290	0.486687	ZNF778	zinc finger protein 778
A_24_P23445	0.486271	RNU12	RNA, U12 small nuclear
A_23_P160849	0.486124	FCER1G	Fc fragment of IgE, high affinity I, receptor for; gamma polypeptide
A_32_P24585	0.486022	SH3PXD2B	SH3 and PX domains 2B
A_23_P408996	-0.485717	MBOAT1	membrane bound O-acyltransferase domain containing 1
A_23_P18739	-0.486378	TMEM184C	transmembrane protein 184C
A_33_P3399768	-0.486416	LOC100129269	uncharacterized LOC100129269
A_33_P3219303	-0.486898	CEL	carboxyl ester lipase (bile salt-stimulated lipase)
A_23_P88626	-0.487225	ANPEP	alanyl (membrane) aminopeptidase
A_23_P72025	-0.488228	SLC25A20	solute carrier family 25 (carnitine/acylcarnitine translocase), member 20
A_33_P3292596	-0.488494	ERBB2	v-erb-b2 erythroblastic leukemia viral oncogene homolog 2, neuro/glioblastoma derived oncogene homolog (avian)
A_33_P3213910	-0.489019	ARHGAP30	Rho GTPase activating protein 30
A_33_P3242798	-0.48917	CPS1	carbamoyl-phosphate synthase 1, mitochondrial
A_23_P34744	-0.489493	CTSK	cathepsin K
A_23_P53363	-0.489795	XRCC6BP1	XRCC6 binding protein 1
A_33_P3294608	-0.489838	MVP	major vault protein
A_23_P85180	-0.490426	TMEM187	transmembrane protein 187
A_23_P67198	-0.491246	CPAMD8	C3 and PZP-like, alpha-2-macroglobulin domain containing 8
A_33_P3395743	-0.491439	VWA1	von Willebrand factor A domain containing 1
A_32_P177955	-0.492384	LOC441461	uncharacterized LOC441461
A_23_P108280	-0.49288	CYP4F12	cytochrome P450, family 4, subfamily F, polypeptide 12
A_33_P3248992	-0.493836	ACADSB	acyl-CoA dehydrogenase, short/branched chain
A_23_P406071	-0.49384	ZFP36L1	zinc finger protein 36, C3H type-like 1
A_33_P3224324	-0.494464	NOX4	NADPH oxidase 4
A_23_P102000	-0.495002	CXCR4	chemokine (C-X-C motif) receptor 4
A_24_P690811	-0.495579	ASPDH	aspartate dehydrogenase domain containing
A_23_P64792	-0.495586	KCNMB4	potassium large conductance calcium-activated channel, subfamily M, beta member 4
A_33_P3230738	-0.495808	TTC19	tetratricopeptide repeat domain 19
A_32_P8813	-0.496904	LOC283663	uncharacterized LOC283663
A_33_P3334342	-0.497109
A_23_P92967	-0.497336	MOCS2	molybdenum cofactor synthesis 2
A_33_P3286953	-0.497488	ADAMTS6	ADAM metallopeptidase with thrombospondin type 1 motif, 6
A_24_P453921	-0.498074	DPY19L1P1	dpy-19-like 1 pseudogene 1 (C. elegans)
A_23_P65217	-0.498873	TGDS	TDP-glucose 4,6-dehydratase
A_33_P3237590	-0.499155	LOC728178	uncharacterized LOC728178
A_33_P3405680	-0.499554
A_23_P363826	-0.499852	FBXO3	F-box protein 3
A_24_P220485	-0.500296	OLFML2A	olfactomedin-like 2A
A_24_P273253	-0.500739	AHNAK2	AHNAK nucleoprotein 2
A_23_P422981	-0.500957	FBXO36	F-box protein 36
A_23_P66050	-0.502323	B3GNT9	UDP-GlcNAc:betaGal beta-1,3-N-acetylglucosaminyltransferase 9
A_23_P346093	-0.502407	TMC8	transmembrane channel-like 8
A_32_P102935	-0.502621	SPDYA	speedy homolog A (Xenopus laevis)
A_24_P322741	-0.504455	IL10RB	interleukin 10 receptor, beta
A_23_P79769	-0.506157	BIRC7	baculoviral IAP repeat containing 7
A_33_P3216442	-0.508019	COL11A2	collagen, type XI, alpha 2
A_23_P111240	-0.508684	PHACTR2	phosphatase and actin regulator 2
A_33_P3300267	-0.508858	VIT	vitrin
A_24_P398691	-0.509107	ABHD13	abhydrolase domain containing 13
A_23_P217737	-0.509418	ATP7A	ATPase, Cu++ transporting, alpha polypeptide
A_23_P97283	-0.509455	PAQR6	progestin and adipoQ receptor family member VI
A_23_P61569	-0.510207	VAMP4	vesicle-associated membrane protein 4
A_33_P3303464	-0.510452	C19orf39	chromosome 19 open reading frame 39
A_33_P3215252	-0.510576
A_23_P115785	-0.511282	FANK1	fibronectin type III and ankyrin repeat domains 1
A_33_P3389261	-0.511591	TMEM194B	transmembrane protein 194B
A_33_P3272399	-0.511716	LOC645427	uncharacterized LOC645427
A_23_P254594	-0.512435	GNRH1	gonadotropin-releasing hormone 1 (luteinizing-releasing hormone)
A_33_P3404671	-0.51277	LOC100130557	uncharacterized LOC100130557
A_23_P35414	-0.51366	PPP1R3C	protein phosphatase 1, regulatory subunit 3C
A_23_P218626	-0.513673	NEU4	sialidase 4
A_23_P38167	-0.513717	GPRC5C	G protein-coupled receptor, family C, group 5, member C
A_23_P323180	-0.514097	HOXD3	homeobox D3
A_23_P411612	-0.514388	SPRYD4	SPRY domain containing 4
A_23_P216468	-0.514972	SLC1A1	solute carrier family 1 (neuronal/epithelial high affinity glutamate transporter, system Xag), member 1
A_23_P253395	-0.514985	UNC13B	unc-13 homolog B (C. elegans)
A_33_P3331237	-0.51522	G3BP1	GTPase activating protein (SH3 domain) binding protein 1
A_33_P3339865	-0.515878	CALML5	calmodulin-like 5
A_33_P3263538	-0.516269	NEAT1	nuclear paraspeckle assembly transcript 1 (non-protein coding)
A_33_P3363061	-0.51683	ERLIN2	ER lipid raft associated 2
A_24_P394533	-0.517012	NEU1	sialidase 1 (lysosomal sialidase)
A_24_P114249	-0.517069	GALNT3	UDP-N-acetyl-alpha-D-galactosamine:polypeptide N-acetylgalactosaminyltransferase 3 (GalNAc-T3)
A_23_P115467	-0.517301	S100A5	S100 calcium binding protein A5
A_23_P11685	-0.517319	PLA2G4A	phospholipase A2, group IVA (cytosolic, calcium-dependent)
A_33_P3346552	-0.517448	RN28S1	RNA, 28S ribosomal 1
A_23_P121795	-0.517641	SORBS2	sorbin and SH3 domain containing 2
A_33_P3337277	-0.518176	LOC100129846	uncharacterized LOC100129846
A_32_P25514	-0.518585	GABRG2	gamma-aminobutyric acid (GABA) A receptor, gamma 2
A_23_P29079	-0.519058	PFKL	phosphofructokinase, liver
A_24_P342086	-0.519574	WWP2	WW domain containing E3 ubiquitin protein ligase 2
A_33_P3372924	-0.519626	ADCK3	aarF domain containing kinase 3
A_24_P262407	-0.519931	THRA	thyroid hormone receptor, alpha
A_33_P3216053	-0.520021
A_33_P3266315	-0.520138	SH3GLB1	SH3-domain GRB2-like endophilin B1
A_23_P431569	-0.520494
A_23_P53126	-0.520644	LMO2	LIM domain only 2 (rhombotin-like 1)
A_24_P930418	-0.520671	RBPMS	RNA binding protein with multiple splicing
A_23_P330788	-0.520725	IQSEC2	IQ motif and Sec7 domain 2
A_23_P216052	-0.520735	FAM83A	family with sequence similarity 83, member A
A_23_P8196	-0.521957	ME1	malic enzyme 1, NADP(+)-dependent, cytosolic
A_23_P394166	-0.522248	CNOT7	CCR4-NOT transcription complex, subunit 7
A_33_P3211443	-0.522375	LRRC8B	leucine rich repeat containing 8 family, member B
A_23_P41854	-0.523084	CARD6	caspase recruitment domain family, member 6
A_23_P74278	-0.523773	PDE4B	phosphodiesterase 4B, cAMP-specific
A_33_P3341424	-0.52414	MYO10	myosin X
A_33_P3362886	-0.524269
A_33_P3424057	-0.524635	PEG3	paternally expressed 3
A_33_P3227703	-0.525926
A_23_P46222	-0.526255	TRIM46	tripartite motif containing 46
A_33_P3877739	-0.526911	SMCR2	Smith-Magenis syndrome chromosome region, candidate 2 (non-protein coding)
A_23_P138541	-0.527712	AKR1C3	aldo-keto reductase family 1, member C3 (3-alpha hydroxysteroid dehydrogenase, type II)
A_24_P327011	-0.528096	PPCDC	phosphopantothenoylcysteine decarboxylase
A_24_P373152	-0.528278	CFL2	cofilin 2 (muscle)
A_33_P3329352	-0.529246
A_23_P359897	-0.529759	JHDM1D	jumonji C domain containing histone demethylase 1 homolog D (S. cerevisiae)
A_33_P3411291	-0.529988	DGKE	diacylglycerol kinase, epsilon 64kDa
A_33_P3308553	-0.530868
A_33_P3715177	-0.531106	MEGF8	multiple EGF-like-domains 8
A_23_P305205	-0.531692	KIAA0895	KIAA0895
A_33_P3245178	-0.532998	BEX2	brain expressed X-linked 2
A_33_P3806676	-0.5336
A_33_P3449097	-0.533777	TSPAN10	tetraspanin 10
A_24_P541919	-0.5338	DENND5B	DENN/MADD domain containing 5B
A_33_P3870056	-0.53445	LOC283335	uncharacterized LOC283335
A_24_P173823	-0.53727	PBX1	pre-B-cell leukemia homeobox 1
A_33_P3352712	-0.537273	CDR2L	cerebellar degeneration-related protein 2-like
A_24_P70002	-0.537732	LATS2	LATS, large tumor suppressor, homolog 2 (Drosophila)
A_23_P49499	-0.53826	ST6GALNAC2	ST6 (alpha-N-acetyl-neuraminyl-2,3-beta-galactosyl-1,3)-N-acetylgalactosaminide alpha-2,6-sialyltransferase 2
A_24_P136094	-0.538417	CCDC88C	coiled-coil domain containing 88C
A_33_P3324755	-0.538567	LOC100128788	uncharacterized LOC100128788
A_33_P3336622	-0.539947	ALDH3A2	aldehyde dehydrogenase 3 family, member A2
A_33_P3344169	-0.540588	DYX1C1	dyslexia susceptibility 1 candidate 1
A_33_P3348802	-0.541051
A_33_P3321225	-0.541142
A_24_P98161	-0.541253	KRIT1	KRIT1, ankyrin repeat containing
A_33_P3291176	-0.541562	VMAC	vimentin-type intermediate filament associated coiled-coil protein
A_23_P48713	-0.541743	PTGR2	prostaglandin reductase 2
A_32_P184279	-0.542701	CCDC6	coiled-coil domain containing 6
A_23_P425516	-0.543078	TSPAN17	tetraspanin 17
A_33_P3282641	-0.543152	LOC344887	NmrA-like family domain containing 1 pseudogene
A_23_P413180	-0.544324	MDM1	Mdm1 nuclear protein homolog (mouse)
A_24_P390060	-0.544425	IQCD	IQ motif containing D
A_33_P3312030	-0.544756
A_33_P3371984	-0.547533	IGSF1	immunoglobulin superfamily, member 1
A_23_P76743	-0.548727	ASPG	asparaginase homolog (S. cerevisiae)
A_23_P90679	-0.549314	STRADB	STE20-related kinase adaptor beta
A_23_P73667	-0.549961	RIBC1	RIB43A domain with coiled-coils 1
A_33_P3346338	-0.550071	WDR67	WD repeat domain 67
A_23_P423482	-0.550129	FAM81A	family with sequence similarity 81, member A
A_33_P3409904	-0.550544	VAMP4	vesicle-associated membrane protein 4
A_23_P213602	-0.550818	CSNK1G3	casein kinase 1, gamma 3
A_33_P3271395	-0.552119	LOC100129534	small nuclear ribonucleoprotein polypeptide N pseudogene
A_24_P268993	-0.552218	LEAP2	liver expressed antimicrobial peptide 2
A_24_P414658	-0.55227
A_24_P62530	-0.552821	RHOU	ras homolog gene family, member U
A_32_P8361	-0.553324	MAU2	MAU2 chromatid cohesion factor homolog (C. elegans)
A_23_P21162	-0.553599	TCTEX1D2	Tctex1 domain containing 2
A_23_P149050	-0.553683	LINC00115	long intergenic non-protein coding RNA 115
A_23_P427148	-0.554655	PROCA1	protein interacting with cyclin A1
A_33_P3465703	-0.554736	SNORA60	small nucleolar RNA, H/ACA box 60
A_33_P3349145	-0.555427	TTLL1	tubulin tyrosine ligase-like family, member 1
A_23_P202269	-0.556859	ANK3	ankyrin 3, node of Ranvier (ankyrin G)
A_23_P207742	-0.55807	THRA	thyroid hormone receptor, alpha
A_33_P3762918	-0.558282	LOC100216546	uncharacterized LOC100216546
A_33_P3236813	-0.560935	GPR19	G protein-coupled receptor 19
A_24_P354496	-0.561897	C4orf38	chromosome 4 open reading frame 38
A_33_P3290573	-0.562881	FAM46A	family with sequence similarity 46, member A
A_24_P12281	-0.564391	AP4S1	adaptor-related protein complex 4, sigma 1 subunit
A_33_P3344603	-0.564409	ZNF280D	zinc finger protein 280D
A_32_P4792	-0.56461
A_24_P49190	-0.566669	C17orf58	chromosome 17 open reading frame 58
A_33_P3340847	-0.566845	CARD6	caspase recruitment domain family, member 6
A_23_P69030	-0.56799	COL8A1	collagen, type VIII, alpha 1
A_33_P3695899	-0.568465	FLJ31104	uncharacterized LOC441072
A_24_P294851	-0.568766	TRIM38	tripartite motif containing 38
A_24_P166663	-0.568767	CDK6	cyclin-dependent kinase 6
A_23_P36724	-0.568976	FBXL14	F-box and leucine-rich repeat protein 14
A_24_P97526	-0.56903	CMTM6	CKLF-like MARVEL transmembrane domain containing 6
A_23_P145984	-0.570998	TSPAN12	tetraspanin 12
A_23_P107116	-0.571079	RNF112	ring finger protein 112
A_33_P3395859	-0.572057	LOC147646	uncharacterized LOC147646
A_33_P3259865	-0.572847	C1orf220	chromosome 1 open reading frame 220
A_33_P3320272	-0.573938	TMEM79	transmembrane protein 79
A_23_P35349	-0.574474	SVIL	supervillin
A_23_P415021	-0.57507	METTL7A	methyltransferase like 7A
A_23_P112554	-0.577182	COL15A1	collagen, type XV, alpha 1
A_32_P214178	-0.578249	LINC00319	long intergenic non-protein coding RNA 319
A_33_P3237507	-0.580693	C4orf50	chromosome 4 open reading frame 50
A_32_P33561	-0.581674	LOC100009676	uncharacterized LOC100009676
A_33_P3314643	-0.581738	SPEF1	sperm flagellar 1
A_23_P347059	-0.58274	MOB1B	MOB kinase activator 1B
A_33_P3287661	-0.583609	LOC100130430	uncharacterized LOC100130430
A_23_P133133	-0.58535	ALPK1	alpha-kinase 1
A_33_P3860067	-0.58596
A_33_P3668839	-0.586298	LOC644656	uncharacterized LOC644656
A_24_P186065	-0.587364	DHFRL1	dihydrofolate reductase-like 1
A_23_P73747	-0.587635	ARMCX2	armadillo repeat containing, X-linked 2
A_24_P67189	-0.588453	SPEM1	spermatid maturation 1
A_23_P16694	-0.588706	CPS1-IT1	CPS1 intronic transcript 1 (non-protein coding)
A_23_P34637	-0.589639	REN	renin
A_33_P3235701	-0.589989	ZCCHC11	zinc finger, CCHC domain containing 11
A_32_P52785	-0.590453	DAAM2	dishevelled associated activator of morphogenesis 2
A_23_P52207	-0.590824	BAMBI	BMP and activin membrane-bound inhibitor homolog (Xenopus laevis)
A_32_P190151	-0.592561	FAM86DP	family with sequence similarity 86, member D, pseudogene
A_33_P3570208	-0.59259	LPP-AS2	LPP antisense RNA 2 (non-protein coding)
A_24_P71153	-0.592938	PAFAH2	platelet-activating factor acetylhydrolase 2, 40kDa
A_23_P40240	-0.593553	CTSZ	cathepsin Z
A_32_P95462	-0.59611	STXBP5L	syntaxin binding protein 5-like
A_23_P112774	-0.5978	PTP4A3	protein tyrosine phosphatase type IVA, member 3
A_32_P80741	-0.597928	C8orf22	chromosome 8 open reading frame 22
A_23_P393645	-0.599233	ADAMTS13	ADAM metallopeptidase with thrombospondin type 1 motif, 13
A_33_P3410599	-0.599771	FAM46A	family with sequence similarity 46, member A
A_33_P3317473	-0.600492
A_33_P3359084	-0.600667	TAS1R3	taste receptor, type 1, member 3
A_33_P3308434	-0.601611	MORN1	MORN repeat containing 1
A_23_P165380	-0.601789	CRYGA	crystallin, gamma A
A_33_P3311775	-0.602242	ZNF789	zinc finger protein 789
A_33_P3332492	-0.602858	FANK1	fibronectin type III and ankyrin repeat domains 1
A_23_P45304	-0.603168	XK	X-linked Kx blood group (McLeod syndrome)
A_33_P3242483	-0.603946	ARHGAP5	Rho GTPase activating protein 5
A_33_P3355508	-0.603949	FOXL2	forkhead box L2
A_33_P3377239	-0.604404	LOC100270804	uncharacterized LOC100270804
A_23_P7896	-0.604679	DUSP22	dual specificity phosphatase 22
A_23_P26928	-0.605512
A_32_P30831	-0.606524	LOC100505648	uncharacterized LOC100505648
A_24_P211044	-0.607777	CSH1	chorionic somatomammotropin hormone 1 (placental lactogen)
A_23_P354074	-0.608046	LYST	lysosomal trafficking regulator
A_33_P3305438	-0.608108
A_32_P524614	-0.611391	C17orf74	chromosome 17 open reading frame 74
A_33_P3333267	-0.611911	TMEM235	transmembrane protein 235
A_23_P150379	-0.617195	MPZL2	myelin protein zero-like 2
A_23_P327698	-0.618421	LMBRD2	LMBR1 domain containing 2
A_23_P76983	-0.618587	C14orf45	chromosome 14 open reading frame 45
A_23_P56298	-0.619709	ZNF430	zinc finger protein 430
A_33_P3411427	-0.620152	ZNF837	zinc finger protein 837
A_32_P89827	-0.621694	TPTE2P6	transmembrane phosphoinositide 3-phosphatase and tensin homolog 2 pseudogene 6
A_23_P166400	-0.622725	RASL10A	RAS-like, family 10, member A
A_23_P60599	-0.622892	UGT1A6	UDP glucuronosyltransferase 1 family, polypeptide A6
A_23_P18078	-0.624064	RARRES1	retinoic acid receptor responder (tazarotene induced) 1
A_33_P3359781	-0.625076
A_23_P94800	-0.625203	S100A4	S100 calcium binding protein A4
A_33_P3267948	-0.625355	SLC25A23	solute carrier family 25 (mitochondrial carrier; phosphate carrier), member 23
A_23_P5342	-0.625798	LRP1B	low density lipoprotein receptor-related protein 1B
A_33_P3284919	-0.628728	SEMA6C	sema domain, transmembrane domain (TM), and cytoplasmic domain, (semaphorin) 6C
A_23_P34307	-0.631093	PIGK	phosphatidylinositol glycan anchor biosynthesis, class K
A_24_P818268	-0.632112
A_33_P3290403	-0.633005	IMPA2	inositol(myo)-1(or 4)-monophosphatase 2
A_33_P3370521	-0.633648
A_33_P3248638	-0.635021	C9orf47	chromosome 9 open reading frame 47
A_24_P56363	-0.635366	CAB39L	calcium binding protein 39-like
A_24_P398810	-0.635369	EIF5	eukaryotic translation initiation factor 5
A_33_P3213617	-0.635946
A_23_P396328	-0.637374	MPDZ	multiple PDZ domain protein
A_23_P404678	-0.637488	RAB3D	RAB3D, member RAS oncogene family
A_33_P3423121	-0.639009	RDX	radixin
A_23_P61447	-0.642483	ETFDH	electron-transferring-flavoprotein dehydrogenase
A_24_P237661	-0.642599	NCOR1	nuclear receptor corepressor 1
A_33_P3212257	-0.644398	MMRN1	multimerin 1
A_33_P3300800	-0.645173	GUCY2E	guanylate cyclase 2E
A_33_P3227492	-0.64537
A_33_P3373433	-0.645631
A_23_P105619	-0.646074	TMEM116	transmembrane protein 116
A_33_P3219942	-0.654271	EML1	echinoderm microtubule associated protein like 1
A_33_P3385453	-0.654631	BRCC3	BRCA1/BRCA2-containing complex, subunit 3
A_33_P3281741	-0.656558	RFX8	regulatory factor X, 8
A_23_P418785	-0.656944	STXBP5L	syntaxin binding protein 5-like
A_24_P110780	-0.658691	NEXN-AS1	NEXN antisense RNA 1 (non-protein coding)
A_33_P3358745	-0.659019	SEPP1	selenoprotein P, plasma, 1
A_33_P3263533	-0.660662	SCN1A	sodium channel, voltage-gated, type I, alpha subunit
A_33_P3461039	-0.662462	LOC728705	uncharacterized LOC728705
A_33_P3251841	-0.662659	DSEL	dermatan sulfate epimerase-like
A_33_P3289406	-0.662965	LOC91450	uncharacterized LOC91450
A_33_P3380992	-0.663528	AKR1B15	aldo-keto reductase family 1, member B15
A_32_P133916	-0.66372	BNC2	basonuclin 2
A_23_P257971	-0.663984	AKR1C1	aldo-keto reductase family 1, member C1 (dihydrodiol dehydrogenase 1; 20-alpha (3-alpha)-hydroxysteroid dehydrogenase)
A_33_P3353906	-0.664353
A_24_P250650	-0.664822	RABL2A	RAB, member of RAS oncogene family-like 2A
A_33_P3361267	-0.665735	LOC100128386	uncharacterized LOC100128386
A_33_P3365586	-0.670052	VAPB	VAMP (vesicle-associated membrane protein)-associated protein B and C
A_33_P3275310	-0.670671	ATXN3	ataxin 3
A_23_P81717	-0.671296	FRMD1	FERM domain containing 1
A_33_P3338724	-0.672146	LENG9	leukocyte receptor cluster (LRC) member 9
A_23_P216038	-0.672614	PHF20L1	PHD finger protein 20-like 1
A_32_P67623	-0.672912	FAM120C	family with sequence similarity 120C
A_23_P56578	-0.67307	VIT	vitrin
A_33_P3305855	-0.673381	LOC645967	uncharacterized LOC645967
A_33_P3310104	-0.673444	SERPINB5	serpin peptidase inhibitor, clade B (ovalbumin), member 5
A_33_P3211809	-0.676486	RUNX1	runt-related transcription factor 1
A_24_P912048	-0.677604	MGC50722	uncharacterized MGC50722
A_24_P174793	-0.67912	PCSK1	proprotein convertase subtilisin/kexin type 1
A_23_P153897	-0.681434	GNG7	guanine nucleotide binding protein (G protein), gamma 7
A_33_P3271187	-0.682683
A_23_P116898	-0.688536	A2M	alpha-2-macroglobulin
A_23_P141738	-0.688918	SS18	synovial sarcoma translocation, chromosome 18
A_33_P3222380	-0.688972	AHNAK2	AHNAK nucleoprotein 2
A_33_P3419691	-0.689288	GATS	GATS, stromal antigen 3 opposite strand
A_23_P107247	-0.689354	CACNA1G	calcium channel, voltage-dependent, T type, alpha 1G subunit
A_33_P3375145	-0.695809	C9orf150	chromosome 9 open reading frame 150
A_24_P129341	-0.696077	AKR1B10	aldo-keto reductase family 1, member B10 (aldose reductase)
A_33_P3219286	-0.696803
A_23_P121926	-0.696837	SEPP1	selenoprotein P, plasma, 1
A_23_P115922	-0.697037	EIF4EBP2	eukaryotic translation initiation factor 4E binding protein 2
A_33_P3407339	-0.69793	C6orf204	chromosome 6 open reading frame 204
A_33_P3247095	-0.698848
A_33_P3257683	-0.699344
A_24_P52697	-0.699856	H19	H19, imprinted maternally expressed transcript (non-protein coding)
A_33_P3259938	-0.700961	LOC100130547	uncharacterized LOC100130547
A_23_P43150	-0.701987	ZHX1	zinc fingers and homeoboxes 1
A_33_P3307486	-0.703728	SYNRG	synergin, gamma
A_33_P3268622	-0.707296	LY6D	lymphocyte antigen 6 complex, locus D
A_33_P3363260	-0.707613	PGM2L1	phosphoglucomutase 2-like 1
A_33_P3413098	-0.709017	LOC100129550	uncharacterized LOC100129550
A_33_P3281283	-0.709788	S1PR3	sphingosine-1-phosphate receptor 3
A_23_P251937	-0.710077	CPEB4	cytoplasmic polyadenylation element binding protein 4
A_33_P3319351	-0.714589
A_33_P3382919	-0.714599	LOC100130587	uncharacterized LOC100130587
A_24_P199251	-0.715847	RASSF9	Ras association (RalGDS/AF-6) domain family (N-terminal) member 9
A_23_P207507	-0.71588	ABCC3	ATP-binding cassette, sub-family C (CFTR/MRP), member 3
A_33_P3238433	-0.716541	ALDH3A1	aldehyde dehydrogenase 3 family, member A1
A_33_P3217500	-0.718465
A_33_P3843358	-0.719482	SNORD8	small nucleolar RNA, C/D box 8
A_24_P206343	-0.719832	MYO1G	myosin IG
A_23_P408167	-0.720219	GPRASP2	G protein-coupled receptor associated sorting protein 2
A_32_P131143	-0.720838	CECR5-AS1	CECR5 antisense RNA 1 (non-protein coding)
A_24_P357536	-0.726915	FBXO11	F-box protein 11
A_32_P181297	-0.726938	ST7-AS1	ST7 antisense RNA 1 (non-protein coding)
A_33_P3615955	-0.727293
A_32_P351277	-0.730787	LOC440330	uncharacterized LOC440330
A_33_P3257479	-0.732199
A_23_P167367	-0.732604	PITX2	paired-like homeodomain 2
A_33_P3415617	-0.735931
A_23_P103104	-0.737549	MFNG	MFNG O-fucosylpeptide 3-beta-N-acetylglucosaminyltransferase
A_32_P42780	-0.737616	ZNF271	zinc finger protein 271
A_23_P409386	-0.740757	SLC25A22	solute carrier family 25 (mitochondrial carrier: glutamate), member 22
A_33_P3283201	-0.741565
A_33_P3396344	-0.74404	LOC728613	programmed cell death 6 pseudogene
A_33_P3343573	-0.744495	FAM108A1	family with sequence similarity 108, member A1
A_23_P97541	-0.746158	C4BPA	complement component 4 binding protein, alpha
A_23_P144384	-0.747038	GALNT7	UDP-N-acetyl-alpha-D-galactosamine:polypeptide N-acetylgalactosaminyltransferase 7 (GalNAc-T7)
A_24_P134834	-0.751595	RHBDD1	rhomboid domain containing 1
A_23_P71880	-0.751628	SPINK4	serine peptidase inhibitor, Kazal type 4
A_33_P3313801	-0.752468	CCDC34	coiled-coil domain containing 34
A_33_P3283599	-0.753062	ANKRD20A8P	ankyrin repeat domain 20 family, member A8, pseudogene
A_33_P3379061	-0.753146	C9orf47	chromosome 9 open reading frame 47
A_23_P78980	-0.754892	B3GNT3	UDP-GlcNAc:betaGal beta-1,3-N-acetylglucosaminyltransferase 3
A_24_P372217	-0.756115	ERLIN2	ER lipid raft associated 2
A_23_P337658	-0.760078	ALPI	alkaline phosphatase, intestinal
A_33_P3354374	-0.762203	LOC100507410	uncharacterized LOC100507410
A_33_P3272291	-0.764366	AKR1C4	aldo-keto reductase family 1, member C4 (chlordecone reductase; 3-alpha hydroxysteroid dehydrogenase, type I; dihydrodiol dehydrogenase 4)
A_23_P103433	-0.767632	OSCP1	organic solute carrier partner 1
A_24_P405981	-0.774319	TTC33	tetratricopeptide repeat domain 33
A_23_P143935	-0.778127	PIGZ	phosphatidylinositol glycan anchor biosynthesis, class Z
A_24_P238499	-0.780954	C18orf56	chromosome 18 open reading frame 56
A_33_P3394395	-0.782184	FAM73A	family with sequence similarity 73, member A
A_33_P3422728	-0.782666	CNTNAP3	contactin associated protein-like 3
A_24_P109887	-0.785507	LOC554207	uncharacterized LOC554207
A_23_P43164	-0.788159	SULF1	sulfatase 1
A_24_P401645	-0.789455	AP4S1	adaptor-related protein complex 4, sigma 1 subunit
A_23_P344988	-0.790381	ICK	intestinal cell (MAK-like) kinase
A_23_P48295	-0.792552	CDADC1	cytidine and dCMP deaminase domain containing 1
A_33_P3248664	-0.793473	VARS	valyl-tRNA synthetase
A_33_P3345309	-0.794851	PRSS56	protease, serine, 56
A_24_P184732	-0.796143	PAPLN	papilin, proteoglycan-like sulfated glycoprotein
A_33_P3285945	-0.796902	CCL21	chemokine (C-C motif) ligand 21
A_23_P74843	-0.797554	IARS2	isoleucyl-tRNA synthetase 2, mitochondrial
A_32_P154223	-0.800888	LOC100505683	uncharacterized LOC100505683
A_33_P3350566	-0.806185	CACNA1I	calcium channel, voltage-dependent, T type, alpha 1I subunit
A_23_P91764	-0.814506	TNFRSF13C	tumor necrosis factor receptor superfamily, member 13C
A_23_P15108	-0.814956	YPEL3	yippee-like 3 (Drosophila)
A_33_P3321906	-0.814957
A_24_P419028	-0.820172	MOP-1	MOP-1
A_32_P120791	-0.825967	LOC727916	uncharacterized LOC727916
A_23_P52336	-0.827615	UNC5B	unc-5 homolog B (C. elegans)
A_23_P93641	-0.831976	AKR1B10	aldo-keto reductase family 1, member B10 (aldose reductase)
A_23_P252193	-0.833555	ITGA9	integrin, alpha 9
A_23_P214080	-0.838875	EGR1	early growth response 1
A_23_P139682	-0.84421	PZP	pregnancy-zone protein
A_23_P70571	-0.848005	SLC39A7	solute carrier family 39 (zinc transporter), member 7
A_24_P365180	-0.854458	DSEL	dermatan sulfate epimerase-like
A_33_P3378644	-0.854581	PHC1	polyhomeotic homolog 1 (Drosophila)
A_24_P89457	-0.857284	CDKN1A	cyclin-dependent kinase inhibitor 1A (p21, Cip1)
A_33_P3240941	-0.860396	BACE1	beta-site APP-cleaving enzyme 1
A_33_P3324904	-0.862235
A_33_P3245947	-0.863826	LRRC45	leucine rich repeat containing 45
A_23_P142125	-0.866761	HRC	histidine rich calcium binding protein
A_33_P3288614	-0.876056
A_23_P203773	-0.884862	CCDC34	coiled-coil domain containing 34
A_23_P39525	-0.886724	FAM124B	family with sequence similarity 124B
A_24_P152968	-0.888059	AKR1C1	aldo-keto reductase family 1, member C1 (dihydrodiol dehydrogenase 1; 20-alpha (3-alpha)-hydroxysteroid dehydrogenase)
A_23_P1782	-0.889942	CD82	CD82 molecule
A_23_P398530	-0.891468	WHSC1	Wolf-Hirschhorn syndrome candidate 1
A_23_P207213	-0.891988	ALDH3A1	aldehyde dehydrogenase 3 family, member A1
A_33_P3422439	-0.896281
A_33_P3211356	-0.898038	DPP10	dipeptidyl-peptidase 10 (non-functional)
A_24_P115621	-0.90022	EIF4EBP2	eukaryotic translation initiation factor 4E binding protein 2
A_33_P3390637	-0.904409	SLC23A3	solute carrier family 23 (nucleobase transporters), member 3
A_23_P258088	-0.907419	PACSIN1	protein kinase C and casein kinase substrate in neurons 1
A_24_P355876	-0.909194	TMBIM6	transmembrane BAX inhibitor motif containing 6
A_33_P3402611	-0.911106
A_23_P406227	-0.912265	MGC23284	uncharacterized LOC197187
A_23_P157513	-0.916686	MOS	v-mos Moloney murine sarcoma viral oncogene homolog
A_32_P79190	-0.933279
A_24_P120109	-0.93439	DHX57	DEAH (Asp-Glu-Ala-Asp/His) box polypeptide 57
A_33_P3313796	-0.945007	CCDC34	coiled-coil domain containing 34
A_23_P49546	-0.956918	GRIN2C	glutamate receptor, ionotropic, N-methyl D-aspartate 2C
A_23_P52806	-0.960782	BACE1	beta-site APP-cleaving enzyme 1
A_23_P201551	-0.978121	VAV3	vav 3 guanine nucleotide exchange factor
A_24_P58331	-0.979583	DCAKD	dephospho-CoA kinase domain containing
A_23_P15798	-0.984155	KRTAP4-12	keratin associated protein 4-12
A_33_P3241204	-0.986736	CALHM3	calcium homeostasis modulator 3
A_33_P3412016	-0.987648	SEMA4B	sema domain, immunoglobulin domain (Ig), transmembrane domain (TM) and short cytoplasmic domain, (semaphorin) 4B
A_33_P3494748	-0.996611	TMEM65	transmembrane protein 65
A_24_P16913	-1.02112	ABCC4	ATP-binding cassette, sub-family C (CFTR/MRP), member 4
A_23_P381489	-1.02961	LINC00313	long intergenic non-protein coding RNA 313
A_23_P116868	-1.0342	SLCO1C1	solute carrier organic anion transporter family, member 1C1
A_33_P3347241	-1.03713
A_23_P65466	-1.03859	RAB2B	RAB2B, member RAS oncogene family
A_33_P3352522	-1.04035	FLJ41484	uncharacterized LOC650669
A_24_P778906	-1.05016
A_33_P3404531	-1.05695	ZCWPW1	zinc finger, CW type with PWWP domain 1
A_33_P3365117	-1.06587	AKR1C1	aldo-keto reductase family 1, member C1 (dihydrodiol dehydrogenase 1; 20-alpha (3-alpha)-hydroxysteroid dehydrogenase)
A_33_P3308128	-1.07065
A_23_P209652	-1.07484	INO80D	INO80 complex subunit D
A_33_P3236642	-1.08559	MIA3	melanoma inhibitory activity family, member 3
A_33_P3216267	-1.08601
A_24_P349039	-1.09755	ARHGAP31	Rho GTPase activating protein 31
A_23_P210445	-1.10877	L3MBTL1	l(3)mbt-like 1 (Drosophila)
A_33_P3357332	-1.12312
A_23_P207154	-1.12625	CSH2	chorionic somatomammotropin hormone 2
A_32_P152767	-1.13685	C10orf140	chromosome 10 open reading frame 140
A_23_P166297	-1.1445	ABCG1	ATP-binding cassette, sub-family G (WHITE), member 1
A_23_P401700	-1.17181	APBB1IP	amyloid beta (A4) precursor protein-binding, family B, member 1 interacting protein
A_24_P349821	-1.17349	MTRF1	mitochondrial translational release factor 1
A_33_P3372869	-1.17375	DDX52	DEAD (Asp-Glu-Ala-Asp) box polypeptide 52
A_33_P3318288	-1.18873	CFH	complement factor H
A_32_P355396	-1.1973	TECPR2	tectonin beta-propeller repeat containing 2
A_33_P3407235	-1.21439
A_32_P539109	-1.25754	BPIFB6	BPI fold containing family B, member 6
A_33_P3403708	-1.26373
A_24_P247978	-1.27156	ZNF589	zinc finger protein 589
A_33_P3303649	-1.28517	MB	myoglobin
A_33_P3254306	-1.30514	FLCN	folliculin
A_23_P99785	-1.30964	FAM164C	family with sequence similarity 164, member C
A_23_P142447	-1.31687	MYO1F	myosin IF
A_33_P3382887	-1.36076
A_24_P918907	-1.37527	LOC154761	uncharacterized LOC154761
A_33_P3312885	-1.37978	LOC284379	solute carrier family 7 (cationic amino acid transporter, y+ system), member 3 pseudogene
A_33_P3344861	-1.3879	LOC389602	uncharacterized LOC389602
A_33_P3261505	-1.38865	EPG5	ectopic P-granules autophagy protein 5 homolog (C. elegans)
A_33_P3240063	-1.38934	C14orf48	chromosome 14 open reading frame 48
A_24_P517252	-1.42246	PRCD	progressive rod-cone degeneration
A_33_P3414944	-1.42371
A_23_P387184	-1.4682	NHSL1	NHS-like 1
A_23_P371861	-1.50781	CNBD1	cyclic nucleotide binding domain containing 1
A_23_P327499	-1.51023	LHFPL1	lipoma HMGIC fusion partner-like 1
A_33_P3242304	-1.53043	TNP2	transition protein 2 (during histone to protamine replacement)
A_23_P208482	-1.56008	CLEC4M	C-type lectin domain family 4, member M
A_23_P113351	-1.58546	SPARCL1	SPARC-like 1 (hevin)
A_33_P3405904	-1.58886
A_33_P3325477	-1.59364	LRRC42	leucine rich repeat containing 42
A_23_P112187	-1.61649	FIBCD1	fibrinogen C domain containing 1
A_33_P3246108	-1.6303	APOLD1	apolipoprotein L domain containing 1
A_33_P3423830	-1.65684	FAM115A	family with sequence similarity 115, member A
A_24_P253818	-1.66247	FLOT2	flotillin 2
A_32_P133005	-1.67915	DCAF10	DDB1 and CUL4 associated factor 10
A_33_P3400244	-1.70182	ZNF496	zinc finger protein 496
A_33_P3370875	-1.75422
A_33_P3537861	-1.75538	LOC100126448	uncharacterized LOC100126448
A_33_P3372688	-1.77625	BHLHA9	basic helix-loop-helix family, member a9
A_32_P148726	-1.77933	MGC21881	uncharacterized locus MGC21881
A_23_P131202	-1.79876	HES6	hairy and enhancer of split 6 (Drosophila)
A_33_P3402350	-1.81569
A_23_P124892	-1.8365	KISS1	KiSS-1 metastasis-suppressor
A_32_P68942	-1.83672	ANKRD20A5P	ankyrin repeat domain 20 family, member A5, pseudogene
A_33_P3382331	-1.9982	HSPA6	heat shock 70kDa protein 6 (HSP70B')
A_33_P3252441	-2.09137
A_33_P3385870	-2.09181	CCNG2	cyclin G2
A_23_P85941	-2.1076	ALX3	ALX homeobox 3
A_33_P3287537	-2.12036	PMPCA	peptidase (mitochondrial processing) alpha
A_23_P51039	-2.13	INHA	inhibin, alpha
A_33_P3315819	-2.2858	LOC728208	uncharacterized LOC728208
A_32_P416161	-2.29911	XKRX	XK, Kell blood group complex subunit-related, X-linked
A_33_P3314436	-2.30334	FBXL17	F-box and leucine-rich repeat protein 17
A_23_P431305	-2.51529	FAM69B	family with sequence similarity 69, member B
A_33_P3213342	-2.90067	CASC5	cancer susceptibility candidate 5
A_23_P500614	-2.99946	TNFRSF8	tumor necrosis factor receptor superfamily, member 8
A_33_P3404759	-3.04757
A_33_P3332302	-3.07801	MTVR2	mouse mammary tumor virus receptor homolog 2
A_23_P118693	-3.3291	FOXN1	forkhead box N1
A_33_P3416218	-3.99786
