# Supplementary material for: LATS2 Positively Regulates Polycomb Repressive Complex 2
Source: PLoS One. 2016 Jul 19;11(7):e0158562. doi: 10.1371/journal.pone.0158562 (PMC4951031; doi:10.1371/journal.pone.0158562)
Supplement: S3 Table — (XLSX) [file pone.0158562.s004.xlsx]

## Sheet: S3_Table
S3 Table. Top 25 gene sets positively enriched in LATS2 KO HeLa-S3 cells
NAME	SIZE	ES	NES	NOM p-val	FDR q-val
RICKMAN_HEAD_AND_NECK_CANCER_C	58	0.738541	2.45019	< 0.001	< 0.001
GRAHAM_CML_QUIESCENT_VS_NORMAL_DIVIDING_UP	42	0.728344	2.27636	< 0.001	< 0.001
SAGIV_CD24_TARGETS_DN	42	0.711607	2.23629	< 0.001	< 0.001
CERVERA_SDHB_TARGETS_1_UP	79	0.639221	2.21897	< 0.001	< 0.001
PHONG_TNF_TARGETS_UP	56	0.662967	2.20546	< 0.001	0.000190358
MIKKELSEN_MEF_HCP_WITH_H3K27ME3	175	0.560401	2.20131	< 0.001	0.000158631
PLASARI_TGFB1_TARGETS_10HR_UP	147	0.579688	2.20005	< 0.001	0.00013597
LIANG_SILENCED_BY_METHYLATION_2	43	0.681955	2.18151	< 0.001	0.000238076
MEISSNER_NPC_HCP_WITH_H3K4ME2_AND_H3K27ME3	136	0.569538	2.17287	< 0.001	0.000421173
LEE_LIVER_CANCER	24	0.776181	2.15668	< 0.001	0.000379056
HAMAI_APOPTOSIS_VIA_TRAIL_DN	142	0.567577	2.13776	< 0.001	0.000606312
TIAN_TNF_SIGNALING_VIA_NFKB	25	0.747767	2.13241	< 0.001	0.000555786
MAHADEVAN_RESPONSE_TO_MP470_DN	18	0.811756	2.12695	< 0.001	0.000587009
NAGASHIMA_EGF_SIGNALING_UP	51	0.647047	2.1069	< 0.001	0.000817119
CROMER_TUMORIGENESIS_UP	44	0.667304	2.09811	< 0.001	0.000888658
MARTENS_TRETINOIN_RESPONSE_UP	322	0.503906	2.08531	< 0.001	0.00101198
WINZEN_DEGRADED_VIA_KHSRP	85	0.586579	2.07699	< 0.001	0.00111958
SEITZ_NEOPLASTIC_TRANSFORMATION_BY_8P_DELETION_DN	26	0.712265	2.04907	< 0.001	0.00222094
PAL_PRMT5_TARGETS_DN	22	0.750935	2.04416	< 0.001	0.00235325
HUANG_FOXA2_TARGETS_UP	38	0.664198	2.04011	< 0.001	0.00228315
LINDGREN_BLADDER_CANCER_HIGH_RECURRENCE	39	0.660057	2.03571	< 0.001	0.00240164
AMIT_EGF_RESPONSE_480_HELA	159	0.524326	2.02578	< 0.001	0.00263554
NAGASHIMA_NRG1_SIGNALING_UP	163	0.524868	2.02452	< 0.001	0.00260335
MIKKELSEN_NPC_HCP_WITH_H3K27ME3	121	0.542512	2.02402	< 0.001	0.00253376
HINATA_NFKB_TARGETS_KERATINOCYTE_UP	73	0.598116	2.02295	< 0.001	0.0024704
