# Supplementary material for: LATS2 Positively Regulates Polycomb Repressive Complex 2
Source: PLoS One. 2016 Jul 19;11(7):e0158562. doi: 10.1371/journal.pone.0158562 (PMC4951031; doi:10.1371/journal.pone.0158562)
Supplement: S4 Table — (XLSX) [file pone.0158562.s005.xlsx]

## Sheet: S4_Table
S4 Table. LATS2-dependent H3K27me3 targets in LATS2 KO HeLa-S3 cells.
Nearest TSS ID	Symbol	EntrezGene ID	Description
NM_198403	221938	221938	monocyte to macrophage differentiation-associated 2
NM_130786	A1BG	1	alpha-1-B glycoprotein
NM_001088	AANAT	15	aralkylamine N-acetyltransferase
NM_001080395	AATK	9625	apoptosis-associated tyrosine kinase
NM_004920	AATK	9625	apoptosis-associated tyrosine kinase
NR_027255	AATK-AS1	388428	AATK antisense RNA 1
NM_020686	ABAT	18	4-aminobutyrate aminotransferase
NM_000443	ABCB4	5244	ATP-binding cassette, sub-family B (MDR/TAP), member 4
NM_207174	ABCG1	9619	ATP-binding cassette, sub-family G (WHITE), member 1
NM_001142505	ABCG4	64137	ATP-binding cassette, sub-family G (WHITE), member 4
NM_022436	ABCG5	64240	ATP-binding cassette, sub-family G (WHITE), member 5
NM_022437	ABCG8	64241	ATP-binding cassette, sub-family G (WHITE), member 8
NM_001130088	ABLIM2	84448	actin binding LIM protein family, member 2
NM_001130083	ABLIM2	84448	actin binding LIM protein family, member 2
NM_001091	ABP1	26	amiloride binding protein 1 (amine oxidase (copper-containing))
NM_001272072	ABP1	26	amiloride binding protein 1 (amine oxidase (copper-containing))
NM_001178057	ACE	1636	angiotensin I converting enzyme (peptidyl-dipeptidase A) 1
NM_000665	ACHE	43	acetylcholinesterase
NM_130767	ACOT12	134526	acyl-CoA thioesterase 12
NM_016361	ACP6	51205	acid phosphatase 6, lysophosphatidic
NM_152282	ACPL2	92370	acid phosphatase-like 2
NM_015162	ACSBG1	23205	acyl-CoA synthetase bubblegum family member 1
NM_001199377	ACSBG1	23205	acyl-CoA synthetase bubblegum family member 1
NM_030924	ACSBG2	81616	acyl-CoA synthetase bubblegum family member 2
NM_001243279	ACSF3	197322	acyl-CoA synthetase family member 3
NM_001252676	ACSS1	84532	acyl-CoA synthetase short-chain family member 1
NM_016188	ACTL6B	51412	actin-like 6B
NM_030812	ACTL8	81569	actin-like 8
NR_047663	ACTN3	89	actinin, alpha 3
NM_080658	ACY3	91703	aspartoacylase (aminocyclase) 3
NM_001145400	ADAD2	161931	adenosine deaminase domain containing 2
NM_002390	ADAM11	4185	ADAM metallopeptidase domain 11
NM_033274	ADAM19	8728	ADAM metallopeptidase domain 19
NM_025220	ADAM33	80332	ADAM metallopeptidase domain 33
NM_139155	ADAMTS14	140766	ADAM metallopeptidase with thrombospondin type 1 motif, 14
NM_014244	ADAMTS2	9509	ADAM metallopeptidase with thrombospondin type 1 motif, 2
NM_213604	ADAMTSL5	339366	ADAMTS-like 5
NM_006869	ADAP1	11033	ArfGAP with dual PH domains 1
NM_001198592	ADCY4	196883	adenylate cyclase 4
NM_001199642	ADCY5	111	adenylate cyclase 5
NM_001115	ADCY8	114	adenylate cyclase 8 (brain)
NM_001199637	ADCYAP1R1	117	adenylate cyclase activating polypeptide 1 (pituitary) receptor type I
NM_001199636	ADCYAP1R1	117	adenylate cyclase activating polypeptide 1 (pituitary) receptor type I
NM_000675	ADORA2A	135	adenosine A2a receptor
NM_033303	ADRA1A	148	adrenoceptor alpha 1A
NM_000678	ADRA1D	146	adrenoceptor alpha 1D
NM_000682	ADRA2B	151	adrenoceptor alpha 2B
NM_000683	ADRA2C	152	adrenoceptor alpha 2C
NM_000025	ADRB3	155	adrenoceptor beta 3
NM_199165	ADSSL1	122622	adenylosuccinate synthase like 1
NM_002285	AFF3	3899	AF4/FMR2 family, member 3
NM_001002243	AFTPH	54812	aftiphilin
NM_001122772	AGAP2	116986	ArfGAP with GTPase domain, ankyrin repeat and PH domain 2
NM_016633	AHSP	51327	alpha hemoglobin stabilizing protein
NM_032955	AIF1	199	allograft inflammatory factor 1
NM_001033054	AIPL1	23746	aryl hydrocarbon receptor interacting protein-like 1
NM_000383	AIRE	326	autoimmune regulator
NM_174858	AK5	26289	adenylate kinase 5
NM_152763	AKNAD1	254268	AKNA domain containing 1
NR_046602	ALDH1L1-AS1	100874204	ALDH1L1 antisense RNA 1
NM_018436	ALLC	55821	allantoicase
NM_001141	ALOX15B	247	arachidonate 15-lipoxygenase, type B
NM_001256154	ALOX5	240	arachidonate 5-lipoxygenase
NM_020778	ALPK3	57538	alpha-kinase 3
NM_020703	AMIGO1	57463	adhesion molecule with Ig-like domain 1
NM_133463	AMZ1	155185	archaelysin family metallopeptidase 1
NM_001191054	ANHX	647589	anomalous homeobox
NM_001142446	ANK1	286	ankyrin 1, erythrocytic
NM_178510	ANKK1	255239	ankyrin repeat and kinase domain containing 1
NM_001242814	ANKRD6	22881	ankyrin repeat domain 6
NR_040252	ANKS3	124401	ankyrin repeat and sterile alpha motif domain containing 3
NM_020373	ANO2	57101	anoctamin 2
NM_001012302	ANO9	338440	anoctamin 9
NR_002773	AOC4	90586	amine oxidase, copper containing 3 (vascular adhesion protein 1) pseudogene
NM_001257326	APBB1	322	amyloid beta (A4) precursor protein-binding, family B, member 1 (Fe65)
NM_001257325	APBB1	322	amyloid beta (A4) precursor protein-binding, family B, member 1 (Fe65)
NM_001257320	APBB1	322	amyloid beta (A4) precursor protein-binding, family B, member 1 (Fe65)
NM_153360	APCDD1L	164284	adenomatosis polyposis coli down-regulated 1-like
NM_005161	APLNR	187	apelin receptor
NM_021822	APOBEC3G	60489	apolipoprotein B mRNA editing enzyme, catalytic polypeptide-like 3G
NM_181773	APOBEC3H	164668	apolipoprotein B mRNA editing enzyme, catalytic polypeptide-like 3H
NM_001166002	APOBEC3H	164668	apolipoprotein B mRNA editing enzyme, catalytic polypeptide-like 3H
NM_018690	APOBR	55911	apolipoprotein B receptor
NM_000040	APOC3	345	apolipoprotein C-III
NM_000041	APOE	348	apolipoprotein E
NM_000042	APOH	350	apolipoprotein H (beta-2-glycoprotein I)
NM_030642	APOL5	80831	apolipoprotein L, 5
NM_198998	AQP12A	375318	aquaporin 12A
NR_026908	AQP4-AS1	147429	AQP4 antisense RNA 1
NM_001256025	ARHGAP22	58504	Rho GTPase activating protein 22
NM_014882	ARHGAP25	9938	Rho GTPase activating protein 25
NM_001166276	ARHGAP25	9938	Rho GTPase activating protein 25
NM_144967	ARHGAP36	158763	Rho GTPase activating protein 36
NM_001164741	ARHGAP4	393	Rho GTPase activating protein 4
NM_014859	ARHGAP44	9912	Rho GTPase activating protein 44
NM_013427	ARHGAP6	395	Rho GTPase activating protein 6
NM_181335	ARHGAP8	23779	Rho GTPase activating protein 8
NM_001080156	ARHGAP9	64333	Rho GTPase activating protein 9
NM_014448	ARHGEF16	27237	Rho guanine nucleotide exchange factor (GEF) 16
NM_153213	ARHGEF19	128272	Rho guanine nucleotide exchange factor (GEF) 19
NM_001111270	ARHGEF25	115557	Rho guanine nucleotide exchange factor (GEF) 25
NM_018071	ARHGEF40	55701	Rho guanine nucleotide exchange factor (GEF) 40
NM_001113512	ARHGEF7	8874	Rho guanine nucleotide exchange factor (GEF) 7
NM_001017363	ARID3C	138715	AT rich interactive domain 3C (BRIGHT-like)
NM_212481	ARID5A	10865	AT rich interactive domain 5A (MRF1-like)
NM_016608	ARMCX1	51309	armadillo repeat containing, X-linked 1
NR_028407	ARMCX4	100131755	armadillo repeat containing, X-linked 4
NM_014862	ARNT2	9915	aryl-hydrocarbon receptor nuclear translocator 2
NM_053017	ART5	116969	ADP-ribosyltransferase 5
NM_001670	ARVCF	421	armadillo repeat gene deleted in velocardiofacial syndrome
NM_080871	ASB10	136371	ankyrin repeat and SOCS box containing 10
NM_001142460	ASB10	136371	ankyrin repeat and SOCS box containing 10
NM_001202429	ASB2	51676	ankyrin repeat and SOCS box containing 2
NM_016150	ASB2	51676	ankyrin repeat and SOCS box containing 2
NM_004316	ASCL1	429	achaete-scute complex homolog 1 (Drosophila)
NM_005170	ASCL2	430	achaete-scute complex homolog 2 (Drosophila)
NM_001094	ASIC2	40	acid-sensing (proton-gated) ion channel 2
NM_183377	ASIC2	40	acid-sensing (proton-gated) ion channel 2
NM_182847	ASIC4	55515	acid-sensing (proton-gated) ion channel family member 4
NM_001080464	ASPG	374569	asparaginase homolog (S. cerevisiae)
NM_152792	ASPRV1	151516	aspartic peptidase, retroviral-like 1
NM_001002036	ASTL	431705	astacin-like metallo-endopeptidase (M12 family)
NM_033064	ATCAY	85300	ataxia, cerebellar, Cayman type
NR_073169	ATG9B	285973	autophagy related 9B
NM_001676	ATP12A	479	ATPase, H+/K+ transporting, nongastric, alpha polypeptide
NM_032279	ATP13A4	84239	ATPase type 13A4
NM_152296	ATP1A3	478	ATPase, Na+/K+ transporting, alpha 3 polypeptide
NM_144699	ATP1A4	480	ATPase, Na+/K+ transporting, alpha 4 polypeptide
NM_001678	ATP1B2	482	ATPase, Na+/K+ transporting, beta 2 polypeptide
NM_174954	ATP2A3	489	ATPase, Ca++ transporting, ubiquitous
NM_001683	ATP2B2	491	ATPase, Ca++ transporting, plasma membrane 2
NM_001001344	ATP2B3	492	ATPase, Ca++ transporting, plasma membrane 3
NM_021949	ATP2B3	492	ATPase, Ca++ transporting, plasma membrane 3
NM_014861	ATP2C2	9914	ATPase, Ca++ transporting, type 2C, member 2
NM_001002031	ATP5G2	517	ATP synthase, H+ transporting, mitochondrial Fo complex, subunit C2 (subunit 9)
NM_001015878	AURKC	6795	aurora kinase C
NM_000054	AVPR2	554	arginine vasopressin receptor 2
NM_001002254	AWAT2	158835	acyl-CoA wax alcohol acyltransferase 2
NM_004655	AXIN2	8313	axin 2
NM_006057	B3GALT5	10317	UDP-Gal:betaGlcNAc beta 1,3-galactosyltransferase, polypeptide 5
NM_018644	B3GAT1	27087	beta-1,3-glucuronyltransferase 1 (glucuronosyltransferase P)
NM_054025	B3GAT1	27087	beta-1,3-glucuronyltransferase 1 (glucuronosyltransferase P)
NM_030765	B3GNT4	79369	UDP-GlcNAc:betaGal beta-1,3-N-acetylglucosaminyltransferase 4
NM_001009905	B3GNTL1	146712	UDP-GlcNAc:betaGal beta-1,3-N-acetylglucosaminyltransferase-like 1
NM_178537	B4GALNT4	338707	beta-1,4-N-acetyl-galactosaminyl transferase 4
NM_181704	BAGE4	85317	B melanoma antigen family, member 4
NM_001703	BAI2	576	brain-specific angiogenesis inhibitor 2
NM_001704	BAI3	577	brain-specific angiogenesis inhibitor 3
NR_026857	BAIAP2-AS1	440465	BAIAP2 antisense RNA 1
NM_001199096	BAIAP3	8938	BAI1-associated protein 3
NM_138559	BCL11A	53335	B-cell CLL/lymphoma 11A (zinc finger protein)
NM_138576	BCL11B	64919	B-cell CLL/lymphoma 11B (zinc finger protein)
NM_022898	BCL11B	64919	B-cell CLL/lymphoma 11B (zinc finger protein)
NM_001114735	BCL2A1	597	BCL2-related protein A1
NM_138722	BCL2L14	79370	BCL2-like 14 (apoptosis facilitator)
NM_000710	BDKRB1	623	bradykinin receptor B1
NM_001178020	BEAN1	146227	brain expressed, associated with NEDD4, 1
NM_020836	BEGAIN	57596	brain-enriched guanylate kinase-associated homolog (rat)
NM_001159531	BEGAIN	57596	brain-enriched guanylate kinase-associated homolog (rat)
NM_004183	BEST1	7439	bestrophin 1
NM_001164405	BHLHA9	727857	basic helix-loop-helix family, member a9
NM_080606	BHLHE23	128408	basic helix-loop-helix family, member e23
NR_047683	BLNK	29760	B-cell linker
NM_173809	BLOC1S2	282991	biogenesis of lysosomal organelles complex-1, subunit 2
NR_033404	BMP1	649	bone morphogenetic protein 1
NM_001257964	BOD1L2	284257	biorientation of chromosomes in cell division 1-like 2
NM_080574	BPIFA2	140683	BPI fold containing family A, member 2
NM_001173984	BRD7	29117	bromodomain containing 7
NM_032430	BRSK1	84446	BR serine/threonine kinase 1
NR_046332	BRSK2	9024	BR serine/threonine kinase 2
NM_003458	BSN	8927	bassoon (presynaptic cytomatrix protein)
NM_057176	BSND	7809	Bartter syndrome, infantile, with sensorineural deafness (Barttin)
NM_001018072	BTBD11	121551	BTB (POZ) domain containing 11
NM_001017523	BTBD11	121551	BTB (POZ) domain containing 11
NM_152547	BTNL9	153579	butyrophilin-like 9
NM_001211	BUB1B	701	budding uninhibited by benzimidazoles 1 homolog beta (yeast)
NM_024418	BZRAP1	9256	benzodiazapine receptor (peripheral) associated protein 1
NM_001042427	C10orf53	282966	chromosome 10 open reading frame 53
NM_001039496	C11orf20	25858	chromosome 11 open reading frame 20
NM_001271983	C11orf44	283171	chromosome 11 open reading frame 44
NM_145013	C11orf45	219833	chromosome 11 open reading frame 45
NR_045767	C11orf45	219833	chromosome 11 open reading frame 45
NM_001080446	C11orf94	143678	chromosome 11 open reading frame 94
NM_001144936	C11orf95	65998	chromosome 11 open reading frame 95
NM_001145033	C11orf96	387763	chromosome 11 open reading frame 96
NR_036555	C12orf36	283422	chromosome 12 open reading frame 36
NM_001013635	C12orf68	387856	chromosome 12 open reading frame 68
NM_207440	C13orf35	400165	chromosome 13 open reading frame 35
NM_001252507	C14orf132	56967	chromosome 14 open reading frame 132
NR_026731	C14orf23	387978	chromosome 14 open reading frame 23
NM_152335	C15orf27	123591	chromosome 15 open reading frame 27
NM_001039614	C15orf59	388135	chromosome 15 open reading frame 59
NM_145270	C16orf11	146325	chromosome 16 open reading frame 11
NM_175900	C16orf54	283897	chromosome 16 open reading frame 54
NM_206967	C16orf74	404550	chromosome 16 open reading frame 74
NM_144602	C16orf78	123970	chromosome 16 open reading frame 78
NM_001109660	C16orf92	146378	chromosome 16 open reading frame 92
NM_001145011	C16orf96	342346	chromosome 16 open reading frame 96
NM_207454	C17orf102	400591	chromosome 17 open reading frame 102
NM_152914	C17orf103	256302	chromosome 17 open reading frame 103
NM_030630	C17orf28	283987	chromosome 17 open reading frame 28
NM_001191029	C17orf72	92340	chromosome 17 open reading frame 72
NM_175734	C17orf74	201243	chromosome 17 open reading frame 74
NM_001114118	C17orf85	55421	chromosome 17 open reading frame 85
NM_001130677	C17orf96	100170841	chromosome 17 open reading frame 96
NM_001276249	C18orf1	753	chromosome 18 open reading frame 1
NM_181482	C18orf1	753	chromosome 18 open reading frame 1
NM_001130514	C19orf69	100170765	chromosome 19 open reading frame 69
NM_001136503	C19orf77	284422	chromosome 19 open reading frame 77
NM_021179	C1orf114	57821	chromosome 1 open reading frame 114
NM_017891	C1orf159	54991	chromosome 1 open reading frame 159
NR_027693	C1orf170	84808	chromosome 1 open reading frame 170
NM_001134233	C1orf204	284677	chromosome 1 open reading frame 204
NM_001242659	C1orf233	643988	chromosome 1 open reading frame 233
NM_178840	C1orf64	149563	chromosome 1 open reading frame 64
NM_152610	C1orf65	164127	chromosome 1 open reading frame 65
NM_001024679	C1orf68	100129271	chromosome 1 open reading frame 68
NM_152485	C1orf74	148304	chromosome 1 open reading frame 74
NM_001114101	C1QC	714	complement component 1, q subcomponent, C chain
NM_006688	C1QL1	10882	complement component 1, q subcomponent-like 1
NM_198593	C1QTNF1	114897	C1q and tumor necrosis factor related protein 1
NM_031909	C1QTNF4	114900	C1q and tumor necrosis factor related protein 4
NM_015645	C1QTNF5	114902	C1q and tumor necrosis factor related protein 5
NM_207419	C1QTNF8	390664	C1q and tumor necrosis factor related protein 8
NM_001207076	C20orf152	140894	chromosome 20 open reading frame 152
NM_178463	C20orf166	128826	chromosome 20 open reading frame 166
NR_033263	C20orf166-AS1	253868	C20orf166 antisense RNA 1
NM_173644	C20orf197	284756	chromosome 20 open reading frame 197
NM_016407	C20orf43	51507	chromosome 20 open reading frame 43
NM_178483	C20orf79	140856	chromosome 20 open reading frame 79
NM_001142854	C21orf56	84221	chromosome 21 open reading frame 56
NR_026547	C21orf90	114043	chromosome 21 open reading frame 90
NR_026548	C21orf90	114043	chromosome 21 open reading frame 90
NM_015370	C22orf31	25770	chromosome 22 open reading frame 31
NM_001136263	C2CD4C	126567	C2 calcium-dependent domain containing 4C
NM_024861	C2orf54	79919	chromosome 2 open reading frame 54
NM_004054	C3AR1	719	complement component 3a receptor 1
NM_016210	C3orf18	51161	chromosome 3 open reading frame 18
NM_178569	C5orf38	153571	chromosome 5 open reading frame 38
NM_001089584	C5orf49	134121	chromosome 5 open reading frame 49
NM_001145132	C5orf52	100190949	chromosome 5 open reading frame 52
NR_026773	C6orf123	26238	chromosome 6 open reading frame 123
NM_145304	C7orf33	202865	chromosome 7 open reading frame 33
NM_178829	C7orf34	135927	chromosome 7 open reading frame 34
NM_001160138	C7orf63	79846	chromosome 7 open reading frame 63
NM_001098808	C9orf129	445577	chromosome 9 open reading frame 129
NM_001012993	C9orf152	401546	chromosome 9 open reading frame 152
NM_199350	C9orf50	375759	chromosome 9 open reading frame 50
NM_152833	C9orf69	90120	chromosome 9 open reading frame 69
NM_000717	CA4	762	carbonic anhydrase IV
NM_001739	CA5A	763	carbonic anhydrase VA, mitochondrial
NM_001270502	CA6	765	carbonic anhydrase VI
NM_001014435	CA7	766	carbonic anhydrase VII
NM_005182	CA7	766	carbonic anhydrase VII
NM_031215	CABLES2	81928	Cdk5 and Abl enzyme substrate 2
NM_001033677	CABP1	9478	calcium binding protein 1
NM_016366	CABP2	51475	calcium binding protein 2
NM_145200	CABP4	57010	calcium binding protein 4
NM_182527	CABP7	164633	calcium binding protein 7
NM_001242369	CACFD1	11094	calcium channel flower domain containing 1
NM_001205294	CACNA1E	777	calcium channel, voltage-dependent, R type, alpha 1E subunit
NR_038439	CACNA1G-AS1	253962	CACNA1G antisense RNA 1
NM_001005407	CACNA1H	8912	calcium channel, voltage-dependent, T type, alpha 1H subunit
NM_021098	CACNA1H	8912	calcium channel, voltage-dependent, T type, alpha 1H subunit
NM_001005505	CACNA2D2	9254	calcium channel, voltage-dependent, alpha 2/delta subunit 2
NM_172364	CACNA2D4	93589	calcium channel, voltage-dependent, alpha 2/delta subunit 4
NM_145814	CACNG6	59285	calcium channel, voltage-dependent, gamma subunit 6
NM_001127173	CADM3	57863	cell adhesion molecule 3
NM_021189	CADM3	57863	cell adhesion molecule 3
NM_007088	CALB2	794	calbindin 2
NR_027910	CALB2	794	calbindin 2
NM_017422	CALML5	51806	calmodulin-like 5
NM_138705	CALML6	163688	calmodulin-like 6
NM_031468	CALN1	83698	calneuron 1
NM_001017440	CALN1	83698	calneuron 1
NM_015981	CAMK2A	815	calcium/calmodulin-dependent protein kinase II alpha
NM_171825	CAMK2A	815	calcium/calmodulin-dependent protein kinase II alpha
NM_172079	CAMK2B	816	calcium/calmodulin-dependent protein kinase II beta
NM_024046	CAMKV	79012	CaM kinase-like vesicle-associated
NM_004345	CAMP	820	cathelicidin antimicrobial peptide
NM_015099	CAMTA2	23125	calmodulin binding transcription activator 2
NM_007058	CAPN11	11131	calpain 11
NM_144691	CAPN12	147968	calpain 12
NM_001143962	CAPN8	388743	calpain 8
NM_016452	CAPN9	10753	calpain 9
NM_032606	CAPS2	84698	calcyphosine 2
NM_032415	CARD11	84433	caspase recruitment domain family, member 11
NM_020811	CARNS1	57571	carnosine synthase 1
NM_001231	CASQ1	844	calsequestrin 1 (fast-twitch, skeletal muscle)
NM_000388	CASR	846	calcium-sensing receptor
NM_001079843	CASZ1	54897	castor zinc finger 1
NM_198137	CATSPER4	378807	cation channel, sperm associated 4
NM_005187	CBFA2T3	863	core-binding factor, runt domain, alpha subunit 2; translocated to, 3
NM_175931	CBFA2T3	863	core-binding factor, runt domain, alpha subunit 2; translocated to, 3
NM_004352	CBLN1	869	cerebellin 1 precursor
NM_080617	CBLN4	140689	cerebellin 4 precursor
NM_003655	CBX4	8535	chromobox homolog 4
NM_020649	CBX8	57332	chromobox homolog 8
NM_173482	CCDC105	126402	coiled-coil domain containing 105
NM_152612	CCDC116	164592	coiled-coil domain containing 116
NM_022742	CCDC136	64753	coiled-coil domain containing 136
NM_001201372	CCDC136	64753	coiled-coil domain containing 136
NR_046732	CCDC13-AS1	100874114	CCDC13 antisense RNA 1
NM_025004	CCDC15	80071	coiled-coil domain containing 15
NM_001164399	CCDC175	729665	coiled-coil domain containing 175
NM_144681	CCDC42	146849	coiled-coil domain containing 42
NM_001158261	CCDC42	146849	coiled-coil domain containing 42
NM_178499	CCDC60	160777	coiled-coil domain containing 60
NM_032040	CCDC8	83987	coiled-coil domain containing 8
NM_024098	CCDC86	79080	coiled-coil domain containing 86
NM_005893	CCIN	881	calicin
NM_000730	CCKAR	886	cholecystokinin A receptor
NM_002986	CCL11	6356	chemokine (C-C motif) ligand 11
NM_005408	CCL13	6357	chemokine (C-C motif) ligand 13
NR_027921	CCL15-CCL14	348249	CCL15-CCL14 readthrough
NM_002987	CCL17	6361	chemokine (C-C motif) ligand 17
NM_002984	CCL4	6351	chemokine (C-C motif) ligand 4
NM_006273	CCL7	6354	chemokine (C-C motif) ligand 7
NM_005623	CCL8	6355	chemokine (C-C motif) ligand 8
NM_001759	CCND2	894	cyclin D2
NM_001123041	CCR2	729230	chemokine (C-C motif) receptor 2
NM_004367	CCR6	1235	chemokine (C-C motif) receptor 6
NM_145257	CCSAP	126731	centriole, cilia and spindle-associated protein
NM_207397	CD164L2	388611	CD164 sialomucin-like 2
NM_001770	CD19	930	CD19 molecule
NM_001168322	CD300LG	146894	CD300 molecule-like family member g
NM_001040651	CD3D	915	CD3d molecule, delta (CD3-TCR complex)
NM_014207	CD5	921	CD5 molecule
NM_001254751	CD6	923	CD6 molecule
NM_006137	CD7	924	CD7 molecule
NM_001782	CD72	971	CD72 molecule
NM_001783	CD79A	973	CD79a molecule, immunoglobulin-associated alpha
NM_021601	CD79A	973	CD79a molecule, immunoglobulin-associated alpha
NM_001039933	CD79B	974	CD79b molecule, immunoglobulin-associated beta
NM_005191	CD80	941	CD80 molecule
NM_004356	CD81	975	CD81 molecule
NM_176892	CD86	942	CD86 molecule
NM_171827	CD8A	925	CD8a molecule
NM_012072	CD93	22918	CD93 molecule
NM_004062	CDH16	1014	cadherin 16, KSP-cadherin
NM_001204744	CDH16	1014	cadherin 16, KSP-cadherin
NM_001171932	CDH23	64072	cadherin-related 23
NM_001171930	CDH23	64072	cadherin-related 23
NM_001171935	CDH23	64072	cadherin-related 23
NM_001793	CDH3	1001	cadherin 3, type 1, P-cadherin (placental)
NM_033100	CDHR1	92211	cadherin-related family member 1
NM_001171971	CDHR1	92211	cadherin-related family member 1
NM_152750	CDHR3	222256	cadherin-related family member 3
NM_001122631	CDKN1C	1028	cyclin-dependent kinase inhibitor 1C (p57, Kip2)
NR_033371	CDRT7	94150	CMT1A duplicated region transcript 7 (non-protein coding)
NM_001263	CDS1	1040	CDP-diacylglycerol synthase (phosphatidate cytidylyltransferase) 1
NM_001080405	CEACAM18	729767	carcinoembryonic antigen-related cell adhesion molecule 18
NM_001817	CEACAM4	1089	carcinoembryonic antigen-related cell adhesion molecule 4
NM_004364	CEBPA	1050	CCAAT/enhancer binding protein (C/EBP), alpha
NR_026887	CEBPA-AS1	80054	CEBPA antisense RNA 1 (head to head)
NM_001163079	CECR6	27439	cat eye syndrome chromosome region, candidate 6
NM_001172648	CELF3	11189	CUGBP, Elav-like family member 3
NM_020180	CELF4	56853	CUGBP, Elav-like family member 4
NM_178842	CERS3	204219	ceramide synthase 3
NM_024552	CERS4	79603	ceramide synthase 4
NM_001190201	CES4A	283848	carboxylesterase 4A
NM_145024	CES5A	221223	carboxylesterase 5A
NR_037839	CES5AP1	649264	carboxylesterase 5A pseudogene 1
NM_001710	CFB	629	complement factor B
NM_033142	CGB7	94027	chorionic gonadotropin, beta polypeptide 7
NM_020770	CGN	57530	cingulin
NM_001166241	CGREF1	10669	cell growth regulator with EF-hand domain 1
NM_020985	CHAT	1103	choline O-acetyltransferase
NM_001142929	CHAT	1103	choline O-acetyltransferase
NM_020549	CHAT	1103	choline O-acetyltransferase
NM_015557	CHD5	26038	chromodomain helicase DNA binding protein 5
NM_001275	CHGA	1113	chromogranin A (parathyroid secretory protein 1)
NM_004000	CHI3L2	1117	chitinase 3-like 2
NR_046313	CHRNA3	1136	cholinergic receptor, nicotinic, alpha 3 (neuronal)
NM_001256573	CHRNA4	1137	cholinergic receptor, nicotinic, alpha 4 (neuronal)
NM_000744	CHRNA4	1137	cholinergic receptor, nicotinic, alpha 4 (neuronal)
NR_046324	CHRNA7	1139	cholinergic receptor, nicotinic, alpha 7 (neuronal)
NM_000748	CHRNB2	1141	cholinergic receptor, nicotinic, beta 2 (neuronal)
NM_004854	CHST10	9486	carbohydrate sulfotransferase 10
NM_152889	CHST13	166012	carbohydrate (chondroitin 4) sulfotransferase 13
NM_001270764	CHST15	51363	carbohydrate (N-acetylgalactosamine 4-sulfate 6-O) sulfotransferase 15
NM_006383	CIB2	10518	calcium and integrin binding family member 2
NR_036468	CIDEA	1149	cell death-inducing DFFA-like effector a
NM_001279	CIDEA	1149	cell death-inducing DFFA-like effector a
NM_003613	CILP	8483	cartilage intermediate layer protein, nucleotide pyrophosphohydrolase
NM_001144886	CITED1	4435	Cbp/p300-interacting transactivator, with Glu/Asp-rich carboxy-terminal domain, 1
NM_001144887	CITED1	4435	Cbp/p300-interacting transactivator, with Glu/Asp-rich carboxy-terminal domain, 1
NM_001257139	CLCNKA	1187	chloride channel, voltage-sensitive Ka
NM_001165945	CLCNKB	1188	chloride channel, voltage-sensitive Kb
NM_000085	CLCNKB	1188	chloride channel, voltage-sensitive Kb
NM_001185117	CLDN19	149461	claudin 19
NM_194284	CLDN23	137075	claudin 23
NM_001101389	CLDN25	644672	claudin 25
NM_020982	CLDN9	9080	claudin 9
NM_006344	CLEC10A	10462	C-type lectin domain family 10, member A
NM_001080511	CLEC2L	154790	C-type lectin domain family 2, member L
NR_002931	CLEC4GP1	440508	C-type lectin domain family 4, member G pseudogene 1
NR_045673	CLIC5	53405	chloride intracellular channel 5
NM_003388	CLIP2	7461	CAP-GLY domain containing linker protein 2
NM_003992	CLK3	1198	CDC-like kinase 3
NM_001130028	CLK3	1198	CDC-like kinase 3
NM_024734	CLMN	79789	calmin (calponin-like, transmembrane)
NM_001832	CLPS	1208	colipase, pancreatic
NM_001010886	CLPSL1	340204	colipase-like 1
NM_001079827	CLRN2	645104	clarin 2
NM_152311	CLRN3	119467	clarin 3
NM_022131	CLSTN2	64084	calsyntenin 2
NM_206808	CLYBL	171425	citrate lyase beta like
NM_001836	CMA1	1215	chymase 1, mast cell
NM_001142343	CMKLR1	1240	chemokine-like receptor 1
NM_001142345	CMKLR1	1240	chemokine-like receptor 1
NM_001037288	CMTM5	116173	CKLF-like MARVEL transmembrane domain containing 5
NM_032488	CNFN	84518	cornifelin
NM_005140	CNGA2	1260	cyclic nucleotide gated channel alpha 2
NM_001298	CNGA3	1261	cyclic nucleotide gated channel alpha 3
NM_001135639	CNGB1	1258	cyclic nucleotide gated channel beta 1
NM_152495	CNIH3	149111	cornichon homolog 3 (Drosophila)
NM_001841	CNR2	1269	cannabinoid receptor 2 (macrophage)
NM_001843	CNTN1	1272	contactin 1
NM_080679	COL11A2	1302	collagen, type XI, alpha 2
NM_080805	COL13A1	1305	collagen, type XIII, alpha 1
NM_152888	COL22A1	169044	collagen, type XXII, alpha 1
NM_001844	COL2A1	1280	collagen, type II, alpha 1
NM_000093	COL5A1	1289	collagen, type V, alpha 1
NM_015719	COL5A3	50509	collagen, type V, alpha 3
NM_001848	COL6A1	1291	collagen, type VI, alpha 1
NR_022012	COL6A5	256076	collagen, type VI, alpha 5
NM_001851	COL9A1	1297	collagen, type IX, alpha 1
NM_001255985	COLEC11	78989	collectin sub-family member 11
NR_045659	COLEC11	78989	collectin sub-family member 11
NM_130386	COLEC12	81035	collectin sub-family member 12
NM_005677	COLQ	8292	collagen-like tail subunit (single strand of homotrimer) of asymmetric acetylcholinesterase
NM_001081003	COMMD5	28991	COMM domain containing 5
NM_000095	COMP	1311	cartilage oligomeric matrix protein
NM_001193333	CORO1A	11151	coronin, actin binding protein, 1A
NM_144613	COX6B2	125965	cytochrome c oxidase subunit VIb polypeptide 2 (testis)
NM_182971	COX8C	341947	cytochrome c oxidase subunit VIIIC
NM_001030005	CPLX3	594855	complexin 3
NM_001080513	CPN2	1370	carboxypeptidase N, polypeptide 2
NM_020939	CPNE5	57699	copine V
NM_019609	CPXM1	56265	carboxypeptidase X (M14 family), member 1
NM_003652	CPZ	8532	carboxypeptidase Z
NM_001877	CR2	1380	complement component (3d/Epstein Barr virus) receptor 2
NM_004378	CRABP1	1381	cellular retinoic acid binding protein 1
NM_001257363	CRAT	1384	carnitine O-acetyltransferase
NM_139161	CRB3	92359	crumbs homolog 3 (Drosophila)
NM_003851	CREG1	8804	cellular repressor of E1A-stimulated genes 1
NM_001882	CRHBP	1393	corticotropin releasing hormone binding protein
NM_001145147	CRHR1	1394	corticotropin releasing hormone receptor 1
NM_001202481	CRHR2	1395	corticotropin releasing hormone receptor 2
NM_001202475	CRHR2	1395	corticotropin releasing hormone receptor 2
NM_004750	CRLF1	9244	cytokine receptor-like factor 1
NM_014675	CROCC	9696	ciliary rootlet coiled-coil, rootletin
NM_001206528	CRTAC1	55118	cartilage acidic protein 1
NM_000394	CRYAA	1409	crystallin, alpha A
NM_001885	CRYAB	1410	crystallin, alpha B
NM_000757	CSF1	1435	colony stimulating factor 1 (macrophage)
NM_172313	CSF3R	1441	colony stimulating factor 3 receptor (granulocyte)
NM_018590	CSGALNACT2	55454	chondroitin sulfate N-acetylgalactosaminyltransferase 2
NM_001206944	CSPG5	10675	chondroitin sulfate proteoglycan 5 (neuroglycan C)
NM_003476	CSRP3	8048	cysteine and glycine-rich protein 3 (cardiac LIM protein)
NM_130794	CST11	140880	cystatin 11
NM_001900	CST5	1473	cystatin D
NM_003650	CST7	8530	cystatin F (leukocystatin)
NM_001008693	CST9	128822	cystatin 9 (testatin)
NM_001269041	CTCFL	140690	CCCTC-binding factor (zinc finger protein)-like
NM_005730	CTDSP2	10106	CTD (carboxy-terminal domain, RNA polymerase II, polypeptide A) small phosphatase 2
NM_001025200	CTRB2	440387	chymotrypsinogen B2
NM_007272	CTRC	11330	chymotrypsin C (caldecrin)
NM_148964	CTSE	1510	cathepsin E
NM_003793	CTSF	8722	cathepsin F
NM_004390	CTSH	1512	cathepsin H
NM_001127385	CTXN3	613212	cortexin 3
NM_024040	CUEDC2	79004	CUE domain containing 2
NM_002996	CX3CL1	6376	chemokine (C-X3-C motif) ligand 1
NM_001337	CX3CR1	1524	chemokine (C-X3-C motif) receptor 1
NM_000609	CXCL12	6387	chemokine (C-X-C motif) ligand 12
NM_001033886	CXCL12	6387	chemokine (C-X-C motif) ligand 12
NM_001557	CXCR2	3579	chemokine (C-X-C motif) receptor 2
NM_001716	CXCR5	643	chemokine (C-X-C motif) receptor 5
NR_033924	CXXC1P1	392459	CXXC finger protein 1 pseudogene 1
NM_001026213	CYP11B1	1584	cytochrome P450, family 11, subfamily B, polypeptide 1
NM_001128590	CYP21A2	1589	cytochrome P450, family 21, subfamily A, polypeptide 2
NM_000784	CYP27A1	1593	cytochrome P450, family 27, subfamily A, polypeptide 1
NR_001278	CYP2B7P1	1556	cytochrome P450, family 2, subfamily B, polypeptide 7 pseudogene 1
NM_000773	CYP2E1	1571	cytochrome P450, family 2, subfamily E, polypeptide 1
NM_001202855	CYP3A4	1576	cytochrome P450, family 3, subfamily A, polypeptide 4
NR_033811	CYP3A5	1577	cytochrome P450, family 3, subfamily A, polypeptide 5
NR_033864	CYP4F24P	388514	cytochrome P450, family 4, subfamily F, polypeptide 24, pseudogene
NM_004820	CYP7B1	9420	cytochrome P450, family 7, subfamily B, polypeptide 1
NM_004391	CYP8B1	1582	cytochrome P450, family 8, subfamily B, polypeptide 1
NM_001037160	CYS1	192668	cystin 1
NM_015345	DAAM2	23500	dishevelled associated activator of morphogenesis 2
NM_001917	DAO	1610	D-amino-acid oxidase
NM_002036	DARC	2532	Duffy blood group, chemokine receptor
NM_001122951	DARC	2532	Duffy blood group, chemokine receptor
NM_001029865	DBX1	120237	developing brain homeobox 1
NM_005215	DCC	1630	deleted in colorectal carcinoma
NM_152494	DCST1	149095	DC-STAMP domain containing 1
NM_144622	DCST2	127579	DC-STAMP domain containing 2
NM_001129889	DCT	1638	dopachrome tautomerase
NM_145244	DDIT4L	115265	DNA-damage-inducible transcript 4-like
NM_001242816	DEF8	54849	differentially expressed in FDCP 8 homolog (mouse)
NR_029386	DEFA10P	449493	defensin, alpha 10 pseudogene
NR_073421	DEFA11P	724068	defensin, alpha 11 pseudogene
NM_001925	DEFA4	1669	defensin, alpha 4, corticostatin
NM_001926	DEFA6	1671	defensin, alpha 6, Paneth cell-specific
NR_073407	DEFA8P	449491	defensin, alpha 8 pseudogene
NM_001033017	DEFB135	613209	defensin, beta 135
NM_024898	DENND1C	79958	DENN/MADD domain containing 1C
NM_001271833	DENND2D	79961	DENN/MADD domain containing 2D
NM_032564	DGAT2	84649	diacylglycerol O-acyltransferase 2
NR_024159	DGCR9	25787	DiGeorge syndrome critical region gene 9
NM_001080744	DGKG	1608	diacylglycerol kinase, gamma 90kDa
NM_001347	DGKQ	1609	diacylglycerol kinase, theta 110kDa
NM_021044	DHH	50846	desert hedgehog
NM_145173	DIRAS1	148252	DIRAS family, GTP-binding RAS-like 1
NM_001164544	DISC1	27185	disrupted in schizophrenia 1
NM_033510	DISP2	85455	dispatched homolog 2 (Drosophila)
NR_026964	DKFZP434A062	26102	uncharacterized LOC26102
NR_026889	DKFZP434H168	26077	uncharacterized LOC26077
NR_026894	DKFZp566F0947	94023	uncharacterized LOC94023
NR_046551	DLEU7-AS1	100874074	DLEU7 antisense RNA 1
NM_020730	DLG3	1741	discs, large homolog 3 (Drosophila)
NM_021120	DLG3	1741	discs, large homolog 3 (Drosophila)
NM_004745	DLGAP2	9228	discs, large (Drosophila) homolog-associated protein 2
NM_001277161	DLGAP2	9228	discs, large (Drosophila) homolog-associated protein 2
NM_005618	DLL1	28514	delta-like 1 (Drosophila)
NM_203486	DLL3	10683	delta-like 3 (Drosophila)
NM_138281	DLX4	1748	distal-less homeobox 4
NM_001934	DLX4	1748	distal-less homeobox 4
NM_005221	DLX5	1749	distal-less homeobox 5
NR_033746	DMKN	93099	dermokine
NM_001040283	DMRTC2	63946	DMRT-like family C2
NM_023036	DNAI2	64446	dynein, axonemal, intermediate chain 2
NR_037890	DNAJB8-AS1	285224	DNAJB8 antisense RNA 1
NM_024902	DNAJC22	79962	DnaJ (Hsp40) homolog, subfamily C, member 22
NM_005740	DNAL4	10126	dynein, axonemal, light chain 4
NM_015569	DNM3	26052	dynamin 3
NM_175867	DNMT3L	29947	DNA (cytosine-5-)-methyltransferase 3-like
NM_003585	DOC2B	8447	double C2-like domains, beta
NM_001381	DOK1	1796	docking protein 1, 62kDa (downstream of tyrosine kinase 1)
NM_001256896	DOK7	285489	docking protein 7
NM_080870	DPCR1	135656	diffuse panbronchiolitis critical region 1
NM_001128141	DPEP1	1800	dipeptidase 1 (renal)
NM_022357	DPEP3	64180	dipeptidase 3
NM_001936	DPP6	1804	dipeptidyl-peptidase 6
NM_001039350	DPP6	1804	dipeptidyl-peptidase 6
NM_000795	DRD2	1813	dopamine receptor D2
NR_073202	DSCAM	1826	Down syndrome cell adhesion molecule
NM_001389	DSCAM	1826	Down syndrome cell adhesion molecule
NR_046774	DSCAM-IT1	100874326	DSCAM intronic transcript 1 (non-protein coding)
NM_020693	DSCAML1	57453	Down syndrome cell adhesion molecule like 1
NM_004416	DTX1	1840	deltex homolog 1 (Drosophila)
NM_017434	DUOX1	53905	dual oxidase 1
NM_014080	DUOX2	50506	dual oxidase 2
NM_144565	DUOXA1	90527	dual oxidase maturation factor 1
NM_020185	DUSP22	56940	dual specificity phosphatase 22
NM_004420	DUSP8	1850	dual specificity phosphatase 8
NM_022659	EBF2	64641	early B-cell factor 2
NM_005755	EBI3	10148	Epstein-Barr virus induced 3
NM_001100121	ECE2	9718	endothelin converting enzyme 2
NM_006683	EDDM3A	10876	epididymal protein 3A
NM_001958	EEF1A2	1917	eukaryotic translation elongation factor 1 alpha 2
NM_032680	EFCAB4B	84766	EF-hand calcium binding domain 4B
NM_001144958	EFCAB4B	84766	EF-hand calcium binding domain 4B
NM_001406	EFNB3	1949	ephrin-B3
NM_001277174	EFS	10278	embryonal Fyn-associated substrate
NM_001199880	EGR3	1960	early growth response 3
NM_006795	EHD1	10938	EH-domain containing 1
NM_004879	EI24	9538	etoposide induced 2.4 mRNA
NM_153232	EID2	163126	EP300 interacting inhibitor of differentiation 2
NM_001099408	EIF4E1B	253314	eukaryotic translation initiation factor 4E family member 1B
NM_001972	ELANE	1991	elastase, neutrophil expressed
NM_052906	ELFN2	114794	extracellular leucine-rich repeat and fibronectin type III domain containing 2
NM_007046	EMILIN1	11117	elastin microfibril interfacer 1
NM_001042573	ENGASE	64772	endo-beta-N-acetylglucosaminidase
NM_203468	ENTPD2	954	ectonucleoside triphosphate diphosphohydrolase 2
NM_001099439	EPHA10	284656	EPH receptor A10
NR_033897	EPHA1-AS1	285965	EPHA1 antisense RNA 1
NM_004441	EPHB1	2047	EPH receptor B1
NM_004445	EPHB6	2051	EPH receptor B6
NM_133180	EPS8L1	54869	EPS8-like 1
NM_001005915	ERBB3	2065	v-erb-b2 erythroblastic leukemia viral oncogene homolog 3 (avian)
NR_073466	ERICH1-AS1	619343	ERICH1 antisense RNA 1
NM_033266	ERN2	10595	endoplasmic reticulum to nucleus signaling 2
NM_194312	ESPNL	339768	espin-like
NR_026567	ESPNP	284729	espin pseudogene
NM_001134285	ESRRG	2104	estrogen-related receptor gamma
NM_018208	ETNK2	55224	ethanolamine kinase 2
NM_001143820	ETS1	2113	v-ets erythroblastosis virus E26 oncogene homolog 1 (avian)
NM_001004341	ETV3L	440695	ets variant 3-like
NM_004454	ETV5	2119	ets variant 5
NM_001989	EVX1	2128	even-skipped homeobox 1
NM_001077594	EXOC3L4	91828	exocyst complex component 3-like 4
NM_004455	EXTL1	2134	exostoses (multiple)-like 1
NM_172110	EYA2	2139	eyes absent homolog 2 (Drosophila)
NM_005244	EYA2	2139	eyes absent homolog 2 (Drosophila)
NM_000505	F12	2161	coagulation factor XII (Hageman factor)
NM_001992	F2R	2149	coagulation factor II (thrombin) receptor
NM_001441	FAAH	2166	fatty acid amide hydrolase
NM_001443	FABP1	2168	fatty acid binding protein 1, liver
NM_001193338	FAIM3	9214	Fas apoptotic inhibitory molecule 3
NM_181709	FAM101A	144347	family with sequence similarity 101, member A
NM_152704	FAM123A	219287	family with sequence similarity 123A
NM_001105195	FAM123C	205147	family with sequence similarity 123C
NM_001105193	FAM123C	205147	family with sequence similarity 123C
NM_001031690	FAM131B	9715	family with sequence similarity 131, member B
NM_014690	FAM131B	9715	family with sequence similarity 131, member B
NM_182623	FAM131C	348487	family with sequence similarity 131, member C
NM_207413	FAM150A	389658	family with sequence similarity 150, member A
NM_053279	FAM167A	83648	family with sequence similarity 167, member A
NM_182562	FAM169B	283777	family with sequence similarity 169, member B
NM_001172667	FAM178B	51252	family with sequence similarity 178, member B
NM_016490	FAM178B	51252	family with sequence similarity 178, member B
NM_001207072	FAM181A	90050	family with sequence similarity 181, member A
NM_138344	FAM181A	90050	family with sequence similarity 181, member A
NM_175885	FAM181B	220382	family with sequence similarity 181, member B
NM_152481	FAM187B	148109	family with sequence similarity 187, member B
NM_032222	FAM188B	84182	family with sequence similarity 188, member B
NM_001079512	FAM18A	780776	family with sequence similarity 18, member A
NM_001093767	FAM195B	348262	family with sequence similarity 195, member B
NM_001129908	FAM198A	729085	family with sequence similarity 198, member A
NM_178539	FAM19A2	338811	family with sequence similarity 19 (chemokine (C-C motif)-like), member A2
NM_182522	FAM19A4	151647	family with sequence similarity 19 (chemokine (C-C motif)-like), member A4
NM_020223	FAM20C	56975	family with sequence similarity 20, member C
NM_207644	FAM211B	388886	family with sequence similarity 211, member B
NM_001010919	FAM26F	441168	family with sequence similarity 26, member F
NM_206964	FAM3B	54097	family with sequence similarity 3, member B
NM_207334	FAM43B	163933	family with sequence similarity 43, member B
NR_027141	FAM45B	55855	family with sequence similarity 45, member A pseudogene
NM_017709	FAM46C	54855	family with sequence similarity 46, member C
NM_030797	FAM49A	81553	family with sequence similarity 49, member A
NM_021165	FAM5B	57795	family with sequence similarity 5, member B
NM_001044369	FAM69C	125704	family with sequence similarity 69, member C
NM_182614	FAM70B	348013	family with sequence similarity 70, member B
NM_153606	FAM71A	149647	family with sequence similarity 71, member A
NM_001145402	FAM71E2	284418	family with sequence similarity 71, member E2
NM_032599	FAM71F1	84691	family with sequence similarity 71, member F1
NM_178828	FAM75E1	286234	family with sequence similarity 75, member E1
NM_033387	FAM78A	286336	family with sequence similarity 78, member A
NM_001017961	FAM78B	149297	family with sequence similarity 78, member B
NM_032899	FAM83A	84985	family with sequence similarity 83, member A
NM_178468	FAM83C	128876	family with sequence similarity 83, member C
NR_026643	FAM99A	387742	family with sequence similarity 99, member A (non-protein coding)
NM_145235	FANK1	92565	fibronectin type III and ankyrin repeat domains 1
NM_001271783	FAR2	55711	fatty acyl CoA reductase 2
NM_005766	FARP1	10160	FERM, RhoGEF (ARHGEF) and pleckstrin domain protein 1 (chondrocyte-derived)
NM_001447	FAT2	2196	FAT tumor suppressor homolog 2 (Drosophila)
NM_001165035	FBLN2	2199	fibulin 2
NM_153350	FBXL16	146330	F-box and leucine-rich repeat protein 16
NM_012304	FBXL7	23194	F-box and leucine-rich repeat protein 7
NM_004107	FCGRT	2217	Fc fragment of IgG, receptor, transporter, alpha
NM_017521	FEV	54738	FEV (ETS oncogene family)
NM_021032	FGF12	2257	fibroblast growth factor 12
NM_004115	FGF14	2259	fibroblast growth factor 14
NM_175929	FGF14	2259	fibroblast growth factor 14
NM_002007	FGF4	2249	fibroblast growth factor 4
NM_004464	FGF5	2250	fibroblast growth factor 5
NM_005248	FGR	2268	Gardner-Rasheed feline sarcoma viral (v-fgr) oncogene homolog
NM_001042729	FGR	2268	Gardner-Rasheed feline sarcoma viral (v-fgr) oncogene homolog
NM_001042747	FGR	2268	Gardner-Rasheed feline sarcoma viral (v-fgr) oncogene homolog
NM_032843	FIBCD1	84929	fibrinogen C domain containing 1
NM_001004311	FIGLA	344018	folliculogenesis specific basic helix-loop-helix
NM_001271012	FLI1	2313	Friend leukemia virus integration 1
NR_033875	FLJ12334	400946	uncharacterized LOC400946
NR_024389	FLJ16779	100192386	uncharacterized LOC100192386
NM_001190467	FLJ22184	80164	putative uncharacterized protein FLJ22184
NR_033985	FLJ26245	400533	uncharacterized LOC400533
NR_033834	FLJ31485	440119	uncharacterized LOC440119
NR_040080	FLJ33534	285150	uncharacterized LOC285150
NR_040102	FLJ33581	400839	uncharacterized LOC400839
NR_027084	FLJ36000	284124	uncharacterized FLJ36000
NR_029380	FLJ41350	399806	uncharacterized LOC399806
NR_028140	FLJ42289	388182	uncharacterized LOC388182
NR_015440	FLJ42875	440556	uncharacterized LOC440556
NR_024371	FLJ42875	440556	uncharacterized LOC440556
NR_033377	FLJ46257	400932	uncharacterized LOC400932
NR_038365	FLJ46300	399827	FLJ46300 protein
NM_182925	FLT4	2324	fms-related tyrosine kinase 4
NM_175736	FMNL3	91010	formin-like 3
NR_046408	FN3KRP	79672	fructosamine 3 kinase related protein
NM_032532	FNDC1	84624	fibronectin type III domain containing 1
NM_001113535	FOLR2	2350	folate receptor 2 (fetal)
NM_001199206	FOLR4	390243	folate receptor 4 (delta) homolog (mouse)
NM_012188	FOXI1	2299	forkhead box I1
NM_207426	FOXI2	399823	forkhead box I2
NM_001454	FOXJ1	2302	forkhead box J1
NM_033260	FOXQ1	94234	forkhead box Q1
NM_181721	FOXR1	283150	forkhead box R1
NR_024006	FP588	92973	uncharacterized LOC92973
NM_001124759	FRG2C	100288801	FSHD region gene 2 family, member C
NM_024919	FRMD1	79981	FERM domain containing 1
NM_014334	FRRS1L	23732	ferric-chelate reductase 1-like
NM_006657	FTCD	10841	formiminotransferase cyclodeaminase
NM_198472	FUOM	282969	fucose mutarotase
NM_001097638	FUT2	2524	fucosyltransferase 2 (secretor status included)
NM_002034	FUT5	2527	fucosyltransferase 5 (alpha (1,3) fucosyltransferase)
NM_001040701	FUT6	2528	fucosyltransferase 6 (alpha (1,3) fucosyltransferase)
NM_000144	FXN	2395	frataxin
NM_005031	FXYD1	5348	FXYD domain containing ion transport regulator 1
NM_021603	FXYD2	486	FXYD domain containing ion transport regulator 2
NM_001680	FXYD2	486	FXYD domain containing ion transport regulator 2
NM_021910	FXYD3	5349	FXYD domain containing ion transport regulator 3
NM_001136007	FXYD3	5349	FXYD domain containing ion transport regulator 3
NM_001184963	FXYD4	53828	FXYD domain containing ion transport regulator 4
NM_173160	FXYD4	53828	FXYD domain containing ion transport regulator 4
NM_001164831	FXYD6	53826	FXYD domain containing ion transport regulator 6
NM_007197	FZD10	11211	frizzled family receptor 10
NM_003508	FZD9	8326	frizzled family receptor 9
NM_015714	G0S2	50486	G0/G1switch 2
NM_001270397	G6PC	2538	glucose-6-phosphatase, catalytic subunit
NM_001470	GABBR1	2550	gamma-aminobutyric acid (GABA) B receptor, 1
NM_005458	GABBR2	9568	gamma-aminobutyric acid (GABA) B receptor, 2
NM_001191320	GABRB3	2562	gamma-aminobutyric acid (GABA) A receptor, beta 3
NM_000815	GABRD	2563	gamma-aminobutyric acid (GABA) A receptor, delta
NM_001256704	GABRR1	2569	gamma-aminobutyric acid (GABA) A receptor, rho 1
NM_000818	GAD2	2572	glutamate decarboxylase 2 (pancreatic islets and brain, 65kDa)
NM_015973	GAL	51083	galanin prepropeptide
NM_004861	GAL3ST1	9514	galactose-3-O-sulfotransferase 1
NM_001253826	GALNT14	79623	UDP-N-acetyl-alpha-D-galactosamine:polypeptide N-acetylgalactosaminyltransferase 14 (GalNAc-T14)
NM_001253827	GALNT14	79623	UDP-N-acetyl-alpha-D-galactosamine:polypeptide N-acetylgalactosaminyltransferase 14 (GalNAc-T14)
NM_001122636	GALNT9	50614	UDP-N-acetyl-alpha-D-galactosamine:polypeptide N-acetylgalactosaminyltransferase 9 (GalNAc-T9)
NM_054110	GALNTL2	117248	UDP-N-acetyl-alpha-D-galactosamine:polypeptide N-acetylgalactosaminyltransferase-like 2
NM_198516	GALNTL4	374378	UDP-N-acetyl-alpha-D-galactosamine:polypeptide N-acetylgalactosaminyltransferase-like 4
NM_001145546	GALP	85569	galanin-like peptide
NM_000820	GAS6	2621	growth arrest-specific 6
NR_044995	GAS6-AS1	650669	GAS6 antisense RNA 1
NM_002052	GATA4	2626	GATA binding protein 4
NM_001037666	GATSL3	652968	GATS protein-like 3
NM_001098834	GBX1	2636	gastrulation brain homeobox 1
NM_033508	GCK	2645	glucokinase (hexokinase 4)
NM_000162	GCK	2645	glucokinase (hexokinase 4)
NM_004752	GCM2	9247	glial cells missing homolog 2 (Drosophila)
NM_016591	GCNT4	51301	glucosaminyl (N-acetyl) transferase 4, core 2
NM_181702	GEM	2669	GTP binding protein overexpressed in skeletal muscle
NM_001131019	GFAP	2670	glial fibrillary acidic protein
NM_001165038	GFRA2	2675	GDNF family receptor alpha 2
NM_013365	GGA1	26088	golgi-associated, gamma adaptin ear containing, ARF binding protein 1
NM_153338	GGT6	124975	gamma-glutamyltransferase 6
NM_022560	GH1	2688	growth hormone 1
NM_014394	GHITM	27069	growth hormone inducible transmembrane protein
NM_000823	GHRHR	2692	growth hormone releasing hormone receptor
NM_001199577	GIMAP1-GIMAP5	100527949	GIMAP1-GIMAP5 readthrough
NM_153236	GIMAP7	168537	GTPase, IMAP family member 7
NM_175571	GIMAP8	155038	GTPase, IMAP family member 8
NM_016095	GINS2	51659	GINS complex subunit 2 (Psf2 homolog)
NM_005266	GJA5	2702	gap junction protein, alpha 5, 40kDa
NM_005267	GJA8	2703	gap junction protein, alpha 8, 50kDa
NM_006783	GJB6	10804	gap junction protein, beta 6, 30kDa
NM_153368	GJD4	219770	gap junction protein, delta 4, 40.1kDa
NM_001080407	GLB1L3	112937	galactosidase, beta 1-like 3
NM_013267	GLS2	27165	glutaminase 2 (liver, mitochondrial)
NM_201648	GLYAT	10249	glycine-N-acyltransferase
NM_080661	GLYATL1	92292	glycine-N-acyltransferase-like 1
NR_046249	GM140	100287948	uncharacterized LOC100287948
NM_004877	GMFG	9535	glia maturation factor, gamma
NM_006877	GMPR	2766	guanosine monophosphate reductase
NM_006496	GNAI3	2773	guanine nucleotide binding protein (G protein), alpha inhibiting activity polypeptide 3
NM_001077490	GNAS	2778	GNAS complex locus
NM_002075	GNB3	2784	guanine nucleotide binding protein (G protein), beta polypeptide 3
NM_016541	GNG13	51764	guanine nucleotide binding protein (G protein), gamma 13
NM_033258	GNG8	94235	guanine nucleotide binding protein (G protein), gamma 8
NM_031498	GNGT2	2793	guanine nucleotide binding protein (G protein), gamma transducing activity polypeptide 2
NM_000174	GP9	2815	glycoprotein IX (platelet)
NM_152742	GPC2	221914	glypican 2
NM_178172	GPIHBP1	338328	glycosylphosphatidylinositol anchored high density lipoprotein binding protein 1
NM_054021	GPR101	83550	G protein-coupled receptor 101
NM_001145168	GPR113	165082	G protein-coupled receptor 113
NM_013345	GPR132	29933	G protein-coupled receptor 132
NM_003272	GPR137B	7107	G protein-coupled receptor 137B
NM_001161808	GPR144	347088	G protein-coupled receptor 144
NM_206997	GPR152	390212	G protein-coupled receptor 152
NM_019858	GPR162	27239	G protein-coupled receptor 162
NM_018969	GPR173	54328	G protein-coupled receptor 173
NM_001004334	GPR179	440435	G protein-coupled receptor 179
NM_005293	GPR20	2843	G protein-coupled receptor 20
NM_005301	GPR35	2859	G protein-coupled receptor 35
NM_004767	GPR37L1	9283	G protein-coupled receptor 37 like 1
NM_004224	GPR50	9248	G protein-coupled receptor 50
NM_005683	GPR55	9290	G protein-coupled receptor 55
NM_031936	GPR61	83873	G protein-coupled receptor 61
NM_001177676	GPR68	8111	G protein-coupled receptor 68
NM_003485	GPR68	8111	G protein-coupled receptor 68
NM_001271750	GPR77	27202	G protein-coupled receptor 77
NR_045511	GPR78	27201	G protein-coupled receptor 78
NM_020370	GPR84	53831	G protein-coupled receptor 84
NM_016235	GPRC5B	51704	G protein-coupled receptor, family C, group 5, member B
NM_018653	GPRC5C	55890	G protein-coupled receptor, family C, group 5, member C
NM_052899	GPRIN1	114787	G protein regulated inducer of neurite outgrowth 1
NM_133443	GPT2	84706	glutamic pyruvate transaminase (alanine aminotransferase) 2
NM_015696	GPX7	2882	glutathione peroxidase 7
NM_015124	GRAMD4	23151	GRAM domain containing 4
NM_014668	GREB1	9687	growth regulation by estrogen in breast cancer 1
NR_038986	GRID1-AS1	100507470	GRID1 antisense RNA 1
NM_000830	GRIK1	2897	glutamate receptor, ionotropic, kainate 1
NM_001185090	GRIN1	2902	glutamate receptor, ionotropic, N-methyl D-aspartate 1
NM_000834	GRIN2B	2904	glutamate receptor, ionotropic, N-methyl D-aspartate 2B
NM_000836	GRIN2D	2906	glutamate receptor, ionotropic, N-methyl D-aspartate 2D
NM_001080423	GRIP2	80852	glutamate receptor interacting protein 2
NM_001256811	GRM4	2914	glutamate receptor, metabotropic 4
NM_001256809	GRM4	2914	glutamate receptor, metabotropic 4
NM_001012512	GRP	2922	gastrin-releasing peptide
NM_024719	GRTP1	79774	growth hormone regulated TBC protein 1
NM_173849	GSC	145258	goosecoid homeobox
NM_005315	GSC2	2928	goosecoid homeobox 2
NM_001109763	GSG1L	146395	GSG1-like
NM_001191015	GSTO2	119391	glutathione S-transferase omega 2
NM_145657	GSX1	219409	GS homeobox 1
NM_133267	GSX2	170825	GS homeobox 2
NM_004963	GUCY2C	2984	guanylate cyclase 2C (heat stable enterotoxin receptor)
NM_021175	HAMP	57817	hepcidin antimicrobial peptide
NM_004821	HAND1	9421	heart and neural crest derivatives expressed 1
NM_178232	HAPLN3	145864	hyaluronan and proteoglycan link protein 3
NM_023002	HAPLN4	404037	hyaluronan and proteoglycan link protein 4
NR_003245	HAR1B	768097	highly accelerated region 1B (non-protein coding)
NM_001523	HAS1	3036	hyaluronan synthase 1
NR_073156	HAUS7	55559	HAUS augmin-like complex, subunit 7
NM_001003938	HBM	3042	hemoglobin, mu
NR_028032	HCG9	10255	HLA complex group 9 (non-protein coding)
NR_040662	HCP5	10866	HLA complex P5 (non-protein coding)
NM_001525	HCRTR1	3061	hypocretin (orexin) receptor 1
NM_015052	HECW1	23072	HECT, C2 and WW domain containing E3 ubiquitin protein ligase 1
NM_001037335	HELZ2	85441	helicase with zinc finger 2, transcriptional coactivator
NM_152722	HEPACAM	220296	hepatic and glial cell adhesion molecule
NM_001037558	HEPN1	641654	hepatocellular carcinoma, down-regulated 1
NM_001024598	HES3	390992	hairy and enhancer of split 3 (Drosophila)
NM_000521	HEXB	3074	hexosaminidase B (beta polypeptide)
NM_020707	HHATL	57467	hedgehog acyltransferase-like
NM_032425	HHIPL1	84439	HHIP-like 1
NM_007072	HHLA2	11148	HERV-H LTR-associating 2
NM_022462	HIF3A	64344	hypoxia inducible factor 3, alpha subunit
NM_002118	HLA-DMB	3109	major histocompatibility complex, class II, DM beta
NR_033264	HMGB4	127540	high mobility group box 4
NM_145205	HMGB4	127540	high mobility group box 4
NM_000545	HNF1A	6927	HNF1 homeobox A
NM_178850	HNF4A	3172	hepatocyte nuclear factor 4, alpha
NR_002726	HNRNPA3P1	10151	heterogeneous nuclear ribonucleoprotein A3 pseudogene 1
NM_004839	HOMER2	9455	homer homolog 2 (Drosophila)
NM_199330	HOMER2	9455	homer homolog 2 (Drosophila)
NR_038366	HOTAIRM1	100506311	HOXA transcript antisense RNA, myeloid-specific 1
NM_006735	HOXA2	3199	homeobox A2
NM_030661	HOXA3	3200	homeobox A3
NM_153631	HOXA3	3200	homeobox A3
NM_000523	HOXD13	3239	homeobox D13
NM_002150	HPD	3242	4-hydroxyphenylpyruvate dioxygenase
NM_000613	HPX	3263	hemopexin
NR_026684	HPYR1	93668	Helicobacter pylori responsive 1 (non-protein coding)
NM_003806	HRK	8739	harakiri, BCL2 interacting protein (contains only BH3 domain)
NM_006041	HS3ST3B1	9953	heparan sulfate (glucosamine) 3-O-sulfotransferase 3B1
NM_004807	HS6ST1	9394	heparan sulfate 6-O-sulfotransferase 1
NM_000197	HSD17B3	3293	hydroxysteroid (17-beta) dehydrogenase 3
NR_037651	HSPB2-C11orf52	100528019	HSPB2-C11orf52 readthrough (non-protein coding)
NM_001161772	HTR3A	3359	5-hydroxytryptamine (serotonin) receptor 3A, ionotropic
NR_046363	HTR3A	3359	5-hydroxytryptamine (serotonin) receptor 3A, ionotropic
NM_130770	HTR3C	170572	5-hydroxytryptamine (serotonin) receptor 3C, ionotropic
NM_198313	HTR3E	285242	5-hydroxytryptamine (serotonin) receptor 3E, ionotropic
NM_000871	HTR6	3362	5-hydroxytryptamine (serotonin) receptor 6, G protein-coupled
NM_053044	HTRA3	94031	HtrA serine peptidase 3
NR_045414	HTT-AS1	100750326	HTT antisense RNA 1
NM_001040107	HVCN1	84329	hydrogen voltage-gated channel 1
NM_145014	HYLS1	219844	hydrolethalus syndrome 1
NM_015259	ICOSLG	23308	inducible T-cell co-stimulator ligand
NM_001130080	IFI27	3429	interferon, alpha-inducible protein 27
NM_001025295	IFITM5	387733	interferon induced transmembrane protein 5
NR_033531	IFT27	11020	intraflagellar transport 27 homolog (Chlamydomonas)
NM_020962	IGDCC4	57722	immunoglobulin superfamily, DCC subclass, member 4
NM_001007139	IGF2	3481	insulin-like growth factor 2 (somatomedin A)
NM_000597	IGFBP2	3485	insulin-like growth factor binding protein 2, 36kDa
NM_000599	IGFBP5	3488	insulin-like growth factor binding protein 5
NM_001178126	IGLL5	100423062	immunoglobulin lambda-like polypeptide 5
NM_173588	IGSF22	283284	immunoglobulin superfamily, member 22
NM_001080444	IGSF5	150084	immunoglobulin superfamily, member 5
NM_020789	IGSF9	57549	immunoglobulin superfamily, member 9
NM_001135050	IGSF9	57549	immunoglobulin superfamily, member 9
NM_014987	IGSF9B	22997	immunoglobulin superfamily, member 9B
NM_001220772	IKZF1	10320	IKAROS family zinc finger 1 (Ikaros)
NM_001558	IL10RA	3587	interleukin 10 receptor, alpha
NM_001267718	IL11	3589	interleukin 11
NM_005535	IL12RB1	3594	interleukin 12 receptor, beta 1
NM_013278	IL17C	27189	interleukin 17C
NM_052872	IL17F	112744	interleukin 17F
NM_000576	IL1B	3553	interleukin 1, beta
NM_173841	IL1RN	3557	interleukin 1 receptor antagonist
NM_021798	IL21R	50615	interleukin 21 receptor
NM_020525	IL22	50616	interleukin 22
NM_172314	IL25	64806	interleukin 25
NM_145659	IL27	246778	interleukin 27
NM_000588	IL3	3562	interleukin 3 (colony-stimulating factor, multiple)
NM_152456	IL34	146433	interleukin 34
NM_014438	IL36B	27177	interleukin 36, beta
NM_173203	IL37	27178	interleukin 37
NM_173205	IL37	27178	interleukin 37
NM_152899	IL4I1	259307	interleukin 4 induced 1
NM_000590	IL9	3578	interleukin 9
NM_001199800	ILDR1	286676	immunoglobulin-like domain containing receptor 1
NM_199351	ILDR2	387597	immunoglobulin-like domain containing receptor 2
NM_006844	ILVBL	10994	ilvB (bacterial acetolactate synthase)-like
NM_032727	INA	9118	internexin neuronal intermediate filament protein, alpha
NM_001185097	INS	3630	insulin
NR_003512	INS-IGF2	723961	INS-IGF2 readthrough
NM_005543	INSL3	3640	insulin-like 3 (Leydig cell)
NM_014215	INSRR	3645	insulin receptor-related receptor
NM_001142883	IP6K3	117283	inositol hexakisphosphate kinase 3
NM_054111	IP6K3	117283	inositol hexakisphosphate kinase 3
NR_038214	IQCF4	100506840	IQ motif containing F5 pseudogene
NM_001098627	IRF5	3663	interferon regulatory factor 5
NM_001098630	IRF5	3663	interferon regulatory factor 5
NM_032643	IRF5	3663	interferon regulatory factor 5
NM_003604	IRS4	8471	insulin receptor substrate 4
NM_033267	IRX2	153572	iroquois homeobox 2
NM_016358	IRX4	50805	iroquois homeobox 4
NM_024335	IRX6	79190	iroquois homeobox 6
NM_020851	ISLR2	57611	immunoglobulin superfamily containing leucine-rich repeat 2
NM_001136202	ISOC2	79763	isochorismatase domain containing 2
NM_001144997	ITGA7	3679	integrin, alpha 7
NM_002207	ITGA9	3680	integrin, alpha 9
NM_001114380	ITGAL	3683	integrin, alpha L (antigen CD11A (p180), lymphocyte function-associated antigen 1; alpha polypeptide)
NM_000887	ITGAX	3687	integrin, alpha X (complement component 3 receptor 4 subunit)
NM_001166435	ITIH1	3697	inter-alpha-trypsin inhibitor heavy chain 1
NM_001166436	ITIH1	3697	inter-alpha-trypsin inhibitor heavy chain 1
NM_002217	ITIH3	3699	inter-alpha-trypsin inhibitor heavy chain 3
NM_198510	ITIH6	347365	inter-alpha-trypsin inhibitor heavy chain family, member 6
NM_080878	ITLN2	142683	intelectin 2
NM_002221	ITPKB	3707	inositol-trisphosphate 3-kinase B
NM_178495	ITPRIPL1	150771	inositol 1,4,5-trisphosphate receptor interacting protein-like 1
NM_001163524	ITPRIPL1	150771	inositol 1,4,5-trisphosphate receptor interacting protein-like 1
NM_002226	JAG2	3714	jagged 2
NM_000215	JAK3	3718	Janus kinase 3
NM_001099433	JAKMIP1	152789	janus kinase and microtubule interacting protein 1
NM_001270941	JAKMIP2	9832	janus kinase and microtubule interacting protein 2
NM_021219	JAM2	58494	junctional adhesion molecule 2
NM_001271605	JPH3	57338	junctophilin 3
NM_007064	KALRN	8997	kalirin, RhoGEF kinase
NM_001018001	KAZN	23254	kazrin, periplakin interacting protein
NM_001101362	KBTBD13	390594	kelch repeat and BTB (POZ) domain containing 13
NM_000217	KCNA1	3736	potassium voltage-gated channel, shaker-related subfamily, member 1 (episodic ataxia with myokymia)
NM_001204269	KCNA2	3737	potassium voltage-gated channel, shaker-related subfamily, member 2
NM_002235	KCNA6	3742	potassium voltage-gated channel, shaker-related subfamily, member 6
NM_031886	KCNA7	3743	potassium voltage-gated channel, shaker-related subfamily, member 7
NR_036437	KCNC4	3749	potassium voltage-gated channel, Shaw-related subfamily, member 4
NM_001270403	KCNE1	3753	potassium voltage-gated channel, Isk-related family, member 1
NM_001270405	KCNE1	3753	potassium voltage-gated channel, Isk-related family, member 1
NM_002236	KCNF1	3754	potassium voltage-gated channel, subfamily F, member 1
NM_172347	KCNG4	93107	potassium voltage-gated channel, subfamily G, member 4
NM_000238	KCNH2	3757	potassium voltage-gated channel, subfamily H (eag-related), member 2
NM_001204798	KCNH2	3757	potassium voltage-gated channel, subfamily H (eag-related), member 2
NM_172056	KCNH2	3757	potassium voltage-gated channel, subfamily H (eag-related), member 2
NM_172057	KCNH2	3757	potassium voltage-gated channel, subfamily H (eag-related), member 2
NM_012284	KCNH3	23416	potassium voltage-gated channel, subfamily H (eag-related), member 3
NM_012285	KCNH4	23415	potassium voltage-gated channel, subfamily H (eag-related), member 4
NM_030779	KCNH6	81033	potassium voltage-gated channel, subfamily H (eag-related), member 6
NM_001034837	KCNIP1	30820	Kv channel interacting protein 1
NM_001034838	KCNIP1	30820	Kv channel interacting protein 1
NM_001034914	KCNIP3	30818	Kv channel interacting protein 3, calsenilin
NM_013434	KCNIP3	30818	Kv channel interacting protein 3, calsenilin
NM_153764	KCNJ1	3758	potassium inwardly-rectifying channel, subfamily J, member 1
NM_153767	KCNJ1	3758	potassium inwardly-rectifying channel, subfamily J, member 1
NM_001166290	KCNJ11	3767	potassium inwardly-rectifying channel, subfamily J, member 11
NM_152868	KCNJ4	3761	potassium inwardly-rectifying channel, subfamily J, member 4
NM_000890	KCNJ5	3762	potassium inwardly-rectifying channel, subfamily J, member 5
NM_138318	KCNK10	54207	potassium channel, subfamily K, member 10
NM_022055	KCNK12	56660	potassium channel, subfamily K, member 12
NM_022054	KCNK13	56659	potassium channel, subfamily K, member 13
NM_001135111	KCNK17	89822	potassium channel, subfamily K, member 17
NM_031460	KCNK17	89822	potassium channel, subfamily K, member 17
NM_181840	KCNK18	338567	potassium channel, subfamily K, member 18
NM_002246	KCNK3	3777	potassium channel, subfamily K, member 3
NM_033310	KCNK4	50801	potassium channel, subfamily K, member 4
NM_004823	KCNK6	9424	potassium channel, subfamily K, member 6
NM_016601	KCNK9	51305	potassium channel, subfamily K, member 9
NM_001271519	KCNMA1	3778	potassium large conductance calcium-activated channel, subfamily M, alpha member 1
NM_004137	KCNMB1	3779	potassium large conductance calcium-activated channel, subfamily M, beta member 1
NM_000218	KCNQ1	3784	potassium voltage-gated channel, KQT-like subfamily, member 1
NR_002728	KCNQ1OT1	10984	KCNQ1 opposite strand/antisense transcript 1 (non-protein coding)
NM_172108	KCNQ2	3785	potassium voltage-gated channel, KQT-like subfamily, member 2
NM_004519	KCNQ3	3786	potassium voltage-gated channel, KQT-like subfamily, member 3
NM_020822	KCNT1	57582	potassium channel, subfamily T, member 1
NM_001272003	KCNT1	57582	potassium channel, subfamily T, member 1
NM_014379	KCNV1	27012	potassium channel, subfamily V, member 1
NM_199349	KCP	375616	kielin/chordin-like protein
NM_001135914	KCP	375616	kielin/chordin-like protein
NM_198991	KCTD1	284252	potassium channel tetramerisation domain containing 1
NM_006801	KDELR1	10945	KDEL (Lys-Asp-Glu-Leu) endoplasmic reticulum protein retention receptor 1
NM_016657	KDELR3	11015	KDEL (Lys-Asp-Glu-Leu) endoplasmic reticulum protein retention receptor 3
NM_000420	KEL	3792	Kell blood group, metallo-endopeptidase
NM_207362	KIAA1211L	343990	KIAA1211-like
NM_033426	KIAA1737	85457	KIAA1737
NM_001039374	KIAA1984	84960	KIAA1984
NM_020738	KIDINS220	57498	kinase D-interacting substrate, 220kDa
NM_138424	KIF12	113220	kinesin family member 12
NM_005355	KIF25	3834	kinesin family member 25
NM_032559	KIF2B	84643	kinesin family member 2B
NM_004984	KIF5A	3798	kinesin family member 5A
NM_001080772	KIR2DL4	3805	killer cell immunoglobulin-like receptor, two domains, long cytoplasmic tail, 4
NM_199180	KIRREL2	84063	kin of IRRE like 2 (Drosophila)
NM_032531	KIRREL3	84623	kin of IRRE like 3 (Drosophila)
NR_046986	KIRREL3-AS2	100874251	KIRREL3 antisense RNA 2
NM_177417	KLC3	147700	kinesin light chain 3
NM_006563	KLF1	10661	Kruppel-like factor 1 (erythroid)
NM_138433	KLHDC7B	113730	kelch domain containing 7B
NM_173546	KLHDC8B	200942	kelch domain containing 8B
NM_198582	KLHL30	377007	kelch-like 30 (Drosophila)
NM_024731	KLHL36	79786	kelch-like 36 (Drosophila)
NM_145888	KLK10	5655	kallikrein-related peptidase 10
NM_144947	KLK11	11012	kallikrein-related peptidase 11
NM_001077491	KLK5	25818	kallikrein-related peptidase 5
NM_144507	KLK8	11202	kallikrein-related peptidase 8
NM_001097611	KNCN	148930	kinocilin
NM_152643	KNDC1	85442	kinase non-catalytic C-lobe domain (KIND) containing 1
NM_001102416	KNG1	3827	kininogen 1
NM_032045	KREMEN1	83999	kringle containing transmembrane protein 1
NM_057088	KRT3	3850	keratin 3
NM_002278	KRT32	3882	keratin 32
NM_002280	KRT35	3886	keratin 35
NM_003771	KRT36	8689	keratin 36
NM_003770	KRT37	8688	keratin 37
NM_006771	KRT38	8687	keratin 38
NM_005555	KRT6B	3854	keratin 6B
NM_004693	KRT75	9119	keratin 75
NM_002283	KRT85	3891	keratin 85
NM_198691	KRTAP10-1	386677	keratin associated protein 10-1
NM_198692	KRTAP10-11	386678	keratin associated protein 10-11
NM_198687	KRTAP10-4	386672	keratin associated protein 10-4
NM_198695	KRTAP10-8	386681	keratin associated protein 10-8
NM_198690	KRTAP10-9	386676	keratin associated protein 10-9
NM_181686	KRTAP12-1	353332	keratin associated protein 12-1
NM_181684	KRTAP12-2	353323	keratin associated protein 12-2
NM_001012503	KRTAP5-7	440050	keratin associated protein 5-7
NM_005553	KRTAP5-9	3846	keratin associated protein 5-9
NM_173598	KSR2	283455	kinase suppressor of ras 2
NM_178554	KY	339855	kyphoscoliosis peptidase
NM_173464	L3MBTL4	91133	l(3)mbt-like 4 (Drosophila)
NM_133642	LARGE	9215	like-glycosyltransferase
NM_178834	LAYN	143903	layilin
NM_006562	LBX1	10660	ladybird homeobox 1
NM_178348	LCE1A	353131	late cornified envelope 1A
NM_178353	LCE1E	353135	late cornified envelope 1E
NM_178428	LCE2A	353139	late cornified envelope 2A
NM_178431	LCE3A	353142	late cornified envelope 3A
NM_178434	LCE3C	353144	late cornified envelope 3C
NM_001042771	LCK	3932	lymphocyte-specific protein tyrosine kinase
NM_001252619	LCN1	3933	lipocalin 1
NM_001001712	LCN10	414332	lipocalin 10
NM_198946	LCN6	158062	lipocalin 6
NM_178469	LCN8	138307	lipocalin 8
NM_002302	LECT2	3950	leukocyte cell-derived chemotaxin 2
NM_001172425	LEFTY2	7044	left-right determination factor 2
NM_014262	LEPREL2	10536	leprecan-like 2
NM_001166355	LFNG	3955	LFNG O-fucosylpeptide 3-beta-N-acetylglucosaminyltransferase
NM_002304	LFNG	3955	LFNG O-fucosylpeptide 3-beta-N-acetylglucosaminyltransferase
NM_005097	LGI1	9211	leucine-rich, glioma inactivated 1
NM_139278	LGI3	203190	leucine-rich repeat LGI family, member 3
NM_198560	LHFPL4	375323	lipoma HMGIC fusion partner-like 4
NM_001167880	LHPP	64077	phospholysine phosphohistidine inorganic pyrophosphate phosphatase
NM_004789	LHX2	9355	LIM homeobox 2
NM_014564	LHX3	8022	LIM homeobox 3
NM_022363	LHX5	64211	LIM homeobox 5
NM_001242334	LHX6	26468	LIM homeobox 6
NM_001001933	LHX8	431707	LIM homeobox 8
NM_001257135	LIF	3976	leukemia inhibitory factor
NM_006863	LILRA1	11024	leukocyte immunoglobulin-like receptor, subfamily A (with TM domain), member 1
NM_006865	LILRA3	11026	leukocyte immunoglobulin-like receptor, subfamily A (without TM domain), member 3
NM_001081637	LILRB1	10859	leukocyte immunoglobulin-like receptor, subfamily B (with TM and ITIM domains), member 1
NM_001161403	LIMS2	55679	LIM and senescent cell antigen-like domains 2
NM_017980	LIMS2	55679	LIM and senescent cell antigen-like domains 2
NR_028295	LINC00029	100144596	long intergenic non-protein coding RNA 29
NR_026679	LINC00032	158035	long intergenic non-protein coding RNA 32
NR_027067	LINC00114	400866	long intergenic non-protein coding RNA 114
NR_027066	LINC00114	400866	long intergenic non-protein coding RNA 114
NR_027063	LINC00116	205251	long intergenic non-protein coding RNA 116
NR_015376	LINC00200	399706	long intergenic non-protein coding RNA 200
NR_028411	LINC00207	388910	long intergenic non-protein coding RNA 207
NR_040035	LINC00208	83655	long intergenic non-protein coding RNA 208
NR_033376	LINC00222	387111	long intergenic non-protein coding RNA 222
NR_044991	LINC00229	414351	long intergenic non-protein coding RNA 229
NR_026781	LINC00242	401288	long intergenic non-protein coding RNA 242
NR_033914	LINC00254	64735	long intergenic non-protein coding RNA 254
NR_001558	LINC00261	140828	long intergenic non-protein coding RNA 261
NR_034135	LINC00299	339789	long intergenic non-protein coding RNA 299
NR_038859	LINC00311	197196	long intergenic non-protein coding RNA 311
NR_024100	LINC00323	284835	long intergenic non-protein coding RNA 323
NR_024383	LINC00461	645323	long intergenic non-protein coding RNA 461
NR_073199	LINC00483	55018	long intergenic non-protein coding RNA 483
NR_033861	LINC00514	283875	long intergenic non-protein coding RNA 514
NR_024182	LINC00521	256369	long intergenic non-protein coding RNA 521
NR_051977	LINC00551	283483	long intergenic non-protein coding RNA 551
NR_028064	LINC00552	100130386	long intergenic non-protein coding RNA 552
NR_026772	LINC00588	26138	long intergenic non-protein coding RNA 588
NR_073447	LINC00595	414243	long intergenic non-protein coding RNA 595
NR_027102	LINC00606	285370	long intergenic non-protein coding RNA 606
NR_038861	LINC00617	100507043	long intergenic non-protein coding RNA 617
NR_026828	LINC00661	126536	long intergenic non-protein coding RNA 661
NR_036581	LINC00675	100289255	long intergenic non-protein coding RNA 675
NR_048536	LINC-ROR	100885779	long intergenic non-protein coding RNA, regulator of reprogramming
NM_001101391	LINGO3	645191	leucine rich repeat and Ig domain containing 3
NM_006033	LIPG	9388	lipase, endothelial
NM_001080518	LIPK	643414	lipase, family member K
NR_033645	LMF1	64788	lipase maturation factor 1
NM_022773	LMF1	64788	lipase maturation factor 1
NR_045014	LMO3	55885	LIM domain only 3 (rhombotin-like 2)
NM_001080434	LMTK3	114783	lemur tyrosine kinase 3
NM_001174069	LMX1A	4009	LIM homeobox transcription factor 1, alpha
NM_001174147	LMX1B	4010	LIM homeobox transcription factor 1, beta
NM_002316	LMX1B	4010	LIM homeobox transcription factor 1, beta
NM_032622	LNX1	84708	ligand of numb-protein X 1, E3 ubiquitin protein ligase
NR_040046	LOC100128682	100128682	uncharacterized LOC100128682
NR_047572	LOC100128770	100128770	uncharacterized LOC100128770
NR_036480	LOC100128881	100128881	uncharacterized LOC100128881
NR_038876	LOC100129027	100129027	uncharacterized LOC100129027
NR_046086	LOC100129175	100129175	uncharacterized LOC100129175
NR_034126	LOC100129269	100129269	uncharacterized LOC100129269
NR_024489	LOC100129534	100129534	small nuclear ribonucleoprotein polypeptide N pseudogene
NR_034102	LOC100130155	100130155	uncharacterized LOC100130155
NR_024563	LOC100130238	100130238	uncharacterized LOC100130238
NM_001272086	LOC100130370	100130370	uncharacterized LOC100130370
NR_039988	LOC100130899	100130899	uncharacterized LOC100130899
NR_036513	LOC100131138	100131138	uncharacterized LOC100131138
NR_046085	LOC100132078	100132078	uncharacterized LOC100132078
NR_024478	LOC100132354	100132354	uncharacterized LOC100132354
NR_027761	LOC100132831	100132831	A20-binding inhibitor of NF-kappaB activation 2 pseudogene
NR_037844	LOC100133445	100133445	uncharacterized LOC100133445
NR_024451	LOC100134229	100134229	uncharacterized LOC100134229
NR_024457	LOC100190940	100190940	uncharacterized LOC100190940
NR_037168	LOC100287846	100287846	patched 1 pseudogene
NM_001195543	LOC100289187	100289187	transmembrane protein 225-like
NR_033557	LOC100422737	100422737	uncharacterized LOC100422737
NR_038324	LOC100505768	100505768	uncharacterized LOC100505768
NR_038950	LOC100506195	100506195	uncharacterized LOC100506195
NR_038949	LOC100506195	100506195	uncharacterized LOC100506195
NR_038885	LOC100506385	100506385	uncharacterized LOC100506385
NR_037883	LOC100506421	100506421	uncharacterized LOC100506421
NR_038276	LOC100506895	100506895	uncharacterized LOC100506895
NM_001195256	LOC100507003	100507003	uncharacterized LOC100507003
NR_038256	LOC100507206	100507206	uncharacterized LOC100507206
NR_073179	LOC100996307	100996307	uncharacterized LOC100996307
NR_102270	LOC100996569	100996569	uncharacterized LOC100996569
NR_024282	LOC113230	113230	uncharacterized LOC113230
NR_024264	LOC145845	145845	uncharacterized LOC145845
NR_038442	LOC147093	147093	uncharacterized LOC147093
NR_034112	LOC149086	149086	ornithine decarboxylase 1 pseudogene
NR_015399	LOC150568	150568	uncharacterized LOC150568
NR_037809	LOC151171	151171	uncharacterized LOC151171
NR_033841	LOC200772	200772	uncharacterized LOC200772
NR_026681	LOC221122	221122	uncharacterized LOC221122
NR_040002	LOC255654	255654	uncharacterized LOC255654
NR_034148	LOC283143	283143	uncharacterized LOC283143
NR_046096	LOC283692	283692	uncharacterized LOC283692
NR_027077	LOC283761	283761	uncharacterized LOC283761
NR_027755	LOC283867	283867	uncharacterized LOC283867
NR_040029	LOC284395	284395	uncharacterized LOC284395
NR_036490	LOC284648	284648	uncharacterized LOC284648
NR_027088	LOC284661	284661	uncharacterized LOC284661
NR_027093	LOC284798	284798	uncharacterized LOC284798
NR_027091	LOC284798	284798	uncharacterized LOC284798
NR_026961	LOC284837	284837	uncharacterized LOC284837
NR_034054	LOC285547	285547	uncharacterized LOC285547
NR_033898	LOC285577	285577	uncharacterized LOC285577
NR_027116	LOC285768	285768	uncharacterized LOC285768
NR_027115	LOC285768	285768	uncharacterized LOC285768
NR_038232	LOC285889	285889	uncharacterized LOC285889
NR_034033	LOC285972	285972	uncharacterized LOC285972
NR_033895	LOC286083	286083	uncharacterized LOC286083
NR_038875	LOC286184	286184	uncharacterized LOC286184
NR_024011	LOC286367	286367	FP944
NR_034139	LOC338963	338963	epididymal protein pseudogene
NR_026985	LOC339524	339524	uncharacterized LOC339524
NR_027124	LOC339568	339568	uncharacterized LOC339568
NR_034023	LOC339807	339807	uncharacterized LOC339807
NR_027241	LOC388796	388796	uncharacterized LOC388796
NR_015343	LOC389458	389458	uncharacterized LOC389458
NR_024425	LOC389791	389791	uncharacterized LOC389791
NR_046231	LOC399829	399829	uncharacterized LOC399829
NR_034095	LOC400456	400456	uncharacterized LOC400456
NR_046200	LOC400558	400558	uncharacterized LOC400558
NR_040005	LOC401074	401074	uncharacterized LOC401074
NR_038372	LOC402779	402779	uncharacterized LOC402779
NR_002144	LOC407835	407835	mitogen-activated protein kinase kinase 2 pseudogene
NR_024369	LOC415056	415056	uncharacterized LOC415056
NR_033970	LOC440117	440117	uncharacterized LOC440117
NR_027283	LOC440461	440461	Rho GTPase activating protein 27 pseudogene
NR_024380	LOC441666	441666	zinc finger protein 91 pseudogene
NR_033859	LOC574538	574538	uncharacterized LOC574538
NM_001270945	LOC643355	643355	uncharacterized LOC643355
NR_028328	LOC643923	643923	uncharacterized LOC643923
NR_034179	LOC653712	653712	intraflagellar transport 122 homolog (Chlamydomonas) pseudogene
NR_047570	LOC654433	654433	uncharacterized LOC654433
NR_003713	LOC728613	728613	programmed cell death 6 pseudogene
NR_024468	LOC730811	730811	uncharacterized LOC730811
NR_024441	LOC731779	731779	uncharacterized LOC731779
NR_024172	LOC91948	91948	uncharacterized LOC91948
NM_144612	LOXHD1	125336	lipoxygenase homology domains 1
NM_001173129	LOXHD1	125336	lipoxygenase homology domains 1
NM_022896	LPIN3	64900	lipin 3
NR_027647	LPO	4025	lactoperoxidase
NM_020737	LRFN2	57497	leucine rich repeat and fibronectin type III domain containing 2
NM_015613	LRIT1	26103	leucine-rich repeat, immunoglobulin-like and transmembrane domains 1
NM_001017924	LRIT2	340745	leucine-rich repeat, immunoglobulin-like and transmembrane domains 2
NM_004525	LRP2	4036	low density lipoprotein receptor-related protein 2
NM_201550	LRRC10	376132	leucine rich repeat containing 10
NM_001135057	LRRC15	131578	leucine rich repeat containing 15
NM_138360	LRRC16B	90668	leucine rich repeat containing 16B
NM_207119	LRRC20	55222	leucine rich repeat containing 20
NM_145256	LRRC25	126364	leucine rich repeat containing 25
NM_030891	LRRC3	81543	leucine rich repeat containing 3
NM_198565	LRRC33	375387	leucine rich repeat containing 33
NM_152759	LRRC43	254050	leucine rich repeat containing 43
NM_001005214	LRRC52	440699	leucine rich repeat containing 52
NM_144702	LRRC71	149499	leucine rich repeat containing 71
NM_001137550	LRRFIP1	9208	leucine rich repeat (in FLII) interacting protein 1
NM_001080460	LRRIQ4	344657	leucine-rich repeats and IQ motif containing 4
NM_001163926	LRTM2	654429	leucine-rich repeats and transmembrane domains 2
NM_002339	LSP1	4046	lymphocyte-specific protein 1
NM_007161	LST1	7940	leukocyte specific transcript 1
NM_002343	LTF	4057	lactotransferrin
NM_001199149	LTF	4057	lactotransferrin
NR_003673	LY6G6E	79136	lymphocyte antigen 6 complex, locus G6E (pseudogene)
NM_001130478	LY6H	4062	lymphocyte antigen 6 complex, locus H
NM_004271	LY86	9450	lymphocyte antigen 86
NM_177476	LYNX1	66004	Ly6/neurotoxin 1
NM_177457	LYNX1	66004	Ly6/neurotoxin 1
NM_001031749	LYPD5	284348	LY6/PLAUR domain containing 5
NM_001085474	LYPD8	646627	LY6/PLAUR domain containing 8
NM_001143917	LYSMD2	256586	LysM, putative peptidoglycan-binding, domain containing 2
NM_198273	LYSMD3	116068	LysM, putative peptidoglycan-binding, domain containing 3
NM_020426	LYZL6	57151	lysozyme-like 6
NM_001199216	MAG	4099	myelin associated glycoprotein
NM_022149	MAGEF1	64110	melanoma antigen family F, 1
NM_019066	MAGEL2	54551	MAGE-like 2
NR_046575	MAGI1-AS1	100873983	MAGI1 antisense RNA 1
NM_022439	MAL	4118	mal, T-cell differentiation protein
NM_015274	MAN2B2	23324	mannosidase, alpha, class 2B, member 2
NM_002373	MAP1A	4130	microtubule-associated protein 1A
NM_005456	MAPK8IP1	9479	mitogen-activated protein kinase 8 interacting protein 1
NM_012326	MAPRE3	22924	microtubule-associated protein, RP/EB family, member 3
NM_001203251	MAPT	4137	microtubule-associated protein tau
NR_052852	MARCKSL1	65108	MARCKS-like 1
NM_006770	MARCO	8685	macrophage receptor with collagenous structure
NM_002378	MATK	4145	megakaryocyte-associated tyrosine kinase
NM_030590	MATN4	8785	matrilin 4
NM_000529	MC2R	4158	melanocortin 2 receptor (adrenocorticotropic hormone)
NM_002387	MCC	4163	mutated in colorectal cancers
NM_024979	MCF2L	23263	MCF.2 cell line derived transforming sequence-like
NM_015078	MCF2L2	23101	MCF.2 cell line derived transforming sequence-like 2
NR_034002	MCF2L-AS1	100289410	MCF2L antisense RNA 1
NM_001136161	MCMDC2	157777	minichromosome maintenance domain containing 2
NM_153259	MCOLN2	255231	mucolipin 2
NM_153487	MDGA1	266727	MAM domain containing glycosylphosphatidylinositol anchor 1
NM_001253881	MED27	9442	mediator complex subunit 27
NM_001198536	MEFV	4210	Mediterranean fever
NM_000243	MEFV	4210	Mediterranean fever
NR_002766	MEG3	55384	maternally expressed 3 (non-protein coding)
NR_047664	MEG9	100507257	maternally expressed 9 (non-protein coding)
NM_001009813	MEIS3	56917	Meis homeobox 3
NM_006343	MERTK	10461	c-mer proto-oncogene tyrosine kinase
NM_024042	METRN	79006	meteorin, glial cell differentiation regulator
NM_021647	MFAP3L	9848	microfibrillar-associated protein 3-like
NM_032793	MFSD2A	84879	major facilitator superfamily domain containing 2A
NM_152599	MFSD6L	162387	major facilitator superfamily domain containing 6-like
NR_026880	MGC12916	84815	uncharacterized protein MGC12916
NR_033319	MIAT	440823	myocardial infarction associated transcript (non-protein coding)
NM_017584	MIOX	55586	myo-inositol oxygenase
NR_031571	MIR1185-2	100302209	microRNA 1185-2
NR_036132	MIR1193	100422837	microRNA 1193
NR_031658	MIR1257	100302168	microRNA 1257
NR_031661	MIR1260A	100302236	microRNA 1260a
NR_031674	MIR1272	100302184	microRNA 1272
NR_029697	MIR129-2	406918	microRNA 129-2
NR_031714	MIR1324	100302212	microRNA 1324
NR_029676	MIR133A2	406923	microRNA 133a-2
NR_027180	MIR143HG	728264	MIR143 host gene (non-protein coding)
NR_030169	MIR146B	574447	microRNA 146b
NR_031716	MIR1470	100302127	microRNA 1470
NR_029688	MIR153-1	406944	microRNA 153-1
NR_030600	MIR190B	100126346	microRNA 190b
NR_029582	MIR196A1	406972	microRNA 196a-1
NR_029619	MIR199B	406978	microRNA 199b
NR_029834	MIR200A	406983	microRNA 200a
NR_029639	MIR200B	406984	microRNA 200b
NR_030170	MIR202	574448	microRNA 202
NR_029620	MIR203	406986	microRNA 203
NR_029595	MIR208A	406990	microRNA 208a
NR_030624	MIR208B	100126336	microRNA 208b
NR_029632	MIR218-2	407001	microRNA 218-2
NR_030580	MIR298	100126296	microRNA 298
NR_036072	MIR3125	100422986	microRNA 3125
NR_036081	MIR3131	100422957	microRNA 3131
NR_036110	MIR3154	100422893	microRNA 3154
NR_036172	MIR3201	100422916	microRNA 3201
NR_036133	MIR323B	574410	microRNA 323b
NR_029897	MIR338	442906	microRNA 338
NR_029907	MIR346	442911	microRNA 346
NR_037406	MIR3612	100500817	microRNA 3612
NR_037416	MIR3621	100500811	microRNA 3621
NR_037419	MIR3646	100500813	microRNA 3646
NR_029867	MIR375	494324	microRNA 375
NR_029861	MIR376C	442913	microRNA 376c
NR_036180	MIR378C	100422867	microRNA 378c
NR_039608	MIR378D1	100616201	microRNA 378d-1
NR_039767	MIR3960	100616250	microRNA 3960
NR_036217	MIR4255	100422898	microRNA 4255
NR_036226	MIR4262	100422996	microRNA 4262
NR_036238	MIR4274	100422826	microRNA 4274
NR_036242	MIR4278	100422999	microRNA 4278
NR_036239	MIR4281	100422962	microRNA 4281
NR_029957	MIR429	554210	microRNA 429
NR_036253	MIR4290	100422963	microRNA 4290
NR_036182	MIR4294	100422895	microRNA 4294
NR_036179	MIR4297	100422873	microRNA 4297
NR_036183	MIR4301	100422855	microRNA 4301
NR_029965	MIR431	574038	microRNA 431
NR_036195	MIR4310	100423013	microRNA 4310
NR_036201	MIR4314	100422983	microRNA 4314
NR_029966	MIR433	574034	microRNA 433
NR_039612	MIR4417	100616489	microRNA 4417
NR_039635	MIR4436A	100616399	microRNA 4436a
NR_039678	MIR4468	100616226	microRNA 4468
NR_039718	MIR4497	100616454	microRNA 4497
NR_039721	MIR4499	100616304	microRNA 4499
NR_039743	MIR4518	100616405	microRNA 4518
NR_039746	MIR4521	100616406	microRNA 4521
NR_039778	MIR4635	100616479	microRNA 4635
NR_039792	MIR4649	100616346	microRNA 4649
NR_039812	MIR4666A	100616308	microRNA 4666a
NR_039834	MIR4686	100616126	microRNA 4686
NR_039845	MIR4696	100616402	microRNA 4696
NR_039846	MIR4697	100616119	microRNA 4697
NR_039865	MIR4715	100616474	microRNA 4715
NR_039869	MIR4718	100616195	microRNA 4718
NR_039917	MIR4760	100616148	microRNA 4760
NR_039921	MIR4764	100616295	microRNA 4764
NR_030158	MIR483	619552	microRNA 483
NR_030267	MIR487B	664616	microRNA 487b
NR_030164	MIR489	574442	microRNA 489
NR_049836	MIR5100	100847014	microRNA 5100
NR_030180	MIR512-1	574458	microRNA 512-1
NR_049825	MIR5193	100847079	microRNA 5193
NR_030256	MIR539	664612	microRNA 539
NR_030594	MIR541	100126308	microRNA 541
NR_039639	MIR548AE2	100616339	microRNA 548ae-2
NR_049865	MIR548AX	100847063	microRNA 548ax
NR_030284	MIR557	693142	microRNA 557
NR_049879	MIR5694	100847064	microRNA 5694
NR_049883	MIR5698	100847024	microRNA 5698
NR_030328	MIR598	693183	microRNA 598
NR_030392	MIR656	724026	microRNA 656
NR_030406	MIR758	768212	microRNA 758
NR_030528	MIR770	768222	microRNA 770
NR_030414	MIR802	768219	microRNA 802
NR_030595	MIR889	100126345	microRNA 889
NR_030626	MIR921	100126349	microRNA 921
NR_030632	MIR935	100126325	microRNA 935
NM_015166	MLC1	23209	megalencephalic leukoencephalopathy with subcortical cysts 1
NM_001040109	MLN	4295	motilin
NM_032954	MLXIPL	51085	MLX interacting protein-like
NM_033467	MMEL1	79258	membrane metallo-endopeptidase-like 1
NM_001145938	MMP1	4312	matrix metallopeptidase 1 (interstitial collagenase)
NM_016155	MMP17	4326	matrix metallopeptidase 17 (membrane-inserted)
NM_006690	MMP24	10893	matrix metallopeptidase 24 (membrane-inserted)
NM_004994	MMP9	4318	matrix metallopeptidase 9 (gelatinase B, 92kDa gelatinase, 92kDa type IV collagenase)
NR_033233	MOCS1	4337	molybdenum cofactor synthesis 1
NM_005943	MOCS1	4337	molybdenum cofactor synthesis 1
NM_001075098	MOCS1	4337	molybdenum cofactor synthesis 1
NM_025098	MOGAT2	80168	monoacylglycerol O-acyltransferase 2
NM_178176	MOGAT3	346606	monoacylglycerol O-acyltransferase 3
NM_001085354	MORC4	79710	MORC family CW-type zinc finger 4
NM_023948	MOSPD3	64598	motile sperm domain containing 3
NM_001164105	MOV10L1	54456	Mov10l1, Moloney leukemia virus 10-like 1, homolog (mouse)
NM_001164106	MOV10L1	54456	Mov10l1, Moloney leukemia virus 10-like 1, homolog (mouse)
NR_024346	MOXD2P	100289017	monooxygenase, DBH-like 2, pseudogene
NM_005374	MPP2	4355	membrane protein, palmitoylated 2 (MAGUK p55 subfamily member 2)
NM_001098515	MRGPRF	116535	MAS-related GPR, member F
NM_001164377	MRGPRG	386746	MAS-related GPR, member G
NM_054030	MRGPRX2	117194	MAS-related GPR, member X2
NM_005098	MSC	9242	musculin
NM_001105569	MSGN1	343930	mesogenin 1
NM_005946	MT1A	4489	metallothionein 1A
NM_005949	MT1F	4494	metallothionein 1F
NM_005950	MT1G	4495	metallothionein 1G
NM_005951	MT1H	4496	metallothionein 1H
NR_036677	MT1JP	4498	metallothionein 1J, pseudogene
NM_032935	MT4	84560	metallothionein 4
NM_004687	MTMR4	9110	myotubularin related protein 4
NM_001190452	MTRNR2L1	100462977	MT-RNR2-like 1
NM_001204289	MUC1	4582	mucin 1, cell surface associated
NM_024690	MUC16	94025	mucin 16, cell surface associated
NM_001040105	MUC17	140453	mucin 17, cell surface associated
NM_002458	MUC5B	727897	mucin 5B, oligomeric mucus/gel-forming
NM_004533	MYBPC2	4606	myosin binding protein C, fast type
NM_000256	MYBPC3	4607	myosin binding protein C, cardiac
NM_004997	MYBPH	4608	myosin binding protein H
NM_032133	MYCBPAP	84073	MYCBP associated protein
NM_005378	MYCN	4613	v-myc myelocytomatosis viral related oncogene, neuroblastoma derived (avian)
NM_003802	MYH13	8735	myosin, heavy chain 13, skeletal muscle
NM_002471	MYH6	4624	myosin, heavy chain 6, cardiac muscle, alpha
NM_000257	MYH7	4625	myosin, heavy chain 7, cardiac muscle, beta
NM_138403	MYL10	93408	myosin, light chain 10, regulatory
NM_000258	MYL3	4634	myosin, light chain 3, alkali; ventricular, skeletal, slow
NM_021223	MYL7	58498	myosin, light chain 7, regulatory
NM_006097	MYL9	10398	myosin, light chain 9, regulatory
NM_012335	MYO1F	4542	myosin IF
NM_017433	MYO3A	53904	myosin IIIA
NM_001080467	MYO5B	4645	myosin VB
NM_001080527	MYO7B	4648	myosin VIIB
NM_000261	MYOC	4653	myocilin, trabecular meshwork inducible glucocorticoid response
NM_015111	N4BP3	23138	NEDD4 binding protein 3
NM_005468	NAALADL1	10004	N-acetylated alpha-linked acidic dipeptidase-like 1
NM_144653	NACC2	138151	NACC family member 2, BEN and BTB (POZ) domain containing
NM_017567	NAGK	55577	N-acetylglucosamine kinase
NM_024865	NANOG	79923	Nanog homeobox
NM_001029861	NANOS2	339345	nanos homolog 2 (Drosophila)
NR_002798	NAPSB	256236	napsin B aspartic peptidase, pseudogene
NM_000015	NAT2	10	N-acetyltransferase 2 (arylamine N-acetyltransferase)
NM_016347	NAT8B	51471	N-acetyltransferase 8B (GCN5-related, putative, gene/pseudogene)
NM_001167738	NAV1	89796	neuron navigator 1
NM_001111018	NAV2	89797	neuron navigator 2
NR_033989	NAV2-AS4	399876	NAV2 antisense RNA 4
NM_001001414	NCCRP1	342897	non-specific cytotoxic cell receptor protein 1 homolog (zebrafish)
NM_001004720	NCK2	8440	NCK adaptor protein 2
NM_005337	NCKAP1L	3071	NCK-associated protein 1-like
NM_001010980	NCMAP	400746	noncompact myelin associated protein
NM_014071	NCOA6	23054	nuclear receptor coactivator 6
NM_001242356	NCR1	9437	natural cytotoxicity triggering receptor 1
NM_014286	NCS1	23413	neuronal calcium sensor 1
NM_201540	NDRG2	57447	NDRG family member 2
NM_022910	NDRG4	65009	NDRG family member 4
NM_001130969	NELF	26012	nasal embryonic LHRH factor
NM_201551	NELL1	4745	NEL-like 1 (chicken)
NM_004210	NEURL	9148	neuralized homolog (Drosophila)
NM_001142651	NEURL1B	54492	neuralized homolog 1B (Drosophila)
NR_026875	NEURL3	93082	neuralized homolog 3 (Drosophila) pseudogene
NM_006161	NEUROG1	4762	neurogenin 1
NM_145912	NFAM1	150372	NFAT activating protein with ITAM motif 1
NM_001258294	NFATC2	4773	nuclear factor of activated T-cells, cytoplasmic, calcineurin-dependent 2
NM_001271044	NFIX	4784	nuclear factor I/X (CCAAT-binding transcription factor)
NM_021257	NGB	58157	neuroglobin
NM_005598	NHLH1	4807	nescient helix loop helix 1
NM_176677	NHLRC4	283948	NHL repeat containing 4
NM_198270	NHS	4810	Nance-Horan syndrome (congenital cataracts and dental anomalies)
NM_004148	NINJ1	4814	ninjurin 1
NM_198478	NKPD1	284353	NTPase, KAP family P-loop domain containing 1
NM_002509	NKX2-2	4821	NK2 homeobox 2
NM_152568	NKX6-3	157848	NK6 homeobox 3
NM_178844	NLRC3	197358	NLR family, CARD domain containing 3
NM_176821	NLRP10	338322	NLR family, pyrin domain containing 10
NM_001127461	NLRP3	114548	NLR family, pyrin domain containing 3
NM_138329	NLRP6	171389	NLR family, pyrin domain containing 6
NM_006056	NMUR1	10316	neuromedin U receptor 1
NM_001080413	NOBOX	135935	NOBOX oogenesis homeobox
NM_022162	NOD2	64127	nucleotide-binding oligomerization domain containing 2
NM_001204218	NOS1	4842	nitric oxide synthase 1 (neuronal)
NM_001204214	NOS1	4842	nitric oxide synthase 1 (neuronal)
NM_001204213	NOS1	4842	nitric oxide synthase 1 (neuronal)
NM_000603	NOS3	4846	nitric oxide synthase 3 (endothelial cell)
NM_178864	NPAS4	266743	neuronal PAS domain protein 4
NM_015392	NPDC1	56654	neural proliferation, differentiation and control, 1
NM_182795	NPM2	10361	nucleophosmin/nucleoplasmin 2
NM_024409	NPPC	4880	natriuretic peptide C
NR_033664	NPSR1-AS1	404744	NPSR1 antisense RNA 1
NM_002522	NPTX1	4884	neuronal pentraxin I
NM_021969	NR0B2	8431	nuclear receptor subfamily 0, group B, member 2
NM_001077473	NR1I3	9970	nuclear receptor subfamily 1, group I, member 3
NM_014249	NR2E3	10002	nuclear receptor subfamily 2, group E, member 3
NM_004959	NR5A1	2516	nuclear receptor subfamily 5, group A, member 1
NM_178564	NRBP2	340371	nuclear receptor binding protein 2
NM_001126181	NRGN	4900	neurogranin (protein kinase C substrate, RC3)
NM_020645	NRIP3	56675	nuclear receptor interacting protein 3
NM_006177	NRL	4901	neural retina leucine zipper
NM_004558	NRTN	4902	neurturin
NM_014392	NSG1	27065	neuron specific gene family member 1
NM_020201	NT5M	56953	5',3'-nucleotidase, mitochondrial
NM_001102654	NTF3	4908	neurotrophin 3
NM_001144058	NTM	50863	neurotrimin
NM_145807	NTN5	126147	netrin 5
NM_032536	NTNG2	84628	netrin G2
NM_002529	NTRK1	4914	neurotrophic tyrosine kinase, receptor, type 1
NM_001018066	NTRK2	4915	neurotrophic tyrosine kinase, receptor, type 2
NM_002531	NTSR1	4923	neurotensin receptor 1 (high affinity)
NM_001243351	NUB1	51667	negative regulator of ubiquitin-like proteins 1
NM_181843	NUDT8	254552	nudix (nucleoside diphosphate linked moiety X)-type motif 8
NR_002779	NUDT9P1	119369	nudix (nucleoside diphosphate linked moiety X)-type motif 9 pseudogene 1
NM_138454	NXNL1	115861	nucleoredoxin-like 1
NM_007224	NXPH4	11247	neurexophilin 4
NM_001195755	O3FAR1	338557	omega-3 fatty acid receptor 1
NM_181745	O3FAR1	338557	omega-3 fatty acid receptor 1
NM_198213	OASL	8638	2'-5'-oligoadenylate synthetase-like
NM_016178	OAZ3	51686	ornithine decarboxylase antizyme 3
NM_001271223	OBSCN	84033	obscurin, cytoskeletal calmodulin and titin-interacting RhoGEF
NM_001080399	OC90	729330	otoconin 90
NM_053280	ODF3	113746	outer dense fiber of sperm tails 3
NM_001143997	OGDHL	55753	oxoglutarate dehydrogenase-like
NM_020190	OLFML3	56944	olfactomedin-like 3
NM_006189	OMP	4975	olfactory marker protein
NM_004498	ONECUT1	3175	one cut homeobox 1
NM_001080488	ONECUT3	390874	one cut homeobox 3
NM_002545	OPCML	4978	opioid binding protein/cell adhesion molecule-like
NM_001012393	OPCML	4978	opioid binding protein/cell adhesion molecule-like
NM_020061	OPN1LW	5956	opsin 1 (cone pigments), long-wave-sensitive
NM_033282	OPN4	94233	opsin 4
NM_000913	OPRL1	4987	opiate receptor-like 1
NM_001200019	OPRL1	4987	opiate receptor-like 1
NM_001005280	OR10A7	121364	olfactory receptor, family 10, subfamily A, member 7
NR_045005	OR10V2P	81343	olfactory receptor, family 10, subfamily V, member 2 pseudogene
NR_002169	OR1F2P	26184	olfactory receptor, family 1, subfamily F, member 2
NM_001001659	OR2A14	135941	olfactory receptor, family 2, subfamily A, member 14
NM_001005226	OR2B3	442184	olfactory receptor, family 2, subfamily B, member 3
NM_002551	OR3A2	4995	olfactory receptor, family 3, subfamily A, member 2
NM_012374	OR4D1	26689	olfactory receptor, family 4, subfamily D, member 1
NM_001001965	OR4D5	219875	olfactory receptor, family 4, subfamily D, member 5
NM_152430	OR51E1	143503	olfactory receptor, family 51, subfamily E, member 1
NM_001005238	OR51G2	81282	olfactory receptor, family 51, subfamily G, member 2
NM_001004759	OR51T1	401665	olfactory receptor, family 51, subfamily T, member 1
NM_001005171	OR52K1	390036	olfactory receptor, family 52, subfamily K, member 1
NR_027711	OR5E1P	26343	olfactory receptor, family 5, subfamily E, member 1 pseudogene
NM_001005853	OR6B2	389090	olfactory receptor, family 6, subfamily B, member 2
NM_012377	OR7C2	26658	olfactory receptor, family 7, subfamily C, member 2
NM_014835	OSBPL2	9885	oxysterol binding protein-like 2
NM_145638	OSBPL5	114879	oxysterol binding protein-like 5
NM_020530	OSM	5008	oncostatin M
NM_000531	OTC	5009	ornithine carbamoyltransferase
NM_144672	OTOA	146183	otoancorin
NM_194248	OTOF	9381	otoferlin
NM_207320	OTUD6A	139562	OTU domain containing 6A
NR_073036	OTX2	5015	orthodenticle homeobox 2
NM_004561	OVOL1	5017	ovo-like 1(Drosophila)
NM_021220	OVOL2	58495	ovo-like 2 (Drosophila)
NM_148962	OXER1	165140	oxoeicosanoid (OXE) receptor 1
NM_080818	OXGR1	27199	oxoglutarate (alpha-ketoglutarate) receptor 1
NR_033953	P2RX7	5027	purinergic receptor P2X, ligand-gated ion channel, 7
NM_002565	P2RY4	5030	pyrimidinergic receptor P2Y, G-protein coupled, 4
NM_001080487	PABPN1L	390748	poly(A) binding protein, nuclear 1-like (cytoplasmic)
NM_020804	PACSIN1	29993	protein kinase C and casein kinase substrate in neurons 1
NM_001199583	PACSIN1	29993	protein kinase C and casein kinase substrate in neurons 1
NM_007365	PADI2	11240	peptidyl arginine deiminase, type II
NM_207421	PADI6	353238	peptidyl arginine deiminase, type VI
NM_001037293	PALM2	114299	paralemmin 2
NM_001145028	PALM3	342979	paralemmin 3
NM_020367	PARP11	57097	poly (ADP-ribose) polymerase family, member 11
NM_001254741	PARVG	64098	parvin, gamma
NM_001144874	PATE4	399968	prostate and testis expressed 4
NM_001145112	PATL2	197135	protein associated with topoisomerase II homolog 2 (yeast)
NM_001257096	PAX1	5075	paired box 1
NM_006193	PAX4	5078	paired box 4
NM_001127612	PAX6	5080	paired box 6
NM_003466	PAX8	7849	paired box 8
NM_033010	PCBP4	57060	poly(rC) binding protein 4
NM_002587	PCDH1	5097	protocadherin 1
NM_016580	PCDH12	51294	protocadherin 12
NM_018919	PCDHGA6	56109	protocadherin gamma subfamily A, 6
NM_032407	PCDHGC5	56097	protocadherin gamma subfamily C, 5
NM_018257	PCMTD2	55251	protein-L-isoaspartate (D-aspartate) O-methyltransferase domain containing 2
NM_014801	PCNXL2	80003	pecanex-like 2 (Drosophila)
NM_006198	PCP4	5121	Purkinje cell protein 4
NM_001190482	PCSK5	5125	proprotein convertase subtilisin/kexin type 5
NM_138322	PCSK6	5046	proprotein convertase subtilisin/kexin type 6
NM_001146209	PDE2A	5138	phosphodiesterase 2A, cGMP-stimulated
NM_002599	PDE2A	5138	phosphodiesterase 2A, cGMP-stimulated
NM_001098818	PDE4C	5143	phosphodiesterase 4C, cAMP-specific
NM_001098819	PDE4C	5143	phosphodiesterase 4C, cAMP-specific
NR_040546	PDE4C	5143	phosphodiesterase 4C, cAMP-specific
NM_001145291	PDE6B	5158	phosphodiesterase 6B, cGMP-specific, rod, beta
NM_001145292	PDE6B	5158	phosphodiesterase 6B, cGMP-specific, rod, beta
NM_000283	PDE6B	5158	phosphodiesterase 6B, cGMP-specific, rod, beta
NM_006204	PDE6C	5146	phosphodiesterase 6C, cGMP-specific, cone, alpha prime
NM_001001571	PDE9A	5152	phosphodiesterase 9A
NM_006206	PDGFRA	5156	platelet-derived growth factor receptor, alpha polypeptide
NM_000209	PDX1	3651	pancreatic and duodenal homeobox 1
NM_001190898	PDYN	5173	prodynorphin
NM_001190900	PDYN	5173	prodynorphin
NM_001168468	PDZD3	79849	PDZ domain containing 3
NR_047498	PDZK1IP1-AS1	100874253	PDZK1IP1 antisense RNA 1
NM_001080471	PEAR1	375033	platelet endothelial aggregation receptor 1
NM_001146186	PEG3	5178	paternally expressed 3
NR_023847	PEG3-AS1	100169890	PEG3 antisense RNA 1
NM_001243225	PES1	23481	pescadillo ribosomal biogenesis factor 1
NM_153818	PEX10	5192	peroxisomal biogenesis factor 10
NM_002623	PFDN4	5203	prefoldin subunit 4
NM_001145443	PFKFB3	5209	6-phosphofructo-2-kinase/fructose-2,6-biphosphatase 3
NM_001029886	PFN3	345456	profilin 3
NM_000290	PGAM2	5224	phosphoglycerate mutase 2 (muscle)
NM_000926	PGR	5241	progesterone receptor
NM_001135862	PHF21B	112885	PHD finger protein 21B
NM_001143804	PHOSPHO1	162466	phosphatase, orphan 1
NM_005169	PHOX2A	401	paired-like homeobox 2a
NM_001100877	PHYHD1	254295	phytanoyl-CoA dioxygenase domain containing 1
NM_001244015	PIANP	196500	PILR alpha associated neural protein
NM_001039584	PICK1	9463	protein interacting with PRKCA 1
NM_002644	PIGR	5284	polymeric immunoglobulin receptor
NM_025163	PIGZ	80235	phosphatidylinositol glycan anchor biosynthesis, class Z
NM_001010855	PIK3R6	146850	phosphoinositide-3-kinase, regulatory subunit 6
NM_001193622	PINLYP	390940	phospholipase A2 inhibitor and LY6/PLAUR domain containing
NM_001193621	PINLYP	390940	phospholipase A2 inhibitor and LY6/PLAUR domain containing
NM_001135219	PIP5KL1	138429	phosphatidylinositol-4-phosphate 5-kinase-like 1
NM_016518	PIPOX	51268	pipecolic acid oxidase
NM_001101387	PIRT	644139	phosphoinositide-interacting regulator of transient receptor potential channels
NM_005029	PITX3	5309	paired-like homeodomain 3
NM_006071	PKDREJ	10343	polycystic kidney disease (polycystin) and REJ homolog (sperm receptor for egg jelly homolog, sea urchin)
NM_181871	PKLR	5313	pyruvate kinase, liver and RBC
NM_001206960	PLA1A	51365	phospholipase A1 member A
NM_000928	PLA2G1B	5319	phospholipase A2, group IB (pancreas)
NM_178034	PLA2G4D	283748	phospholipase A2, group IVD (cytosolic)
NM_001206670	PLA2G4E	123745	phospholipase A2, group IVE
NM_006225	PLCD1	5333	phospholipase C, delta 1
NM_002661	PLCG2	5336	phospholipase C, gamma 2 (phosphatidylinositol-specific)
NM_014638	PLCH2	9651	phospholipase C, eta 2
NM_138790	PLD4	122618	phospholipase D family, member 4
NM_020904	PLEKHA4	57664	pleckstrin homology domain containing, family A (phosphoinositide binding specific) member 4
NM_001130036	PLEKHB1	58473	pleckstrin homology domain containing, family B (evectins) member 1
NM_001130033	PLEKHB1	58473	pleckstrin homology domain containing, family B (evectins) member 1
NM_001161498	PLEKHD1	400224	pleckstrin homology domain containing, family D (with coiled-coil domains) member 1
NM_024310	PLEKHF1	79156	pleckstrin homology domain containing, family F (with FYVE domain) member 1
NM_001004330	PLEKHG7	440107	pleckstrin homology domain containing, family G (with RhoGef domain) member 7
NM_001013706	PLIN5	440503	perilipin 5
NM_001243079	PLK5	126520	polo-like kinase 5
NM_020405	PLXDC1	57125	plexin domain containing 1
NM_020911	PLXNA4	91584	plexin A4
NM_001105543	PLXNA4	91584	plexin A4
NM_181775	PLXNA4	91584	plexin A4
NM_012401	PLXNB2	23654	plexin B2
NM_005761	PLXNC1	10154	plexin C1
NM_013364	PNMA3	29944	paraneoplastic Ma antigen 3
NM_052926	PNMA5	114824	paraneoplastic Ma antigen family member 5
NM_002686	PNMT	5409	phenylethanolamine N-methyltransferase
NM_173676	PNPLA1	285848	patatin-like phospholipase domain containing 1
NM_001145716	PNPLA1	285848	patatin-like phospholipase domain containing 1
NM_025225	PNPLA3	80339	patatin-like phospholipase domain containing 3
NM_024825	PODNL1	79883	podocan-like 1
NM_033482	POM121L2	94026	POM121 transmembrane nucleoporin-like 2
NM_005837	POP7	10248	processing of precursor 7, ribonuclease P/MRP subunit (S. cerevisiae)
NM_006237	POU4F1	5457	POU class 4 homeobox 1
NM_001166018	POU6F2	11281	POU class 6 homeobox 2
NM_015053	PPFIA4	8497	protein tyrosine phosphatase, receptor type, f polypeptide (PTPRF), interacting protein (liprin), alpha 4
NM_003621	PPFIBP2	8495	PTPRF interacting protein, binding protein 2 (liprin beta 2)
NM_203456	PPIE	10450	peptidylprolyl isomerase E (cyclophilin E)
NR_048561	PPM1E	22843	protein phosphatase, Mg2+/Mn2+ dependent, 1E
NM_030949	PPP1R14C	81706	protein phosphatase 1, regulatory (inhibitor) subunit 14C
NM_015568	PPP1R16B	26051	protein phosphatase 1, regulatory subunit 16B
NM_032192	PPP1R1B	84152	protein phosphatase 1, regulatory (inhibitor) subunit 1B
NM_001206995	PPP2R2C	5522	protein phosphatase 2, regulatory subunit B, gamma
NM_181876	PPP2R2C	5522	protein phosphatase 2, regulatory subunit B, gamma
NM_002722	PPY	5539	pancreatic polypeptide
NM_206955	PRAME	23532	preferentially expressed antigen in melanoma
NM_001080830	PRAMEF12	390999	PRAME family member 12
NM_021620	PRDM13	59336	PR domain containing 13
NM_012406	PRDM4	11108	PR domain containing 4
NM_001243245	PRG2	5553	proteoglycan 2, bone marrow (natural killer cell activator, eosinophil granule major basic protein)
NM_002732	PRKACG	5568	protein kinase, cAMP-dependent, catalytic, gamma
NM_001040633	PRKAG2	51422	protein kinase, AMP-activated, gamma 2 non-catalytic subunit
NM_002738	PRKCB	5579	protein kinase C, beta
NM_002744	PRKCZ	5590	protein kinase C, zeta
NM_000949	PRLR	5618	prolactin receptor
NM_002762	PRM2	5620	protamine 2
NM_021247	PRM3	58531	protamine 3
NM_019854	PRMT8	56341	protein arginine methyltransferase 8
NR_024268	PRNT	149830	prion protein (testis specific)
NM_001195226	PRODH	5625	proline dehydrogenase (oxidase) 1
NM_144773	PROKR2	128674	prokineticin receptor 2
NM_144707	PROM2	150696	prominin 2
NM_001165977	PROM2	150696	prominin 2
NM_024320	PRR15L	79170	proline rich 15-like
NM_001013638	PRR25	388199	proline rich 25
NM_001017529	PRR5	55615	proline rich 5 (renal)
NR_033262	PRRG3	79057	proline rich Gla (G-carboxyglutamic acid) 3 (transmembrane)
NM_024082	PRRG3	79057	proline rich Gla (G-carboxyglutamic acid) 3 (transmembrane)
NM_001174164	PRRT4	401399	proline-rich transmembrane protein 4
NM_016307	PRRX2	51450	paired related homeobox 2
NM_152891	PRSS33	260429	protease, serine, 33
NM_182702	PRSS42	339906	protease, serine, 42
NM_001080492	PRSS54	221191	protease, serine, 54
NM_001197020	PRSS55	203074	protease, serine, 55
NM_002777	PRTN3	5657	proteinase 3
NM_001085382	PSAPL1	768239	prosaposin-like 1 (gene/pseudogene)
NM_002779	PSD	5662	pleckstrin and Sec7 domain containing
NM_002794	PSMB2	5690	proteasome (prosome, macropain) subunit, beta type, 2
NM_003978	PSTPIP1	9051	proline-serine-threonine phosphatase interacting protein 1
NM_000952	PTAFR	5724	platelet-activating factor receptor
NM_207499	PTCHD4	442213	patched domain containing 4
NM_000316	PTH1R	5745	parathyroid hormone 1 receptor
NM_001184744	PTH1R	5745	parathyroid hormone 1 receptor
NM_007079	PTP4A3	11156	protein tyrosine phosphatase type IVA, member 3
NM_032611	PTP4A3	11156	protein tyrosine phosphatase type IVA, member 3
NM_032781	PTPN5	84867	protein tyrosine phosphatase, non-receptor type 5 (striatum-enriched)
NM_002832	PTPN7	5778	protein tyrosine phosphatase, non-receptor type 7
NR_037664	PTPN7	5778	protein tyrosine phosphatase, non-receptor type 7
NM_006504	PTPRE	5791	protein tyrosine phosphatase, receptor type, E
NM_001013658	PTX4	390667	pentraxin 4, long
NM_012293	PXDN	7837	peroxidasin homolog (Drosophila)
NM_013258	PYCARD	29108	PYD and CARD domain containing
NM_153824	PYCR1	5831	pyrroline-5-carboxylate reductase 1
NM_198180	QRFP	347148	pyroglutamylated RFamide peptide
NM_001008749	RAB19	401409	RAB19, member RAS oncogene family
NM_001163990	RAB37	326624	RAB37, member RAS oncogene family
NM_002867	RAB3B	5865	RAB3B, member RAS oncogene family
NM_012414	RAB3GAP2	25782	RAB3 GTPase activating protein subunit 2 (non-catalytic)
NM_001257357	RAB44	401258	RAB44, member RAS oncogene family
NM_016370	RAB9B	51209	RAB9B, member RAS oncogene family
NM_002872	RAC2	5880	ras-related C3 botulinum toxin substrate 2 (rho family, small GTP binding protein Rac2)
NR_037714	RAD51L3-RFFL	100529207	RAD51L3-RFFL readthrough
NM_130900	RAET1L	154064	retinoic acid early transcript 1L
NM_015577	RAI14	26064	retinoic acid induced 14
NM_002881	RALB	5899	v-ral simian leukemia viral oncogene homolog B (ras related; GTP binding protein)
NM_001042368	RALGDS	5900	ral guanine nucleotide dissociation stimulator
NM_001271775	RALGDS	5900	ral guanine nucleotide dissociation stimulator
NM_001190729	RALGPS1	9649	Ral GEF with PH domain and SH3 binding motif 1
NM_015085	RAP1GAP2	23108	RAP1 GTPase activating protein 2
NM_001243730	RARG	5916	retinoic acid receptor, gamma
NM_175062	RASGEF1C	255426	RasGEF domain family, member 1C
NM_002891	RASGRF1	5923	Ras protein-specific guanine nucleotide-releasing factor 1
NM_001146204	RASGRP4	115727	RAS guanyl releasing protein 4
NM_033315	RASL10B	91608	RAS-like, family 10, member B
NM_182665	RASSF5	83593	Ras association (RalGDS/AF-6) domain family member 5
NM_001142334	RBFOX1	54715	RNA binding protein, fox-1 homolog (C. elegans) 1
NM_018723	RBFOX1	54715	RNA binding protein, fox-1 homolog (C. elegans) 1
NM_001142333	RBFOX1	54715	RNA binding protein, fox-1 homolog (C. elegans) 1
NM_006744	RBP4	5950	retinol binding protein 4, plasma
NM_014276	RBPJL	11317	recombination signal binding protein for immunoglobulin kappa J region-like
NM_194272	RBPMS2	348093	RNA binding protein with multiple splicing 2
NM_001251984	RCAN3	11123	RCAN family member 3
NM_020650	RCN3	57333	reticulocalbin 3, EF-hand calcium binding domain
NM_173587	RCOR2	283248	REST corepressor 2
NM_183059	RD3	343035	retinal degeneration 3
NM_138412	RDH13	112724	retinol dehydrogenase 13 (all-trans/9-cis)
NM_015725	RDH8	50700	retinol dehydrogenase 8 (all-trans)
NM_001163120	RDM1	201299	RAD52 motif 1
NM_002910	RENBP	5973	renin binding protein
NM_020630	RET	5979	ret proto-oncogene
NM_020975	RET	5979	ret proto-oncogene
NM_001193374	RETN	56729	resistin
NM_020415	RETN	56729	resistin
NR_003594	REXO1L2P	100288527	REX1, RNA exonuclease 1 homolog (S. cerevisiae)-like 2 (pseudogene)
NM_001098527	RFPL2	10739	ret finger protein-like 2
NM_001098535	RFPL3	10738	ret finger protein-like 3
NM_001206691	RFX4	5992	regulatory factor X, 4 (influences HLA class II expression)
NM_213594	RFX4	5992	regulatory factor X, 4 (influences HLA class II expression)
NM_032491	RFX4	5992	regulatory factor X, 4 (influences HLA class II expression)
NM_001012722	RGR	5995	retinal G protein coupled receptor
NM_001012720	RGR	5995	retinal G protein coupled receptor
NM_001005498	RHBDF2	79651	rhomboid 5 homolog 2 (Drosophila)
NM_024599	RHBDF2	79651	rhomboid 5 homolog 2 (Drosophila)
NR_046115	RHBG	57127	Rh family, B glycoprotein (gene/pseudogene)
NM_020407	RHBG	57127	Rh family, B glycoprotein (gene/pseudogene)
NM_016321	RHCG	51458	Rh family, C glycoprotein
NM_000539	RHO	6010	rhodopsin
NM_015347	RIMBP2	23504	RIMS binding protein 2
NM_006871	RIPK3	11035	receptor-interacting serine-threonine kinase 3
NM_020639	RIPK4	54101	receptor-interacting serine-threonine kinase 4
NM_138382	RIPPLY1	92129	ripply1 homolog (zebrafish)
NM_080864	RLN3	117579	relaxin 3
NM_001013838	RLTPR	146206	RGD motif, leucine rich repeats, tropomodulin domain and proline-rich containing
NM_001012264	RNASE13	440163	ribonuclease, RNase A family, 13 (non-active)
NM_002935	RNASE3	6037	ribonuclease, RNase A family, 3
NR_002818	RNF126P1	376412	ring finger protein 126 pseudogene 1
NR_040017	RNF157-AS1	100507218	RNF157 antisense RNA 1
NR_003129	RNF5P1	286140	ring finger protein 5, E3 ubiquitin protein ligase pseudogene 1
NR_046936	RNU6-66	100873770	RNA, U6 small nuclear 66
NR_033770	ROCK1P1	727758	Rho-associated, coiled-coil containing protein kinase 1 pseudogene 1
NM_001001523	RORC	6097	RAR-related orphan receptor C
NM_014433	RTDR1	27156	rhabdoid tumor deletion region gene 1
NM_153708	RTP1	132112	receptor (chemosensory) transporter protein 1
NM_198483	RUFY4	285180	RUN and FYVE domain containing 4
NR_034176	RUFY4	285180	RUN and FYVE domain containing 4
NM_001144826	RUNDC3A	10900	RUN domain containing 3A
NM_001001890	RUNX1	861	runt-related transcription factor 1
NR_026812	RUNX1-IT1	80215	RUNX1 intronic transcript 1 (non-protein coding)
NM_004348	RUNX2	860	runt-related transcription factor 2
NM_001199682	RWDD3	25950	RWD domain containing 3
NM_016568	RXFP3	51289	relaxin/insulin-like family peptide receptor 3
NM_001256571	RXRG	6258	retinoid X receptor, gamma
NM_001243996	RYR3	6263	ryanodine receptor 3
NM_176823	S100A7A	338324	S100 calcium binding protein A7A
NM_006272	S100B	6285	S100 calcium binding protein B
NM_174920	SAMD14	201191	sterile alpha motif domain containing 14
NM_018990	SASH3	54440	SAM and SH3 domain containing 3
NM_001024401	SBK1	388228	SH3-binding domain kinase 1
NM_001101401	SBK2	646643	SH3-binding domain kinase family, member 2
NM_153225	SBSPON	157869	somatomedin B and thrombospondin, type 1 domain containing
NM_001178112	SCAMP5	192683	secretory carrier membrane protein 5
NM_003357	SCGB1A1	7356	secretoglobin, family 1A, member 1 (uteroglobin)
NR_027620	SCGB1B2P	643719	secretoglobin, family 1B, member 2, pseudogene
NM_018400	SCN3B	55800	sodium channel, voltage-gated, type III, beta subunit
NM_001142348	SCN4B	6330	sodium channel, voltage-gated, type IV, beta subunit
NM_174934	SCN4B	6330	sodium channel, voltage-gated, type IV, beta subunit
NM_001142349	SCN4B	6330	sodium channel, voltage-gated, type IV, beta subunit
NR_024527	SCN4B	6330	sodium channel, voltage-gated, type IV, beta subunit
NM_000336	SCNN1B	6338	sodium channel, non-voltage-gated 1, beta subunit
NM_033129	SCRT2	85508	scratch homolog 2, zinc finger protein (Drosophila)
NM_006843	SDS	10993	serine dehydratase
NR_024272	SEC13	6396	SEC13 homolog (S. cerevisiae)
NM_001204408	SEC14L1	6397	SEC14-like 1 (S. cerevisiae)
NM_014692	SEC14L5	9717	SEC14-like 5 (S. cerevisiae)
NM_032985	SEC23B	10483	Sec23 homolog B (S. cerevisiae)
NM_003004	SECTM1	6398	secreted and transmembrane 1
NM_000450	SELE	6401	selectin E
NM_020163	SEMA3G	56920	sema domain, immunoglobulin domain (Ig), short basic domain, secreted, (semaphorin) 3G
NM_001193302	SEMA4A	64218	sema domain, immunoglobulin domain (Ig), transmembrane domain (TM) and short cytoplasmic domain, (semaphorin) 4A
NM_001193301	SEMA4A	64218	sema domain, immunoglobulin domain (Ig), transmembrane domain (TM) and short cytoplasmic domain, (semaphorin) 4A
NR_073398	SEMA4F	10505	sema domain, immunoglobulin domain (Ig), transmembrane domain (TM) and short cytoplasmic domain, (semaphorin) 4F
NM_145733	SEPT3	55964	septin 3
NM_001256782	SEPT4	5414	septin 4
NM_002688	SEPT5	5413	septin 5
NM_014509	SERHL2	253190	serine hydrolase-like 2
NM_001127706	SERPINA1	5265	serpin peptidase inhibitor, clade A (alpha-1 antiproteinase, antitrypsin), member 1
NM_000295	SERPINA1	5265	serpin peptidase inhibitor, clade A (alpha-1 antiproteinase, antitrypsin), member 1
NM_001100607	SERPINA10	51156	serpin peptidase inhibitor, clade A (alpha-1 antiproteinase, antitrypsin), member 10
NM_016186	SERPINA10	51156	serpin peptidase inhibitor, clade A (alpha-1 antiproteinase, antitrypsin), member 10
NM_001085	SERPINA3	12	serpin peptidase inhibitor, clade A (alpha-1 antiproteinase, antitrypsin), member 3
NM_006215	SERPINA4	5267	serpin peptidase inhibitor, clade A (alpha-1 antiproteinase, antitrypsin), member 4
NM_000624	SERPINA5	5104	serpin peptidase inhibitor, clade A (alpha-1 antiproteinase, antitrypsin), member 5
NM_001042518	SERPINA9	327657	serpin peptidase inhibitor, clade A (alpha-1 antiproteinase, antitrypsin), member 9
NM_006216	SERPINE2	5270	serpin peptidase inhibitor, clade E (nexin, plasminogen activator inhibitor type 1), member 2
NM_000062	SERPING1	710	serpin peptidase inhibitor, clade G (C1 inhibitor), member 1
NM_001098635	SEZ6	124925	seizure related 6 homolog (mouse)
NM_001184777	SEZ6L	23544	seizure related 6 homolog (mouse)-like
NM_003013	SFRP2	6423	secreted frizzled-related protein 2
NM_205854	SFTA2	389376	surfactant associated 2
NM_001164647	SFTPA1	653509	surfactant protein A1
NM_001098668	SFTPA2	729238	surfactant protein A2
NM_198843	SFTPB	6439	surfactant protein B
NM_003018	SFTPC	6440	surfactant protein C
NM_003019	SFTPD	6441	surfactant protein D
NM_001135697	SGCA	6442	sarcoglycan, alpha (50kDa dystrophin-associated glycoprotein)
NM_003901	SGPL1	8879	sphingosine-1-phosphate lyase 1
NM_001098497	SGSM1	129049	small G protein signaling modulator 1
NM_001142532	SH2D3C	10044	SH2 domain containing 3C
NM_001142531	SH2D3C	10044	SH2 domain containing 3C
NM_001142533	SH2D3C	10044	SH2 domain containing 3C
NM_170600	SH2D3C	10044	SH2 domain containing 3C
NM_001145719	SH2D4B	387694	SH2 domain containing 4B
NM_207372	SH2D4B	387694	SH2 domain containing 4B
NM_001101404	SH2D7	646892	SH2 domain containing 7
NM_012435	SHC2	25759	SHC (Src homology 2 domain containing) transforming protein 2
NM_001010846	SHE	126669	Src homology 2 domain containing E
NM_001007538	SHISA2	387914	shisa homolog 2 (Xenopus laevis)
NM_001173462	SHISA6	388336	shisa homolog 6 (Xenopus laevis)
NM_198849	SIAH3	283514	siah E3 ubiquitin protein ligase family member 3
NM_001135163	SIGLEC11	114132	sialic acid binding Ig-like lectin 11
NM_033329	SIGLEC12	89858	sialic acid binding Ig-like lectin 12 (gene/pseudogene)
NR_002825	SIGLEC16	400709	sialic acid binding Ig-like lectin 16 (gene/pseudogene)
NM_014441	SIGLEC9	27180	sialic acid binding Ig-like lectin 9
NM_173635	SIGLECL1	284369	SIGLEC family like 1
NM_001040022	SIRPA	140885	signal-regulatory protein alpha
NM_014450	SIT1	27240	signaling threshold regulating transmembrane adaptor 1
NM_005413	SIX3	6496	SIX homeobox 3
NM_001258024	SKOR1	390598	SKI family transcriptional corepressor 1
NM_001045556	SLA	6503	Src-like-adaptor
NM_001045557	SLA	6503	Src-like-adaptor
NM_003037	SLAMF1	6504	signaling lymphocytic activation molecule family member 1
NM_001146172	SLAMF9	89886	SLAM family member 9
NM_152679	SLC10A4	201780	solute carrier family 10 (sodium/bile acid cotransporter family), member 4
NM_001134771	SLC12A5	57468	solute carrier family 12 (potassium/chloride transporter), member 5
NM_006598	SLC12A7	10723	solute carrier family 12 (potassium/chloride transporters), member 7
NR_027384	SLC13A2	9058	solute carrier family 13 (sodium-dependent dicarboxylate transporter), member 2
NM_012450	SLC13A4	26266	solute carrier family 13 (sodium/sulfate symporters), member 4
NM_005073	SLC15A1	6564	solute carrier family 15 (oligopeptide transporter), member 1
NM_016582	SLC15A3	51296	solute carrier family 15, member 3
NM_153357	SLC16A11	162515	solute carrier family 16, member 11 (monocarboxylic acid transporter 11)
NM_013356	SLC16A8	23539	solute carrier family 16, member 8 (monocarboxylic acid transporter 3)
NM_001145288	SLC17A8	246213	solute carrier family 17 (sodium-dependent inorganic phosphate cotransporter), member 8
NM_022082	SLC17A9	63910	solute carrier family 17, member 9
NR_073589	SLC1A6	6511	solute carrier family 1 (high affinity aspartate/glutamate transporter), member 6
NM_001272088	SLC1A6	6511	solute carrier family 1 (high affinity aspartate/glutamate transporter), member 6
NM_006671	SLC1A7	6512	solute carrier family 1 (glutamate transporter), member 7
NM_018484	SLC22A11	55867	solute carrier family 22 (organic anion/urate transporter), member 11
NM_144585	SLC22A12	116085	solute carrier family 22 (organic anion/urate transporter), member 12
NM_004803	SLC22A14	9389	solute carrier family 22, member 14
NM_021945	SLC22A23	63027	solute carrier family 22, member 23
NM_004790	SLC22A6	9356	solute carrier family 22 (organic anion transporter), member 6
NM_001184736	SLC22A8	9376	solute carrier family 22 (organic anion transporter), member 8
NM_153646	SLC24A4	123041	solute carrier family 24 (sodium/potassium/calcium exchanger), member 4
NM_153648	SLC24A4	123041	solute carrier family 24 (sodium/potassium/calcium exchanger), member 4
NM_173637	SLC25A41	284427	solute carrier family 25, member 41
NM_207117	SLC25A47	283600	solute carrier family 25, member 47
NM_145282	SLC25A48	153328	solute carrier family 25, member 48
NM_133489	SLC26A10	65012	solute carrier family 26, member 10
NM_000111	SLC26A3	1811	solute carrier family 26, member 3
NR_028137	SLC26A4-AS1	286002	SLC26A4 antisense RNA 1
NM_004213	SLC28A1	9154	solute carrier family 28 (sodium-coupled nucleoside transporter), member 1
NM_201651	SLC28A1	9154	solute carrier family 28 (sodium-coupled nucleoside transporter), member 1
NM_001042	SLC2A4	6517	solute carrier family 2 (facilitated glucose transporter), member 4
NM_001001290	SLC2A9	56606	solute carrier family 2 (facilitated glucose transporter), member 9
NM_001004434	SLC30A2	7780	solute carrier family 30 (zinc transporter), member 2
NM_001172811	SLC30A8	169026	solute carrier family 30 (zinc transporter), member 8
NM_001860	SLC31A2	1318	solute carrier family 31 (copper transporters), member 2
NM_001167579	SLC34A1	6569	solute carrier family 34 (sodium phosphate), member 1
NM_001177998	SLC34A2	10568	solute carrier family 34 (sodium phosphate), member 2
NM_001177999	SLC34A2	10568	solute carrier family 34 (sodium phosphate), member 2
NM_181776	SLC36A2	153201	solute carrier family 36 (proton/amino acid symporter), member 2
NM_001145290	SLC37A2	219855	solute carrier family 37 (glycerol-3-phosphate transporter), member 2
NM_006841	SLC38A3	10991	solute carrier family 38, member 3
NM_003627	SLC43A1	8501	solute carrier family 43, member 1
NM_001198810	SLC43A1	8501	solute carrier family 43, member 1
NM_152697	SLC44A5	204962	solute carrier family 44, member 5
NM_001080431	SLC45A4	57210	solute carrier family 45, member 4
NM_000342	SLC4A1	6521	solute carrier family 4, anion exchanger, member 1 (erythrocyte membrane protein band 3, Diego blood group)
NR_048551	SLC4A3	6508	solute carrier family 4, anion exchanger, member 3
NM_001270649	SLC5A10	125206	solute carrier family 5 (sodium/glucose cotransporter), member 10
NM_001011547	SLC5A9	200010	solute carrier family 5 (sodium/glucose cotransporter), member 9
NM_014229	SLC6A11	6538	solute carrier family 6 (neurotransmitter transporter, GABA), member 11
NM_003044	SLC6A12	6539	solute carrier family 6 (neurotransmitter transporter, betaine/GABA), member 12
NM_001122847	SLC6A12	6539	solute carrier family 6 (neurotransmitter transporter, betaine/GABA), member 12
NM_016615	SLC6A13	6540	solute carrier family 6 (neurotransmitter transporter, GABA), member 13
NM_001010898	SLC6A17	388662	solute carrier family 6, member 17
NM_022405	SLC6A20	54716	solute carrier family 6 (proline IMINO transporter), member 20
NM_014228	SLC6A7	6534	solute carrier family 6 (neurotransmitter transporter, L-proline), member 7
NM_004173	SLC7A4	6545	solute carrier family 7 (orphan transporter), member 4
NM_014270	SLC7A9	11136	solute carrier family 7 (glycoprotein-associated amino acid transporter light chain, bo,+ system), member 9
NM_001243036	SLC7A9	11136	solute carrier family 7 (glycoprotein-associated amino acid transporter light chain, bo,+ system), member 9
NM_003048	SLC9A2	6549	solute carrier family 9, subfamily A (NHE2, cation proton antiporter 2), member 2
NR_033801	SLC9A7P1	121456	solute carrier family 9, subfamily A (NHE7, cation proton antiporter 7), member 7 pseudogene 1
NM_178527	SLC9C2	284525	solute carrier family 9, member C2 (putative)
NM_001145211	SLCO2B1	11309	solute carrier organic anion transporter family, member 2B1
NM_001195790	SLFN12L	100506736	schlafen family member 12-like
NM_001003802	SMARCD3	6604	SWI/SNF related, matrix associated, actin dependent regulator of chromatin, subfamily d, member 3
NM_003078	SMARCD3	6604	SWI/SNF related, matrix associated, actin dependent regulator of chromatin, subfamily d, member 3
NM_148674	SMC1B	27127	structural maintenance of chromosomes 1B
NM_032947	SMIM3	85027	small integral membrane protein 3
NM_005631	SMO	6608	smoothened, frizzled family receptor
NM_000543	SMPD1	6609	sphingomyelin phosphodiesterase 1, acid lysosomal
NM_001167740	SMYD3	64754	SET and MYND domain containing 3
NM_178310	SNAI3	333929	snail homolog 3 (Drosophila)
NR_004437	SNAR-A12	100126800	small ILF3/NF90-associated RNA A12
NR_024243	SNAR-D	100170227	small ILF3/NF90-associated RNA D
NM_003498	SNN	8303	stannin
NM_014723	SNPH	9751	syntaphilin
NM_152628	SNX31	169166	sorting nexin 31
NM_013321	SNX8	29886	sorting nexin 8
NM_003102	SOD3	6649	superoxide dismutase 3, extracellular
NM_001101677	SOHLH1	402381	spermatogenesis and oogenesis specific basic helix-loop-helix 1
NM_003105	SORL1	6653	sortilin-related receptor, L(DLR class) A repeats containing
NM_006941	SOX10	6663	SRY (sex determining region Y)-box 10
NM_014587	SOX8	30812	SRY (sex determining region Y)-box 8
NM_199262	SP6	80320	Sp6 transcription factor
NM_152860	SP7	121340	Sp7 transcription factor
NM_174927	SPATA19	219938	spermatogenesis associated 19
NM_001170698	SPATA22	84690	spermatogenesis associated 22
NM_152339	SPATA2L	124044	spermatogenesis associated 2-like
NM_198572	SPATC1	375686	spermatogenesis and centriole associated 1
NM_001033553	SPECC1	92521	sperm antigen with calponin homology and coiled-coil domains 1
NM_144722	SPEF2	79925	sperm flagellar 2
NM_005876	SPEG	10290	SPEG complex locus
NM_001173476	SPEG	10290	SPEG complex locus
NM_182538	SPNS3	201305	spinster homolog 3 (Drosophila)
NM_001097589	SPRR3	6707	small proline-rich protein 3
NM_001127496	SPRY4	81848	sprouty homolog 4 (Drosophila)
NM_080862	SPSB4	92369	splA/ryanodine receptor domain and SOCS box containing 4
NM_025213	SPTBN4	57731	spectrin, beta, non-erythrocytic 4
NM_005417	SRC	6714	v-src sarcoma (Schmidt-Ruppin A-2) viral oncogene homolog (avian)
NM_025248	SRCIN1	80725	SRC kinase signaling inhibitor 1
NM_000348	SRD5A2	6716	steroid-5-alpha-reductase, alpha polypeptide 2 (3-oxo-5 alpha-steroid delta 4-dehydrogenase alpha 2)
NM_014850	SRGAP3	9901	SLIT-ROBO Rho GTPase activating protein 3
NM_001170750	SRPX	8406	sushi-repeat containing protein, X-linked
NM_198455	SSPO	23145	SCO-spondin homolog (Bos taurus)
NM_001050	SSTR2	6752	somatostatin receptor 2
NM_001052	SSTR4	6754	somatostatin receptor 4
NR_027242	SSTR5-AS1	146336	SSTR5 antisense RNA 1
NM_021978	ST14	6768	suppression of tumorigenicity 14 (colon carcinoma)
NM_014682	ST18	9705	suppression of tumorigenicity 18 (breast carcinoma) (zinc finger protein)
NM_173216	ST6GAL1	6480	ST6 beta-galactosamide alpha-2,6-sialyltranferase 1
NM_003034	ST8SIA1	6489	ST8 alpha-N-acetyl-neuraminide alpha-2,8-sialyltransferase 1
NM_198993	STAC2	342667	SH3 and cysteine rich domain 2
NM_003155	STC1	6781	stanniocalcin 1
NM_001008410	STEAP3	55240	STEAP family member 3, metalloreductase
NM_030906	STK33	65975	serine/threonine kinase 33
NR_075070	STMN3	50861	stathmin-like 3
NM_030795	STMN4	81551	stathmin-like 4
NM_052874	STX1B	112755	syntaxin 1B
NM_198596	SULF2	55959	sulfatase 2
NM_145006	SUSD3	203328	sushi domain containing 3
NM_014849	SV2A	9900	synaptic vesicle glycoprotein 2A
NM_014979	SV2C	22987	synaptic vesicle glycoprotein 2C
NM_006950	SYN1	6853	synapsin I
NM_133625	SYN2	6854	synapsin II
NM_003490	SYN3	8224	synapsin III
NM_133633	SYN3	8224	synapsin III
NM_024893	SYNDIG1	79953	synapse differentiation inducing 1
NM_001166209	SYNPO	11346	synaptopodin
NM_003179	SYP	6855	synaptophysin
NM_020826	SYT13	57586	synaptotagmin XIII
NM_001247987	SYT13	57586	synaptotagmin XIII
NM_016524	SYT17	51760	synaptotagmin XVII
NM_003180	SYT5	6861	synaptotagmin V
NM_004200	SYT7	9066	synaptotagmin VII
NM_175733	SYT9	143425	synaptotagmin IX
NM_032943	SYTL2	54843	synaptotagmin-like 2
NM_003181	T	6862	T, brachyury homolog (mouse)
NM_001146216	TACC1	6867	transforming, acidic coiled-coil containing protein 1
NM_152334	TARSL2	123283	threonyl-tRNA synthetase-like 2
NM_176882	TAS2R40	259286	taste receptor, type 2, member 40
NM_015173	TBC1D1	23216	TBC1 (tre-2/USP6, BUB2, cdc16) domain family, member 1
NR_046266	TBC1D10C	374403	TBC1 domain family, member 10C
NM_001271846	TBC1D16	125058	TBC1 domain family, member 16
NM_015279	TBC1D30	23329	TBC1 domain family, member 30
NR_033892	TBC1D3P5	440419	TBC1 domain family, member 3 pseudogene 5
NM_014726	TBKBP1	9755	TBK1 binding protein 1
NM_080647	TBX1	6899	T-box 1
NM_152380	TBX15	6913	T-box 15
NM_005994	TBX2	6909	T-box 2
NM_001077653	TBX20	57057	T-box 20
[truncated: 243 more rows]
