# Supplementary material for: LATS2 Positively Regulates Polycomb Repressive Complex 2
Source: PLoS One. 2016 Jul 19;11(7):e0158562. doi: 10.1371/journal.pone.0158562 (PMC4951031; doi:10.1371/journal.pone.0158562)
Supplement: S5 Table — (XLSX) [file pone.0158562.s006.xlsx]

## Sheet: S5_Table
S5 Table. Differentially expressed genes in Lats2 KO MEFs.
ID	Log2FC	Symbol	EntrezGene ID	Description
A_51_P395864	7.83407	Srgap1	117600	SLIT-ROBO Rho GTPase activating protein 1
A_52_P312467	7.39657	Hoxb3	15410	homeobox B3
A_52_P337126	6.71892	Bves	23828	blood vessel epicardial substance
A_52_P58594	6.2373	Lipo1	381236	lipase, member O1
A_51_P470328	6.2333	Sepp1	20363	selenoprotein P, plasma, 1
A_51_P317941	6.21083	Perp	64058	PERP, TP53 apoptosis effector
A_52_P489232	6.19204	Jph1	57339	junctophilin 1
A_52_P253044	6.05489	Syt13	80976	synaptotagmin XIII
A_51_P483438	6.04742	Sema3e	20349	sema domain, immunoglobulin domain (Ig), short basic domain, secreted, (semaphorin) 3E
A_51_P402686	5.95782	Hoxb8	15416	homeobox B8
A_52_P645862	5.87753	Agtr1a	11607	angiotensin II receptor, type 1a
A_51_P280040	5.76873	Lrrtm1	74342	leucine rich repeat transmembrane neuronal 1
A_52_P15300	5.73741	Hoxb2	103889	homeobox B2
A_52_P439407	5.58739	Sema3e	20349	sema domain, immunoglobulin domain (Ig), short basic domain, secreted, (semaphorin) 3E
A_52_P84814	5.55471	Prl2c3	18812	prolactin family 2, subfamily c, member 3
A_51_P428372	5.4095	Ppbp	57349	pro-platelet basic protein
A_51_P473072	5.37715	2810032G03Rik	72669	RIKEN cDNA 2810032G03 gene
A_51_P241407	5.35891	Arap2	212285	ArfGAP with RhoGAP domain, ankyrin repeat and PH domain 2
A_52_P330359	5.32165	Agbl2	271813	ATP/GTP binding protein-like 2
A_51_P383210	5.21933	Tfpi	21788	tissue factor pathway inhibitor
A_51_P105879	5.20322	Myo5b	17919	myosin VB
A_51_P436342	5.15417	Hoxb5	15413	homeobox B5
A_51_P116755	5.14064	Cap2	67252	CAP, adenylate cyclase-associated protein, 2 (yeast)
A_52_P194971	5.11792	Hoxb7	15415	homeobox B7
A_51_P277075	5.10359	Speer3	71026	spermatogenesis associated glutamate (E)-rich protein 3
A_51_P438841	5.09104	Ctnna2	12386	catenin (cadherin associated protein), alpha 2
A_52_P98462	5.04834	Hoxb9	15417	homeobox B9
A_51_P312780	5.03068	Prl2c3	18812	prolactin family 2, subfamily c, member 3
A_52_P619248	5.02881	Prl2c5	107849	prolactin family 2, subfamily c, member 5
A_52_P402897	5.02609	Cdh4	12561	cadherin 4
A_51_P498293	4.9817	Fam84a	105005	family with sequence similarity 84, member A
A_52_P546363	4.9545	Gata3	14462	GATA binding protein 3
A_51_P160913	4.94595	Mr1	15064	major histocompatibility complex, class I-related
A_52_P511450	4.9237	Prl2c5	107849	prolactin family 2, subfamily c, member 5
A_51_P109649	4.89981	Meg3	17263	maternally expressed 3
A_51_P257789	4.88117	Hoxb2	103889	homeobox B2
A_52_P589754	4.8722	Cadm1	54725	cell adhesion molecule 1
A_51_P509452	4.85593	Tmlhe	192289	trimethyllysine hydroxylase, epsilon
A_52_P516409	4.84182	Col4a6	94216	collagen, type IV, alpha 6
A_51_P495780	4.82774	Plin4	57435	perilipin 4
A_52_P652859	4.81858	Lama2	16773	laminin, alpha 2
A_51_P460048	4.80236	Cnrip1	380686	cannabinoid receptor interacting protein 1
A_52_P277415	4.78665	Mirg	100040724	miRNA containing gene
A_52_P281702	4.75226	Igfbp5	16011	insulin-like growth factor binding protein 5
A_52_P234127	4.74949	Tenm3	23965	teneurin transmembrane protein 3
A_52_P387598	4.7032	BC023202	407816	cDNA sequence BC023202
A_51_P312779	4.66915	Prl2c3	18812	prolactin family 2, subfamily c, member 3
A_52_P549184	4.64594	Gpr64	237175	G protein-coupled receptor 64
A_52_P38011	4.63546	Ralyl	76897	RALY RNA binding protein-like
A_52_P306327	4.63415	Igf1	16000	insulin-like growth factor 1
A_52_P365615	4.61548	Ces2e	234673	carboxylesterase 2E
A_52_P269158	4.60114	Pid1	98496	phosphotyrosine interaction domain containing 1
A_51_P468231	4.59649	Ptprd	19266	protein tyrosine phosphatase, receptor type, D
A_51_P103237	4.59468	Hunk	26559	hormonally upregulated Neu-associated kinase
A_51_P501897	4.57955	Pitx2	18741	paired-like homeodomain transcription factor 2
A_51_P196774	4.57334	Prr16	71373	proline rich 16
A_51_P386899	4.56481	Mfsd7c	217721	major facilitator superfamily domain containing 7C
A_51_P433281	4.5342	Mboat2	67216	membrane bound O-acyltransferase domain containing 2
A_51_P196718	4.52709	Adcy1	432530	adenylate cyclase 1
A_52_P568895	4.52562	Kcnab1	16497	potassium voltage-gated channel, shaker-related subfamily, beta member 1
A_52_P451485	4.52143	Cobl	12808	cordon-bleu
A_51_P374726	4.51419	Ptx3	19288	pentraxin related gene
A_52_P973575	4.49675	Hoxb9	15417	homeobox B9
A_51_P309208	4.4836	1500010C09Rik	71802	RIKEN cDNA 1500010C09 gene
A_51_P142972	4.40346	Prdm8	77630	PR domain containing 8
A_52_P520495	4.39612	Vcam1	22329	vascular cell adhesion molecule 1
A_51_P269793	4.37512	BC057079	230393	cDNA sequence BC057079
A_51_P309854	4.36182	Kcnn2	140492	potassium intermediate/small conductance calcium-activated channel, subfamily N, member 2
A_51_P149579	4.33766	5031426D15Rik	68144	RIKEN cDNA 5031426D15 gene
A_52_P217937	4.33656	Tmlhe	192289	trimethyllysine hydroxylase, epsilon
A_51_P255456	4.32659	Cyp1b1	13078	cytochrome P450, family 1, subfamily b, polypeptide 1
A_52_P177324	4.30017	Dlk1	13386	delta-like 1 homolog (Drosophila)
A_52_P244	4.29372	Rian	75745	RNA imprinted and accumulated in nucleus
A_52_P195809	4.27569	Bdh2	69772	3-hydroxybutyrate dehydrogenase, type 2
A_52_P26161	4.22949	Ptx3	19288	pentraxin related gene
A_51_P191865	4.20286	Lama2	16773	laminin, alpha 2
A_52_P561746	4.20271	Arhgap6	11856	Rho GTPase activating protein 6
A_51_P147942	4.19513	Igf1	16000	insulin-like growth factor 1
A_51_P168894	4.18536	Ano1	101772	anoctamin 1, calcium activated chloride channel
A_51_P283016	4.16915	Slc1a6	20513	solute carrier family 1 (high affinity aspartate/glutamate transporter), member 6
A_51_P423709	4.15558	Fam84a	105005	family with sequence similarity 84, member A
A_52_P670263	4.15419	Tfpi	21788	tissue factor pathway inhibitor
A_52_P86424	4.12498	Eya4	14051	eyes absent 4 homolog (Drosophila)
A_52_P91152	4.11026	Sema3e	20349	sema domain, immunoglobulin domain (Ig), short basic domain, secreted, (semaphorin) 3E
A_51_P401987	4.1073	Tmem37	170706	transmembrane protein 37
A_51_P463120	4.09897	Ptplad2	66775	protein tyrosine phosphatase-like A domain containing 2
A_51_P356642	4.08818	Krt19	16669	keratin 19
A_52_P293120	4.08018	Prrg3	208748	proline rich Gla (G-carboxyglutamic acid) 3 (transmembrane)
A_51_P472829	4.07896	Aif1l	108897	allograft inflammatory factor 1-like
A_51_P142744	4.0787	Sulf1	240725	sulfatase 1
A_51_P336833	4.04888	Fabp4	11770	fatty acid binding protein 4, adipocyte
A_51_P299400	4.02905	6720475J19Rik	68157	RIKEN cDNA 6720475J19 gene
A_52_P254095	4.01394	Cd200	17470	CD200 antigen
A_51_P504546	4.01061	Aldh1l1	107747	aldehyde dehydrogenase 1 family, member L1
A_51_P383399	4.00591	Aldh1a7	26358	aldehyde dehydrogenase family 1, subfamily A7
A_51_P117087	3.996	Kcnip1	70357	Kv channel-interacting protein 1
A_52_P102630	3.99351	Rian	75745	RNA imprinted and accumulated in nucleus
A_52_P295933	3.98605	Eya4	14051	eyes absent 4 homolog (Drosophila)
A_51_P114693	3.96226	Parm1	231440	prostate androgen-regulated mucin-like protein 1
A_51_P135618	3.95089	Dlk1	13386	delta-like 1 homolog (Drosophila)
A_51_P126702	3.93718	Ddit4l	73284	DNA-damage-inducible transcript 4-like
A_51_P397983	3.92342	Slc9a2	226999	solute carrier family 9 (sodium/hydrogen exchanger), member 2
A_51_P232207	3.88985	Hoxb6	15414	homeobox B6
A_51_P398766	3.88886	Gbp1	14468	guanylate binding protein 1
A_51_P243532	3.8739	Plp2	18824	proteolipid protein 2
A_52_P31093	3.86739	Gm5624	434476	predicted gene 5624
A_51_P440144	3.84475	Slc4a4	54403	solute carrier family 4 (anion exchanger), member 4
A_52_P338951	3.81662	D630045M09Rik	432777	RIKEN cDNA D630045M09 gene
A_52_P594656	3.80591	Gm9732	73415	predicted gene 9732
A_51_P290931	3.79723	Ptprb	19263	protein tyrosine phosphatase, receptor type, B
A_52_P1149693	3.79362	Ifnar1	15975	interferon (alpha and beta) receptor 1
A_52_P28960	3.77448	Gdf6	242316	growth differentiation factor 6
A_52_P209484	3.76914	Tmem88	67020	transmembrane protein 88
A_52_P179035	3.76586	Ptplad2	66775	protein tyrosine phosphatase-like A domain containing 2
A_51_P112966	3.75116	Ch25h	12642	cholesterol 25-hydroxylase
A_52_P669035	3.69413	Clca1	12722	chloride channel calcium activated 1
A_51_P332309	3.69188	Eomes	13813	eomesodermin homolog (Xenopus laevis)
A_51_P383369	3.69132	Tenm3	23965	teneurin transmembrane protein 3
A_52_P138919	3.68336	Gm9927	331513	predicted gene 9927
A_51_P190249	3.67394	Ctnnd2	18163	catenin (cadherin associated protein), delta 2
A_51_P373428	3.66982	Slc16a13	69309	solute carrier family 16 (monocarboxylic acid transporters), member 13
A_52_P611728	3.65668	2210016F16Rik	70153	RIKEN cDNA 2210016F16 gene
A_52_P454622	3.64753	Srgap1	117600	SLIT-ROBO Rho GTPase activating protein 1
A_52_P648524	3.63731	Dio3	107585	deiodinase, iodothyronine type III
A_51_P403961	3.63691	Chodl	246048	chondrolectin
A_51_P304397	3.61812	Cpm	70574	carboxypeptidase M
A_51_P207940	3.61048	Tmem117	320709	transmembrane protein 117
A_52_P627967	3.61026	Rprm	67874	reprimo, TP53 dependent G2 arrest mediator candidate
A_52_P64383	3.608	Klf15	66277	Kruppel-like factor 15
A_52_P120803	3.60728	Ankrd1	107765	ankyrin repeat domain 1 (cardiac muscle)
A_51_P333111	3.57442	Aox1	11761	aldehyde oxidase 1
A_51_P199725	3.56217	Arhgap24	231532	Rho GTPase activating protein 24
A_52_P464228	3.56045	1700009N14Rik	75471	RIKEN cDNA 1700009N14 gene
A_52_P964088	3.55572	Tenm3	23965	teneurin transmembrane protein 3
A_52_P367760	3.54357	Calml4	75600	calmodulin-like 4
A_52_P638337	3.53992	5031410I06Rik	381622	RIKEN cDNA 5031410I06 gene
A_52_P630463	3.53954	Lce1g	66195	late cornified envelope 1G
A_51_P494744	3.53951	Grip1	74053	glutamate receptor interacting protein 1
A_52_P391505	3.53152	Meg3	17263	maternally expressed 3
A_52_P237077	3.52611	Esr1	13982	estrogen receptor 1 (alpha)
A_52_P357469	3.51932	Frk	14302	fyn-related kinase
A_51_P278653	3.51813	Rprm	67874	reprimo, TP53 dependent G2 arrest mediator candidate
A_51_P210956	3.51555	Vcam1	22329	vascular cell adhesion molecule 1
A_52_P685021	3.51554	Cxcl12	20315	chemokine (C-X-C motif) ligand 12
A_51_P361678	3.51518	Cgnl1	68178	cingulin-like 1
A_52_P708817	3.51099	Frk	14302	fyn-related kinase
A_51_P131800	3.4996	Cyba	13057	cytochrome b-245, alpha polypeptide
A_51_P427563	3.47832	Cpne8	66871	copine VIII
A_52_P559748	3.47546	Hist1h2bq	665596	histone cluster 1, H2bq
A_52_P8632	3.47523	Nudt11	58242	nudix (nucleoside diphosphate linked moiety X)-type motif 11
A_52_P27190	3.46556	Panx3	208098	pannexin 3
A_51_P518051	3.45213	Dusp4	319520	dual specificity phosphatase 4
A_51_P202501	3.43693	Kprp	433619	keratinocyte expressed, proline-rich
A_51_P473259	3.42143	Dpyd	99586	dihydropyrimidine dehydrogenase
A_51_P337101	3.40773	Rnf43	207742	ring finger protein 43
A_52_P549827	3.4052	Mgst1	56615	microsomal glutathione S-transferase 1
A_51_P353703	3.40028	Frk	14302	fyn-related kinase
A_52_P404533	3.39839	Hspb1	15507	heat shock protein 1
A_51_P501260	3.39486	Hist1h1d	14957	histone cluster 1, H1d
A_51_P431785	3.39375	Myom2	17930	myomesin 2
A_52_P302544	3.39245	Col8a2	329941	collagen, type VIII, alpha 2
A_52_P442145	3.38847	Scn2a1	110876	sodium channel, voltage-gated, type II, alpha 1
A_52_P383653	3.38659	Cpne8	66871	copine VIII
A_51_P455997	3.38601	Meg3	17263	maternally expressed 3
A_52_P593625	3.38163	Fam19a1	320265	family with sequence similarity 19, member A1
A_51_P470935	3.38011	Bdh2	69772	3-hydroxybutyrate dehydrogenase, type 2
A_51_P478061	3.36042	Cadm1	54725	cell adhesion molecule 1
A_51_P444148	3.32072	Tmtc2	278279	transmembrane and tetratricopeptide repeat containing 2
A_52_P265945	3.31722	Pabpc4l	241989	poly(A) binding protein, cytoplasmic 4-like
A_52_P457567	3.31175	Slc4a4	54403	solute carrier family 4 (anion exchanger), member 4
A_51_P323081	3.30896	Bhlhb9	70237	basic helix-loop-helix domain containing, class B9
A_51_P350453	3.30616	Pdk4	27273	pyruvate dehydrogenase kinase, isoenzyme 4
A_51_P368313	3.3028	Vip	22353	vasoactive intestinal polypeptide
A_52_P26299	3.29134	Slc35f1	215085	solute carrier family 35, member F1
A_51_P288916	3.27794	Tmtc2	278279	transmembrane and tetratricopeptide repeat containing 2
A_52_P424231	3.27272	Adamts16	271127	a disintegrin-like and metallopeptidase (reprolysin type) with thrombospondin type 1 motif, 16
A_51_P434041	3.26986	Nkain4	58237	Na+/K+ transporting ATPase interacting 4
A_52_P619911	3.26864	Dact2	240025	dapper homolog 2, antagonist of beta-catenin (xenopus)
A_52_P198435	3.26819	Rasgrp3	240168	RAS, guanyl releasing protein 3
A_52_P212429	3.26743	Mr1	15064	major histocompatibility complex, class I-related
A_51_P156274	3.26719	Ltbr	17000	lymphotoxin B receptor
A_51_P268496	3.25694	Slc24a3	94249	solute carrier family 24 (sodium/potassium/calcium exchanger), member 3
A_51_P330044	3.25272	Cyp2j9	74519	cytochrome P450, family 2, subfamily j, polypeptide 9
A_51_P216085	3.25254	Lrrc46	69297	leucine rich repeat containing 46
A_51_P514070	3.22163	Megf10	70417	multiple EGF-like-domains 10
A_52_P75777	3.2123	Lgr6	329252	leucine-rich repeat-containing G protein-coupled receptor 6
A_51_P440242	3.20033	Pogk	71592	pogo transposable element with KRAB domain
A_51_P190437	3.20003	4930455F23Rik	74895	RIKEN cDNA 4930455F23 gene
A_52_P670812	3.17634	0610007N19Rik	100616095	RIKEN cDNA 0610007N19
A_51_P469688	3.16042	Syt17	110058	synaptotagmin XVII
A_51_P217218	3.15119	Il6	16193	interleukin 6
A_51_P106799	3.12735	Pparg	19016	peroxisome proliferator activated receptor gamma
A_51_P307082	3.12246	Hey2	15214	hairy/enhancer-of-split related with YRPW motif 2
A_51_P271200	3.11668	Slco1a5	108096	solute carrier organic anion transporter family, member 1a5
A_51_P334335	3.09518	Isl2	104360	insulin related protein 2 (islet 2)
A_52_P327923	3.08709	Meox1	17285	mesenchyme homeobox 1
A_51_P106488	3.08497	Speg	11790	SPEG complex locus
A_52_P280501	3.0833	Fbxw14	50757	F-box and WD-40 domain protein 14
A_52_P418644	3.07805	Plp2	18824	proteolipid protein 2
A_52_P276840	3.07803	Atp9a	11981	ATPase, class II, type 9A
A_51_P172502	3.06419	Cxcl12	20315	chemokine (C-X-C motif) ligand 12
A_51_P423666	3.05021	Fbxo17	50760	F-box protein 17
A_51_P457989	3.01412	Rragd	52187	Ras-related GTP binding D
A_51_P101474	3.01243	Tfr2	50765	transferrin receptor 2
A_52_P334329	3.00711	Cnrip1	380686	cannabinoid receptor interacting protein 1
A_51_P123745	3.00337	Spns2	216892	spinster homolog 2
A_51_P139108	3.00321	Cpxm1	56264	carboxypeptidase X 1 (M14 family)
A_51_P162326	2.99695	LOC381508	381508	similar to RIKEN cDNA 2610524H06 gene
A_51_P166258	2.98342	Celf4	108013	CUGBP, Elav-like family member 4
A_51_P181751	2.97267	Tmsb15l	399591	thymosin beta 15b like
A_52_P203301	2.94501	BC061237	385138	cDNA sequence BC061237
A_51_P275315	2.94015	Kif1a	16560	kinesin family member 1A
A_52_P636948	2.93414	Pdgfd	71785	platelet-derived growth factor, D polypeptide
A_51_P303868	2.92727	Klhl29	208439	kelch-like 29 (Drosophila)
A_52_P49378	2.9194	Kif1a	16560	kinesin family member 1A
A_52_P30632	2.91615	1700007K13Rik	69327	RIKEN cDNA 1700007K13 gene
A_51_P230439	2.91117	Ppfibp2	19024	PTPRF interacting protein, binding protein 2 (liprin beta 2)
A_51_P339154	2.91037	BC025446	223631	cDNA sequence BC025446
A_51_P233304	2.89978	6330406I15Rik	70717	RIKEN cDNA 6330406I15 gene
A_52_P88033	2.86843	Myh7	140781	myosin, heavy polypeptide 7, cardiac muscle, beta
A_51_P456113	2.86424	9930013L23Rik	80982	RIKEN cDNA 9930013L23 gene
A_51_P315980	2.85923	Slitrk5	75409	SLIT and NTRK-like family, member 5
A_52_P424650	2.84938	Sorbs2	234214	sorbin and SH3 domain containing 2
A_52_P362161	2.83445	Rab3b	69908	RAB3B, member RAS oncogene family
A_51_P456114	2.8339	9930013L23Rik	80982	RIKEN cDNA 9930013L23 gene
A_51_P259603	2.83149	Adcyap1r1	11517	adenylate cyclase activating polypeptide 1 receptor 1
A_52_P348250	2.82916	Klhl29	208439	kelch-like 29 (Drosophila)
A_51_P327585	2.81852	Gstm4	14865	glutathione S-transferase, mu 4
A_52_P574668	2.81715	Nt5e	23959	5' nucleotidase, ecto
A_51_P158678	2.81231	Fam181b	58238	family with sequence similarity 181, member B
A_52_P130727	2.81198	Ldoc1l	223732	leucine zipper, down-regulated in cancer 1-like
A_51_P111335	2.79793	Akr1c19	432720	aldo-keto reductase family 1, member C19
A_51_P322000	2.79541	Lrp2	14725	low density lipoprotein receptor-related protein 2
A_52_P220879	2.79525	Tgm2	21817	transglutaminase 2, C polypeptide
A_51_P141071	2.78683	Cand2	67088	cullin-associated and neddylation-dissociated 2 (putative)
A_51_P514256	2.78207	Tubb2b	73710	tubulin, beta 2B class IIB
A_51_P215475	2.77634	Ptprb	19263	protein tyrosine phosphatase, receptor type, B
A_51_P298615	2.77317	Lhx8	16875	LIM homeobox protein 8
A_51_P287810	2.77307	Mgst1	56615	microsomal glutathione S-transferase 1
A_51_P223404	2.75574	Plin3	66905	perilipin 3
A_52_P58494	2.75108	Tusc5	237858	tumor suppressor candidate 5
A_52_P253179	2.74831	Igfbp3	16009	insulin-like growth factor binding protein 3
A_52_P257812	2.74108	Lpl	16956	lipoprotein lipase
A_52_P453785	2.73682	Cthrc1	68588	collagen triple helix repeat containing 1
A_52_P224348	2.73088	Kctd12b	207474	potassium channel tetramerisation domain containing 12b
A_51_P265806	2.72629	Clca2	80797	chloride channel calcium activated 2
A_51_P482908	2.71936	Arrdc4	66412	arrestin domain containing 4
A_51_P213205	2.71541	Fam131a	78408	family with sequence similarity 131, member A
A_52_P325116	2.70854	Gramd1b	235283	GRAM domain containing 1B
A_51_P494342	2.70394	Bex4	406217	brain expressed gene 4
A_51_P227222	2.69383	Adamts2	216725	a disintegrin-like and metallopeptidase (reprolysin type) with thrombospondin type 1 motif, 2
A_52_P59206	2.68735	Cst6	73720	cystatin E/M
A_52_P395149	2.68122	Smtnl2	276829	smoothelin-like 2
A_52_P226348	2.67832	F730043M19Rik	320046	RIKEN cDNA F730043M19 gene
A_52_P584154	2.66227	Manba	110173	mannosidase, beta A, lysosomal
A_51_P236846	2.66195	F3	14066	coagulation factor III
A_52_P277205	2.65876	Adam23	23792	a disintegrin and metallopeptidase domain 23
A_51_P219424	2.64524	Serpinb9d	20726	serine (or cysteine) peptidase inhibitor, clade B, member 9d
A_51_P115666	2.63967	Fam83h	105732	family with sequence similarity 83, member H
A_51_P239203	2.63385	Mapk13	26415	mitogen-activated protein kinase 13
A_51_P111962	2.62999	Bean1	65115	brain expressed, associated with Nedd4, 1
A_51_P396852	2.62096	Gsto2	68214	glutathione S-transferase omega 2
A_51_P226269	2.62091	1190002H23Rik	66214	RIKEN cDNA 1190002H23 gene
A_52_P136709	2.61676	Pctp	18559	phosphatidylcholine transfer protein
A_52_P56751	2.60827	Lcp1	18826	lymphocyte cytosolic protein 1
A_51_P372550	2.60628	Cgref1	68567	cell growth regulator with EF hand domain 1
A_52_P168338	2.60621	Fundc2	67391	FUN14 domain containing 2
A_51_P408329	2.6016	Deptor	97998	DEP domain containing MTOR-interacting protein
A_51_P383741	2.59763	Bmp4	12159	bone morphogenetic protein 4
A_51_P251352	2.59663	Slc25a13	50799	solute carrier family 25 (mitochondrial carrier, adenine nucleotide translocator), member 13
A_51_P315042	2.59357	Avpr1a	54140	arginine vasopressin receptor 1A
A_52_P60194	2.59048	C4bp	12269	complement component 4 binding protein
A_52_P676510	2.58998	Tgtp1	21822	T cell specific GTPase 1
A_51_P120137	2.58996	Fam82a1	381110	family with sequence similarity 82, member A1
A_51_P283004	2.57761	Tinag	26944	tubulointerstitial nephritis antigen
A_51_P218091	2.57742	Lgr5	14160	leucine rich repeat containing G protein coupled receptor 5
A_51_P489935	2.5693	Pax6	18508	paired box gene 6
A_52_P489295	2.56091	Adamts1	11504	a disintegrin-like and metallopeptidase (reprolysin type) with thrombospondin type 1 motif, 1
A_51_P366138	2.55601	Mertk	17289	c-mer proto-oncogene tyrosine kinase
A_51_P445677	2.55557	Hhat	226861	hedgehog acyltransferase
A_51_P372393	2.5551	Angpt4	11602	angiopoietin 4
A_52_P220311	2.55314	Nav3	260315	neuron navigator 3
A_52_P213932	2.55144	Adamts1	11504	a disintegrin-like and metallopeptidase (reprolysin type) with thrombospondin type 1 motif, 1
A_51_P282144	2.54629	Adam23	23792	a disintegrin and metallopeptidase domain 23
A_52_P168575	2.53804	Fam169b	434197	family with sequence similarity 169, member B
A_51_P233534	2.52697	Adamts5	23794	a disintegrin-like and metallopeptidase (reprolysin type) with thrombospondin type 1 motif, 5 (aggrecanase-2)
A_51_P424878	2.51801	2810405K02Rik	66469	RIKEN cDNA 2810405K02 gene
A_51_P497692	2.51071	Mageh1	75625	melanoma antigen, family H, 1
A_52_P178866	2.50934	Lrp3	435965	low density lipoprotein receptor-related protein 3
A_52_P243516	2.50093	Fam82a1	381110	family with sequence similarity 82, member A1
A_51_P454103	2.49462	Manba	110173	mannosidase, beta A, lysosomal
A_51_P490215	2.49447	Nudt11	58242	nudix (nucleoside diphosphate linked moiety X)-type motif 11
A_51_P279163	2.49083	Plcg2	234779	phospholipase C, gamma 2
A_52_P630964	2.48615	Tspan2	70747	tetraspanin 2
A_52_P91658	2.48581	Syt12	171180	synaptotagmin XII
A_51_P472879	2.48112	Masp1	17174	mannan-binding lectin serine peptidase 1
A_51_P282123	2.46704	ENSMUSG00000070560	100038540	predicted gene, ENSMUSG00000070560
A_51_P425962	2.46203	Khdrbs3	13992	KH domain containing, RNA binding, signal transduction associated 3
A_51_P164817	2.45983	Adamts2	216725	a disintegrin-like and metallopeptidase (reprolysin type) with thrombospondin type 1 motif, 2
A_51_P288419	2.45696	Pex5l	58869	peroxisomal biogenesis factor 5-like
A_51_P224175	2.45257	2210016F16Rik	70153	RIKEN cDNA 2210016F16 gene
A_51_P449233	2.45162	Thsd4	207596	thrombospondin, type I, domain containing 4
A_51_P475378	2.44488	Echdc3	67856	enoyl Coenzyme A hydratase domain containing 3
A_52_P115787	2.44358	Grb10	14783	growth factor receptor bound protein 10
A_51_P491916	2.43917	Rassf6	73246	Ras association (RalGDS/AF-6) domain family member 6
A_52_P193194	2.42879	Slc35d2	70484	solute carrier family 35, member D2
A_52_P181533	2.42266	Gm10413	100041774	predicted gene 10413
A_52_P216672	2.42239	Klk8	259277	kallikrein related-peptidase 8
A_51_P433141	2.41424	Tro	56191	trophinin
A_51_P243514	2.38968	Macc1	238455	metastasis associated in colon cancer 1
A_51_P394394	2.38835	Tspan2	70747	tetraspanin 2
A_51_P111612	2.38618	Arrdc4	66412	arrestin domain containing 4
A_51_P237878	2.38422	Sntg1	71096	syntrophin, gamma 1
A_51_P394354	2.37612	5730469M10Rik	70564	RIKEN cDNA 5730469M10 gene
A_52_P3276	2.37498	6330406I15Rik	70717	RIKEN cDNA 6330406I15 gene
A_51_P343954	2.37273	Prrg4	228413	proline rich Gla (G-carboxyglutamic acid) 4 (transmembrane)
A_51_P108853	2.36247	Lyplal1	226791	lysophospholipase-like 1
A_51_P451032	2.35552	Anxa3	11745	annexin A3
A_51_P187151	2.35485	Grb10	14783	growth factor receptor bound protein 10
A_52_P287550	2.35468	Krba1	77827	KRAB-A domain containing 1
A_52_P283041	2.34962	Smarca1	93761	SWI/SNF related, matrix associated, actin dependent regulator of chromatin, subfamily a, member 1
A_52_P118591	2.3469	Tnfsf13	69583	tumor necrosis factor (ligand) superfamily, member 13
A_51_P461040	2.3419	Crct1	74175	cysteine-rich C-terminal 1
A_52_P404535	2.33942	Pcdha9	192161	protocadherin alpha 9
A_51_P297105	2.33059	Ucp2	22228	uncoupling protein 2 (mitochondrial, proton carrier)
A_52_P40363	2.31835	Grb10	14783	growth factor receptor bound protein 10
A_52_P239536	2.30979	Ppp1r9a	243725	protein phosphatase 1, regulatory (inhibitor) subunit 9A
A_52_P661503	2.30964	Deptor	97998	DEP domain containing MTOR-interacting protein
A_51_P425824	2.30798	Fam132a	67389	family with sequence similarity 132, member A
A_52_P683413	2.30056	F3	14066	coagulation factor III
A_51_P107039	2.29193	4930555G01Rik	108978	RIKEN cDNA 4930555G01 gene
A_51_P231630	2.27891	Zfp239	22685	zinc finger protein 239
A_52_P168921	2.27876	Gm5595	434179	predicted gene 5595
A_52_P156452	2.27399	Cmah	12763	cytidine monophospho-N-acetylneuraminic acid hydroxylase
A_51_P161737	2.27361	Gramd1b	235283	GRAM domain containing 1B
A_52_P537545	2.26948	Smpd3	58994	sphingomyelin phosphodiesterase 3, neutral
A_51_P449133	2.25526	Ahr	11622	aryl-hydrocarbon receptor
A_51_P463060	2.24781	Tmem40	94346	transmembrane protein 40
A_51_P342567	2.24726	Akap12	83397	A kinase (PRKA) anchor protein (gravin) 12
A_51_P472726	2.24464	Pdlim2	213019	PDZ and LIM domain 2
A_51_P224362	2.23257	Akap6	238161	A kinase (PRKA) anchor protein 6
A_52_P263518	2.22531	Gng2	14702	guanine nucleotide binding protein (G protein), gamma 2
A_51_P275949	2.22385	Loxl2	94352	lysyl oxidase-like 2
A_52_P448253	2.21655	Isg20	57444	interferon-stimulated protein
A_52_P542645	2.21023	Itga9	104099	integrin alpha 9
A_51_P125338	2.20936	Pde8b	218461	phosphodiesterase 8B
A_52_P261184	2.20777	Il1rl2	107527	interleukin 1 receptor-like 2
A_51_P257282	2.20198	Ttll7	70892	tubulin tyrosine ligase-like family, member 7
A_51_P128491	2.20028	Tcn2	21452	transcobalamin 2
A_52_P124352	2.2001	Ifrd1	15982	interferon-related developmental regulator 1
A_52_P307922	2.19972	Flt1	14254	FMS-like tyrosine kinase 1
A_52_P75034	2.19752	9930012K11Rik	268759	RIKEN cDNA 9930012K11 gene
A_51_P346815	2.19229	Arxes1	76219	adipocyte-related X-chromosome expressed sequence 1
A_52_P195235	2.19052	4930555G01Rik	108978	RIKEN cDNA 4930555G01 gene
A_51_P510713	2.18682	Isg20	57444	interferon-stimulated protein
A_51_P461404	2.1782	Smarca1	93761	SWI/SNF related, matrix associated, actin dependent regulator of chromatin, subfamily a, member 1
A_52_P582112	2.16057	Hcfc1r1	353502	host cell factor C1 regulator 1 (XPO1-dependent)
A_52_P342836	2.1583	Gm10128	100042312	alpha-takusan pseudogene
A_51_P169061	2.14343	Lpcat2	270084	lysophosphatidylcholine acyltransferase 2
A_52_P203316	2.14297	Kcnf1	382571	potassium voltage-gated channel, subfamily F, member 1
A_52_P207335	2.14081	Tmem246	67063	transmembrane protein 246
A_51_P238523	2.13632	Shisa4	77552	shisa homolog 4 (Xenopus laevis)
A_51_P445841	2.13037	Deptor	97998	DEP domain containing MTOR-interacting protein
A_52_P244736	2.12588	Cxadr	13052	coxsackie virus and adenovirus receptor
A_52_P447375	2.12005	Cbr1	12408	carbonyl reductase 1
A_52_P289071	2.1114	Casc4	319996	cancer susceptibility candidate 4
A_51_P415207	2.10986	3110082D06Rik	627626	RIKEN cDNA 3110082D06 gene
A_51_P409173	2.09153	Ldhb	16832	lactate dehydrogenase B
A_52_P78257	2.0861	Plekha2	83436	pleckstrin homology domain-containing, family A (phosphoinositide binding specific) member 2
A_51_P112223	2.08236	Gsta4	14860	glutathione S-transferase, alpha 4
A_51_P497295	2.08216	Qpct	70536	glutaminyl-peptide cyclotransferase (glutaminyl cyclase)
A_51_P272147	2.0754	Emc9	85308	ER membrane protein complex subunit 9
A_52_P386075	2.07307	Gm10128	100042312	alpha-takusan pseudogene
A_52_P243152	2.06867	Disp1	68897	dispatched homolog 1 (Drosophila)
A_52_P426698	2.06778	Sema3b	20347	sema domain, immunoglobulin domain (Ig), short basic domain, secreted, (semaphorin) 3B
A_51_P449048	2.06774	Cndp2	66054	CNDP dipeptidase 2 (metallopeptidase M20 family)
A_52_P40257	2.06757	Cd59a	12509	CD59a antigen
A_51_P238722	2.05942	Cd93	17064	CD93 antigen
A_51_P397200	2.05398	5033411D12Rik	192136	RIKEN cDNA 5033411D12 gene
A_52_P672761	2.052	Tec	21682	tec protein tyrosine kinase
A_51_P507290	2.04429	Klf5	12224	Kruppel-like factor 5
A_52_P6828	2.04331	Xk	22439	Kell blood group precursor (McLeod phenotype) homolog
A_51_P466229	2.0315	Pdgfrl	68797	platelet-derived growth factor receptor-like
A_52_P188455	2.02931	Edil3	13612	EGF-like repeats and discoidin I-like domains 3
A_52_P421713	2.02705	9930012K11Rik	268759	RIKEN cDNA 9930012K11 gene
A_52_P186751	2.02326	BC061237	385138	cDNA sequence BC061237
A_51_P142989	2.02283	Zfp429	72807	zinc finger protein 429
A_51_P107998	2.02002	9930013L23Rik	80982	RIKEN cDNA 9930013L23 gene
A_51_P115471	2.01407	Apol8	239552	apolipoprotein L 8
A_51_P146850	2.01074	Pbxip1	229534	pre B cell leukemia transcription factor interacting protein 1
A_51_P252596	2.00151	Sorbs2	234214	sorbin and SH3 domain containing 2
A_51_P190740	1.99599	Adssl1	11565	adenylosuccinate synthetase like 1
A_52_P607230	1.98681	Cd93	17064	CD93 antigen
A_52_P480351	1.9863	Loxl2	94352	lysyl oxidase-like 2
A_52_P510081	1.98422	Ablim1	226251	actin-binding LIM protein 1
A_51_P169714	1.98247	Shc2	216148	SHC (Src homology 2 domain containing) transforming protein 2
A_51_P122075	1.97951	Fam196a	627214	family with sequence similarity 196, member A
A_51_P315666	1.97486	Nid2	18074	nidogen 2
A_51_P513979	1.97284	1700026L06Rik	69987	RIKEN cDNA 1700026L06 gene
A_52_P235102	1.96949	Gm5595	434179	predicted gene 5595
A_51_P142896	1.96359	Cd59a	12509	CD59a antigen
A_51_P109258	1.95907	Cys1	12879	cystin 1
A_52_P220229	1.95338	Plekhb2	226971	pleckstrin homology domain containing, family B (evectins) member 2
A_51_P372992	1.95215	4632428N05Rik	74048	RIKEN cDNA 4632428N05 gene
A_52_P10793	1.94894	Ptn	19242	pleiotrophin
A_52_P603540	1.94699	4930555G01Rik	108978	RIKEN cDNA 4930555G01 gene
A_51_P255646	1.9455	Olfr1065	258403	olfactory receptor 1065
A_52_P250433	1.9437	B230303O12Rik	319739	RIKEN cDNA B230303O12 gene
A_52_P74229	1.94362	432607	432607
A_52_P137442	1.93667	Gm10128	100042312	alpha-takusan pseudogene
A_51_P486217	1.92178	Wnk4	69847	WNK lysine deficient protein kinase 4
A_52_P674087	1.92045	Prtg	235472	protogenin homolog (Gallus gallus)
A_52_P218440	1.91881	4930486L24Rik	214639	RIKEN cDNA 4930486L24 gene
A_51_P249471	1.918	Gm20559	330256	predicted gene, 20559
A_51_P333438	1.91284	Filip1	70598	filamin A interacting protein 1
A_51_P423085	1.90604	Cyp2j11	100066	cytochrome P450, family 2, subfamily j, polypeptide 11
A_51_P400699	1.90527	Clip4	78785	CAP-GLY domain containing linker protein family, member 4
A_51_P356705	1.90362	Plekhb2	226971	pleckstrin homology domain containing, family B (evectins) member 2
A_52_P408411	1.90346	Jazf1	231986	JAZF zinc finger 1
A_51_P249793	1.89204	Dusp28	67446	dual specificity phosphatase 28
A_51_P202596	1.89126	Sh3tc2	225608	SH3 domain and tetratricopeptide repeats 2
A_52_P435670	1.88346	Npepl1	228961	aminopeptidase-like 1
A_51_P312348	1.87692	Krt7	110310	keratin 7
A_51_P477682	1.87137	Prss12	19142	protease, serine, 12 neurotrypsin (motopsin)
A_52_P518076	1.86853	Nudt17	78373	nudix (nucleoside diphosphate linked moiety X)-type motif 17
A_51_P413005	1.86009	Chn2	69993	chimerin (chimaerin) 2
A_51_P479583	1.85826	Obsl1	98733	obscurin-like 1
A_51_P366061	1.85714	Fscn1	14086	fascin homolog 1, actin bundling protein (Strongylocentrotus purpuratus)
A_51_P322170	1.85527	Prl3d1	18775	prolactin family 3, subfamily d, member 1
A_52_P448236	1.84567	Zfp820	75424	zinc finger protein 820
A_52_P150436	1.84455	1700086L19Rik	74284	RIKEN cDNA 1700086L19 gene
A_52_P563489	1.84173	Pik3c2a	18704	phosphatidylinositol 3-kinase, C2 domain containing, alpha polypeptide
A_51_P169374	1.83972	Slc52a3	69698	solute carrier protein family 52, member 3
A_51_P136355	1.83948	Gng11	66066	guanine nucleotide binding protein (G protein), gamma 11
A_51_P418375	1.83855	Jam2	67374	junction adhesion molecule 2
A_51_P344177	1.83439	Adam5	11499	a disintegrin and metallopeptidase domain 5
A_51_P310066	1.829	Rasgef1a	70727	RasGEF domain family, member 1A
A_51_P344263	1.82363	Baalc	118452	brain and acute leukemia, cytoplasmic
A_51_P483639	1.81615	Prtg	235472	protogenin homolog (Gallus gallus)
A_52_P279845	1.81594	Sorcs2	81840	sortilin-related VPS10 domain containing receptor 2
A_52_P24308	1.81521	Uchl1	22223	ubiquitin carboxy-terminal hydrolase L1
A_51_P213928	1.80917	Nap1l3	54561	nucleosome assembly protein 1-like 3
A_51_P146655	1.80768	Ptgr2	77219	prostaglandin reductase 2
A_51_P296249	1.8069	Foxs1	14239	forkhead box S1
A_51_P110471	1.78894	Ddah1	69219	dimethylarginine dimethylaminohydrolase 1
A_52_P201245	1.78354	Sdsl	257635	serine dehydratase-like
A_52_P3475	1.77686	Slit2	20563	slit homolog 2 (Drosophila)
A_51_P164939	1.77522	Tmem150a	232086	transmembrane protein 150A
A_52_P287456	1.76252	Gca	227960	grancalcin
A_52_P932813	1.76146	C230096K16Rik	414098	RIKEN cDNA C230096K16 gene
A_52_P360395	1.75762	Me3	109264	malic enzyme 3, NADP(+)-dependent, mitochondrial
A_51_P475342	1.75211	Chrnb1	11443	cholinergic receptor, nicotinic, beta polypeptide 1 (muscle)
A_52_P503135	1.75056	Casc4	319996	cancer susceptibility candidate 4
A_52_P151240	1.74786	Fam150a	620393	family with sequence similarity 150, member A
A_51_P444934	1.73963	Syk	20963	spleen tyrosine kinase
A_51_P475049	1.73513	Uchl1	22223	ubiquitin carboxy-terminal hydrolase L1
A_52_P359061	1.73318	Pfn2	18645	profilin 2
A_51_P381821	1.73183	Fst	14313	follistatin
A_51_P314517	1.73157	Kank3	80880	KN motif and ankyrin repeat domains 3
A_51_P390285	1.72962	Larp6	67557	La ribonucleoprotein domain family, member 6
A_52_P414464	1.72901	Rcan2	53901	regulator of calcineurin 2
A_51_P187507	1.72766	Acad10	71985	acyl-Coenzyme A dehydrogenase family, member 10
A_51_P271425	1.72474	Lhfpl4	269788	lipoma HMGIC fusion partner-like protein 4
A_52_P302496	1.72089	Fah	14085	fumarylacetoacetate hydrolase
A_51_P238183	1.7169	Etnk2	214253	ethanolamine kinase 2
A_51_P312121	1.71436	Xdh	22436	xanthine dehydrogenase
A_51_P399106	1.7129	9030617O03Rik	217830	RIKEN cDNA 9030617O03 gene
A_52_P10134	1.7111	Tnfrsf10b	21933	tumor necrosis factor receptor superfamily, member 10b
A_51_P276479	1.71013	4930486L24Rik	214639	RIKEN cDNA 4930486L24 gene
A_51_P461005	1.70315	Nrk	27206	Nik related kinase
A_51_P500813	1.70173	Lgals9	16859	lectin, galactose binding, soluble 9
A_52_P359257	1.70142	5830408C22Rik	74744	RIKEN cDNA 5830408C22 gene
A_51_P125355	1.69942	Maoa	17161	monoamine oxidase A
A_51_P500541	1.69559	Flywch2	76917	FLYWCH family member 2
A_51_P357561	1.69488	Fbxw9	68628	F-box and WD-40 domain protein 9
A_51_P184886	1.6931	Abcg2	26357	ATP-binding cassette, sub-family G (WHITE), member 2
A_52_P663704	1.69207	Podnl1	244550	podocan-like 1
A_52_P88007	1.68961	Slc6a7	240332	solute carrier family 6 (neurotransmitter transporter, L-proline), member 7
A_51_P221762	1.68576	Epha4	13838	Eph receptor A4
A_52_P226664	1.68064	Thsd4	207596	thrombospondin, type I, domain containing 4
A_52_P410765	1.68037	Sema7a	20361	sema domain, immunoglobulin domain (Ig), and GPI membrane anchor, (semaphorin) 7A
A_51_P138578	1.67654	EG433662	433662	predicted gene, EG433662
A_52_P295755	1.67627	A830005F24Rik	442803	RIKEN cDNA A830005F24 gene
A_52_P336142	1.67577	Abcg2	26357	ATP-binding cassette, sub-family G (WHITE), member 2
A_51_P315904	1.67247	Gadd45g	23882	growth arrest and DNA-damage-inducible 45 gamma
A_51_P136143	1.67157	Aloxe3	23801	arachidonate lipoxygenase 3
A_52_P599317	1.66921	Hs6st2	50786	heparan sulfate 6-O-sulfotransferase 2
A_52_P173526	1.6673	Thsd7a	330267	thrombospondin, type I, domain containing 7A
A_51_P331841	1.66521	Ccdc122	108811	coiled-coil domain containing 122
A_51_P391466	1.65837	Pfn2	18645	profilin 2
A_52_P327118	1.65581	Ttc12	235330	tetratricopeptide repeat domain 12
A_52_P142143	1.65544	Jph2	59091	junctophilin 2
A_51_P471025	1.65366	Ablim1	226251	actin-binding LIM protein 1
A_51_P153053	1.65246	Smpdl3a	57319	sphingomyelin phosphodiesterase, acid-like 3A
A_51_P384113	1.64685	Acad12	338350	acyl-Coenzyme A dehydrogenase family, member 12
A_52_P65077	1.64602	Zfp820	75424	zinc finger protein 820
A_51_P123765	1.64529	Renbp	19703	renin binding protein
A_52_P479647	1.63608	Cuedc1	103841	CUE domain containing 1
A_51_P467505	1.62382	Tec	21682	tec protein tyrosine kinase
A_51_P246066	1.62162	Slamf9	98365	SLAM family member 9
A_51_P241843	1.62087	Tmem202	73893	transmembrane protein 202
A_51_P438805	1.62012	Txnip	56338	thioredoxin interacting protein
A_52_P414645	1.6164	Gpr126	215798	G protein-coupled receptor 126
A_51_P218682	1.61631	4930588N13Rik	75860	RIKEN cDNA 4930588N13 gene
A_52_P19532	1.61589	Fgd3	30938	FYVE, RhoGEF and PH domain containing 3
A_51_P284646	1.61079	Abca5	217265	ATP-binding cassette, sub-family A (ABC1), member 5
A_51_P261131	1.61009	Ptx3	19288	pentraxin related gene
A_51_P280785	1.60236	Plekha2	83436	pleckstrin homology domain-containing, family A (phosphoinositide binding specific) member 2
A_51_P244586	1.59717	Zfp618	72701	zinc fingerprotein 618
A_51_P150653	1.59641	Ptprv	13924	protein tyrosine phosphatase, receptor type, V
A_52_P664404	1.59067	Zfp286	192651	zinc finger protein 286
A_52_P67892	1.57981	Hist1h1e	50709	histone cluster 1, H1e
A_52_P244586	1.57594	Hs6st2	50786	heparan sulfate 6-O-sulfotransferase 2
A_51_P227445	1.5741	2010007H06Rik	69849	RIKEN cDNA 2010007H06 gene
A_52_P78373	1.57173	Sorbs3	20410	sorbin and SH3 domain containing 3
A_52_P93284	1.57119	Mycl1	16918	v-myc myelocytomatosis viral oncogene homolog 1, lung carcinoma derived (avian)
A_51_P444669	1.56915	Tmem106a	217203	transmembrane protein 106A
A_51_P189594	1.56813	Elovl7	74559	ELOVL family member 7, elongation of long chain fatty acids (yeast)
A_52_P472302	1.56213	Fxyd6	59095	FXYD domain-containing ion transport regulator 6
A_52_P638926	1.55469	Leng9	243813	leukocyte receptor cluster (LRC) member 9
A_52_P604345	1.55454	434398	434398
A_51_P250689	1.55361	Pigy	66459	phosphatidylinositol glycan anchor biosynthesis, class Y
A_51_P234140	1.55331	Cdkl1	71091	cyclin-dependent kinase-like 1 (CDC2-related kinase)
A_51_P379660	1.55243	Mllt11	56772	myeloid/lymphoid or mixed-lineage leukemia (trithorax homolog, Drosophila); translocated to, 11
A_52_P400677	1.55051	AW209491	105351	expressed sequence AW209491
A_51_P151484	1.55001	Atp1b1	11931	ATPase, Na+/K+ transporting, beta 1 polypeptide
A_51_P263568	1.54952	Prss27	213171	protease, serine, 27
A_52_P60056	1.54898	Tmem40	94346	transmembrane protein 40
A_51_P108020	1.54868	Zmynd15	574428	zinc finger, MYND-type containing 15
A_51_P212592	1.54839	Pamr1	210622	peptidase domain containing associated with muscle regeneration 1
A_52_P378157	1.54794	Tdpoz1	207213	TD and POZ domain containing 1
A_51_P153557	1.53725	Hspa12a	73442	heat shock protein 12A
A_52_P418602	1.53267	Wrb	71446	tryptophan rich basic protein
A_52_P247185	1.52552	Masp1	17174	mannan-binding lectin serine peptidase 1
A_52_P508827	1.52286	Lhx8	16875	LIM homeobox protein 8
A_51_P344008	1.52165	Slc25a20	57279	solute carrier family 25 (mitochondrial carnitine/acylcarnitine translocase), member 20
A_52_P590168	1.5204	Tg	21819	thyroglobulin
A_51_P195506	1.51642	Csf1	12977	colony stimulating factor 1 (macrophage)
A_52_P612803	1.51435	Ccng1	12450	cyclin G1
A_52_P359591	1.51243	Zfp354b	27274	zinc finger protein 354B
A_51_P328537	1.50823	Eda	13607	ectodysplasin-A
A_51_P205545	1.50548	Creld1	171508	cysteine-rich with EGF-like domains 1
A_51_P443344	1.50416	Acyp2	75572	acylphosphatase 2, muscle type
A_51_P161323	1.48959	Eda2r	245527	ectodysplasin A2 receptor
A_51_P408172	1.48568	Col6a4	68553	collagen, type VI, alpha 4
A_51_P130475	1.48197	Wnt4	22417	wingless-related MMTV integration site 4
A_52_P13389	1.47882	Myct1	68632	myc target 1
A_52_P1042732	1.47643	Akap5	238276	A kinase (PRKA) anchor protein 5
A_52_P320279	1.47425	Inca1	103844	inhibitor of CDK, cyclin A1 interacting protein 1
A_51_P156857	1.47337	2010002N04Rik	106878	RIKEN cDNA 2010002N04 gene
A_51_P494430	1.47311	Id4	15904	inhibitor of DNA binding 4
A_52_P394291	1.47311	1190002N15Rik	68861	RIKEN cDNA 1190002N15 gene
A_51_P305052	1.47072	Siglecg	243958	sialic acid binding Ig-like lectin G
A_51_P343356	1.46519	Isoc2b	67441	isochorismatase domain containing 2b
A_52_P1056789	1.46435	Celf5	319586	CUGBP, Elav-like family member 5
A_51_P218895	1.46252	Gaa	14387	glucosidase, alpha, acid
A_52_P43326	1.46048	Rgs4	19736	regulator of G-protein signaling 4
A_51_P348183	1.45822	Tmem141	51875	transmembrane protein 141
A_51_P389028	1.45523	Tnfrsf10b	21933	tumor necrosis factor receptor superfamily, member 10b
A_51_P340226	1.44911	Sh3yl1	24057	Sh3 domain YSC-like 1
A_51_P222280	1.44832	Ikbke	56489	inhibitor of kappaB kinase epsilon
A_52_P505038	1.44477	Bend4	666938	BEN domain containing 4
A_52_P502754	1.44021	Ampd3	11717	adenosine monophosphate deaminase 3
A_52_P227974	1.43669	Nkain4	58237	Na+/K+ transporting ATPase interacting 4
A_51_P450123	1.42739	Mrpl36	94066	mitochondrial ribosomal protein L36
A_52_P272364	1.42637	Gria3	53623	glutamate receptor, ionotropic, AMPA3 (alpha 3)
A_51_P323712	1.42557	Agt	11606	angiotensinogen (serpin peptidase inhibitor, clade A, member 8)
A_51_P289796	1.42498	Arl4c	320982	ADP-ribosylation factor-like 4C
A_52_P59107	1.42239	4921504A21Rik	70832	RIKEN cDNA 4921504A21 gene
A_52_P592466	1.42207	Rhoj	80837	ras homolog gene family, member J
A_52_P223508	1.41868	6720401G13Rik	103012	RIKEN cDNA 6720401G13 gene
A_51_P225793	1.41835	Prr5l	72446	proline rich 5 like
A_51_P456098	1.41668	Tmem175	72392	transmembrane protein 175
A_52_P389874	1.4163	Ldb3	24131	LIM domain binding 3
A_52_P117408	1.41175	Tg	21819	thyroglobulin
A_51_P409101	1.41078	Cdhr4	69398	cadherin-related family member 4
A_52_P377416	1.40866	Disp1	68897	dispatched homolog 1 (Drosophila)
A_51_P157193	1.40806	Rhoj	80837	ras homolog gene family, member J
A_52_P651948	1.40681	1700025K23Rik	66337	RIKEN cDNA 1700025K23 gene
A_52_P219415	1.40392	Tmc4	353499	transmembrane channel-like gene family 4
A_51_P289239	1.40305	F8	14069	coagulation factor VIII
A_51_P436201	1.40283	Gart	14450	phosphoribosylglycinamide formyltransferase
A_51_P440365	1.40114	Frrs1	20321	ferric-chelate reductase 1
A_51_P125316	1.40108	Hipk2	15258	homeodomain interacting protein kinase 2
A_51_P378029	1.39873	Murc	68016	muscle-related coiled-coil protein
A_51_P337451	1.39824	Hs6st2	50786	heparan sulfate 6-O-sulfotransferase 2
A_51_P268748	1.39715	434398	434398
A_51_P102257	1.39451	Tns1	21961	tensin 1
A_52_P867545	1.3921	Mthfd2l	665563	methylenetetrahydrofolate dehydrogenase (NADP+ dependent) 2-like
A_52_P17788	1.3899	Trim13	66597	tripartite motif-containing 13
A_52_P343839	1.38786	Rnd3	74194	Rho family GTPase 3
A_52_P29743	1.38725	5033411D12Rik	192136	RIKEN cDNA 5033411D12 gene
A_51_P153224	1.38642	Zdhhc12	66220	zinc finger, DHHC domain containing 12
A_51_P266717	1.38449	Hddc2	69692	HD domain containing 2
A_51_P368074	1.3825	Pgm2	72157	phosphoglucomutase 2
A_52_P5891	1.38078	Fam101b	76566	family with sequence similarity 101, member B
A_52_P1174	1.38023	Gal3st4	330217	galactose-3-O-sulfotransferase 4
A_51_P476481	1.37785	Cyp2j13	230459	cytochrome P450, family 2, subfamily j, polypeptide 13
A_52_P392456	1.37762	Rnd3	74194	Rho family GTPase 3
A_51_P481159	1.37718	Cbr3	109857	carbonyl reductase 3
A_52_P329851	1.37679	Ctbs	74245	chitobiase, di-N-acetyl-
A_51_P292967	1.37351	Lox	16948	lysyl oxidase
A_52_P158122	1.36894	Rabgap1l	29809	RAB GTPase activating protein 1-like
A_51_P334942	1.36726	Aldh1a1	11668	aldehyde dehydrogenase family 1, subfamily A1
A_51_P315344	1.3634	Zfp677	210503	zinc finger protein 677
A_52_P75668	1.36149	2210404J11Rik	381062	RIKEN cDNA 2210404J11 gene
A_51_P487518	1.36076	Casp12	12364	caspase 12
A_52_P227481	1.35958	Gnal	14680	guanine nucleotide binding protein, alpha stimulating, olfactory type
A_52_P451644	1.35902	Ndn	17984	necdin
A_52_P433889	1.35885	Ctsb	13030	cathepsin B
A_51_P254855	1.35795	Ptgs2	19225	prostaglandin-endoperoxide synthase 2
A_51_P390038	1.35637	Cpa6	329093	carboxypeptidase A6
A_51_P168203	1.35496	Aig1	66253	androgen-induced 1
A_51_P387591	1.35372	Nfkbiz	80859	nuclear factor of kappa light polypeptide gene enhancer in B cells inhibitor, zeta
A_51_P197596	1.35338	Afap1l2	226250	actin filament associated protein 1-like 2
A_51_P109508	1.3505	Havcr2	171285	hepatitis A virus cellular receptor 2
A_51_P214679	1.34806	3110003A17Rik	73112	RIKEN cDNA 3110003A17 gene
A_51_P370996	1.3463	Ptprz1	19283	protein tyrosine phosphatase, receptor type Z, polypeptide 1
A_52_P706060	1.34608	Mex3a	72640	mex3 homolog A (C. elegans)
A_51_P313320	1.34591	Cd6	12511	CD6 antigen
A_51_P341177	1.34364	Ddah2	51793	dimethylarginine dimethylaminohydrolase 2
A_52_P654841	1.34329	Plscr1	22038	phospholipid scramblase 1
A_52_P303834	1.34301	Nek6	59126	NIMA (never in mitosis gene a)-related expressed kinase 6
A_52_P187987	1.34113	2310001H17Rik	76432	RIKEN cDNA 2310001H17 gene
A_51_P212038	1.33948	Atp6v0e2	76252	ATPase, H+ transporting, lysosomal V0 subunit E2
A_52_P645855	1.33765	Stbd1	52331	starch binding domain 1
A_51_P506328	1.33611	Cyp2j6	13110	cytochrome P450, family 2, subfamily j, polypeptide 6
A_52_P354682	1.33491	Elovl7	74559	ELOVL family member 7, elongation of long chain fatty acids (yeast)
A_51_P211600	1.33457	Sept11	52398	septin 11
A_52_P572808	1.33193	Agpat9	231510	1-acylglycerol-3-phosphate O-acyltransferase 9
A_51_P317640	1.33062	Tgfb2	21808	transforming growth factor, beta 2
A_51_P434483	1.32826	Hpn	15451	hepsin
A_51_P136337	1.32112	Galm	319625	galactose mutarotase
A_51_P133369	1.32083	Scly	50880	selenocysteine lyase
A_52_P562467	1.32083	Sync	68828	syncoilin
A_52_P46447	1.31765	Crim1	50766	cysteine rich transmembrane BMP regulator 1 (chordin like)
A_51_P484584	1.31226	Dusp10	63953	dual specificity phosphatase 10
A_52_P238873	1.30987	3110003A17Rik	73112	RIKEN cDNA 3110003A17 gene
A_51_P247614	1.30702	Ncrna00086	320237	non-protein coding RNA 86
A_51_P171107	1.30346	Tmem35	67564	transmembrane protein 35
A_51_P229675	1.30311	Plscr1	22038	phospholipid scramblase 1
A_51_P185575	1.30147	Adamtsl4	229595	ADAMTS-like 4
A_52_P605319	1.30053	BC051665	218275	cDNA sequence BC051665
A_52_P78403	1.29889	Traf4	22032	TNF receptor associated factor 4
A_52_P296095	1.2959	Ptprk	19272	protein tyrosine phosphatase, receptor type, K
A_51_P376347	1.29425	Hebp1	15199	heme binding protein 1
A_51_P224517	1.29284	Phf17	269424	PHD finger protein 17
A_52_P278295	1.29096	Pear1	73182	platelet endothelial aggregation receptor 1
A_52_P577533	1.2906	Vat1l	270097	vesicle amine transport protein 1 homolog-like (T. californica)
A_51_P257550	1.29019	Marcksl1	17357	MARCKS-like 1
A_52_P153925	1.28865	Rabgap1l	29809	RAB GTPase activating protein 1-like
A_52_P73559	1.28576	Gm7241	638532	predicted pseudogene 7241
A_52_P446625	1.28499	AW555464	217882	expressed sequence AW555464
A_52_P662054	1.28457	Klra16	27424	killer cell lectin-like receptor, subfamily A, member 16
A_51_P322220	1.28368	Bri3bp	76809	Bri3 binding protein
A_51_P338886	1.2828	Ociad2	433904	OCIA domain containing 2
A_52_P28651	1.28226	Pvrl1	58235	poliovirus receptor-related 1
A_52_P179309	1.28214	Gria3	53623	glutamate receptor, ionotropic, AMPA3 (alpha 3)
A_52_P224760	1.27989	Ptgs2	19225	prostaglandin-endoperoxide synthase 2
A_51_P176912	1.27971	Hlcs	110948	holocarboxylase synthetase (biotin- [propriony-Coenzyme A-carboxylase (ATP-hydrolysing)] ligase)
A_52_P325527	1.279	Edil3	13612	EGF-like repeats and discoidin I-like domains 3
A_51_P229676	1.27769	Plscr1	22038	phospholipid scramblase 1
A_52_P834112	1.27715	3021401N23Rik	70680	RIKEN cDNA 3021401N23 gene
A_52_P673978	1.27143	Glce	93683	glucuronyl C5-epimerase
A_51_P211403	1.26885	Gcgr	14527	glucagon receptor
A_51_P346668	1.26724	Irf5	27056	interferon regulatory factor 5
A_51_P185627	1.26568	Gpc2	71951	glypican 2 (cerebroglycan)
A_52_P510877	1.26454	Bcl2l1	12048	BCL2-like 1
A_51_P438905	1.26442	Inadl	12695	InaD-like (Drosophila)
A_51_P218690	1.25864	4930588N13Rik	75860	RIKEN cDNA 4930588N13 gene
A_51_P135416	1.25749	Mpped2	77015	metallophosphoesterase domain containing 2
A_52_P363951	1.25592	Thbs1	21825	thrombospondin 1
A_52_P615362	1.25592	Flrt2	399558	fibronectin leucine rich transmembrane protein 2
A_51_P407977	1.25405	Apeh	235606	acylpeptide hydrolase
A_51_P130332	1.25387	Hspa12b	72630	heat shock protein 12B
A_51_P468464	1.25248	Gdpd5	233552	glycerophosphodiester phosphodiesterase domain containing 5
A_52_P449871	1.24938	Id4	15904	inhibitor of DNA binding 4
A_51_P210603	1.24872	Cyp4f13	170716	cytochrome P450, family 4, subfamily f, polypeptide 13
A_52_P608322	1.24574	Maff	17133	v-maf musculoaponeurotic fibrosarcoma oncogene family, protein F (avian)
A_51_P413193	1.24269	Cryzl1	66609	crystallin, zeta (quinone reductase)-like 1
A_51_P196687	1.24007	Ifngr2	15980	interferon gamma receptor 2
A_51_P286488	1.23689	Ier3	15937	immediate early response 3
A_52_P211037	1.23634	Zfp157	72154	zinc finger protein 157
A_51_P227090	1.23548	Ramp3	56089	receptor (calcitonin) activity modifying protein 3
A_51_P227345	1.23309	Dpep1	13479	dipeptidase 1 (renal)
A_51_P114214	1.23266	Idua	15932	iduronidase, alpha-L-
A_51_P413539	1.22953	Nek6	59126	NIMA (never in mitosis gene a)-related expressed kinase 6
A_52_P351638	1.2291	Tnfrsf10b	21933	tumor necrosis factor receptor superfamily, member 10b
A_51_P309370	1.2286	Fblim1	74202	filamin binding LIM protein 1
A_51_P107991	1.22558	Zfp2	22678	zinc finger protein 2
A_51_P315466	1.22132	1600027J07Rik	69794	RIKEN cDNA 1600027J07 gene
A_52_P626782	1.21884	Zfp64	22722	zinc finger protein 64
A_52_P474902	1.21207	Col20a1	73368	collagen, type XX, alpha 1
A_51_P423091	1.2117	Flot1	14251	flotillin 1
A_52_P501589	1.2097	Cand2	67088	cullin-associated and neddylation-dissociated 2 (putative)
A_52_P495699	1.20777	Zfp599	235048	zinc finger protein 599
A_52_P582059	1.20646	Lyz1	17110	lysozyme 1
A_52_P238027	1.20564	Lyz2	17105	lysozyme 2
A_52_P539632	1.2037	Plxna3	18846	plexin A3
A_51_P174645	1.2017	Asl	109900	argininosuccinate lyase
A_51_P490767	1.19881	Khk	16548	ketohexokinase
A_52_P487599	1.19535	Thnsl2	232078	threonine synthase-like 2 (bacterial)
A_52_P458790	1.19491	C530008M17Rik	320827	RIKEN cDNA C530008M17 gene
A_52_P634250	1.19472	Lgals4	16855	lectin, galactose binding, soluble 4
A_51_P248857	1.19434	6230427J02Rik	68176	RIKEN cDNA 6230427J02 gene
A_51_P125368	1.19289	Hars	15115	histidyl-tRNA synthetase
A_52_P593890	1.19226	Nnt	18115	nicotinamide nucleotide transhydrogenase
A_52_P686218	1.19213	Plb1	665270	phospholipase B1
A_51_P200622	1.192	Bloc1s2a	73689	biogenesis of lysosome-related organelles complex-1, subunit 2A
A_51_P202440	1.19118	Rarb	218772	retinoic acid receptor, beta
A_52_P4066	1.18897	Zfp870	240066	zinc finger protein 870
A_52_P421096	1.18492	Bri3bp	76809	Bri3 binding protein
A_52_P634447	1.18472	Hs1bp3	58240	HCLS1 binding protein 3
A_51_P348804	1.18345	Amotl2	56332	angiomotin-like 2
A_51_P419711	1.18263	Tmsb10	19240	thymosin, beta 10
A_52_P225370	1.1825	2610201A13Rik	70434	RIKEN cDNA 2610201A13 gene
A_51_P310148	1.18085	B230120H23Rik	65964	RIKEN cDNA B230120H23 gene
A_51_P147034	1.18066	Ica1l	70375	islet cell autoantigen 1-like
A_52_P441949	1.1783	Fuca2	66848	fucosidase, alpha-L- 2, plasma
A_51_P406454	1.17683	Il10rb	16155	interleukin 10 receptor, beta
A_52_P156158	1.17383	Grpel1	17713	GrpE-like 1, mitochondrial
A_52_P533809	1.17338	Id1	15901	inhibitor of DNA binding 1
A_52_P121812	1.1723	Atp2c1	235574	ATPase, Ca++-sequestering
A_51_P249989	1.17063	Tifa	211550	TRAF-interacting protein with forkhead-associated domain
A_51_P478556	1.16575	Cited2	17684	Cbp/p300-interacting transactivator, with Glu/Asp-rich carboxy-terminal domain, 2
A_52_P548680	1.16434	Pik3c2a	18704	phosphatidylinositol 3-kinase, C2 domain containing, alpha polypeptide
A_51_P413348	1.16227	Ezr	22350	ezrin
A_51_P385786	1.16021	Id1	15901	inhibitor of DNA binding 1
A_51_P388478	1.15924	Efnb1	13641	ephrin B1
A_52_P363216	1.15866	Gcnt2	14538	glucosaminyl (N-acetyl) transferase 2, I-branching enzyme
A_52_P67444	1.15866	Arih1	23806	ariadne ubiquitin-conjugating enzyme E2 binding protein homolog 1 (Drosophila)
A_51_P224903	1.15801	Rgs4	19736	regulator of G-protein signaling 4
A_51_P105241	1.15361	4931428F04Rik	74356	RIKEN cDNA 4931428F04 gene
A_51_P276063	1.15179	Phyh	16922	phytanoyl-CoA hydroxylase
A_52_P384264	1.14906	Zfp185	22673	zinc finger protein 185
A_51_P494863	1.14711	Vmac	106639	vimentin-type intermediate filament associated coiled-coil protein
A_52_P313789	1.14639	Ppm1a	19042	protein phosphatase 1A, magnesium dependent, alpha isoform
A_51_P423444	1.14581	Fez2	225020	fasciculation and elongation protein zeta 2 (zygin II)
A_51_P293001	1.14516	Rab43	69834	RAB43, member RAS oncogene family
A_51_P367434	1.13921	Tmed5	73130	transmembrane emp24 protein transport domain containing 5
A_51_P282508	1.1377	Rhoc	11853	ras homolog gene family, member C
A_51_P237915	1.13763	Stard13	243362	StAR-related lipid transfer (START) domain containing 13
A_52_P683441	1.13724	Capn5	12337	calpain 5
A_52_P525307	1.13645	Xrcc3	74335	X-ray repair complementing defective repair in Chinese hamster cells 3
A_51_P427171	1.13527	Lacc1	210808	laccase (multicopper oxidoreductase) domain containing 1
A_51_P516724	1.13067	Sync	68828	syncoilin
A_52_P519538	1.12796	Uba6	231380	ubiquitin-like modifier activating enzyme 6
A_51_P452876	1.12744	Ak1	11636	adenylate kinase 1
A_51_P380970	1.12459	Efnb2	13642	ephrin B2
A_51_P418859	1.12135	Zfp599	235048	zinc finger protein 599
A_51_P206405	1.12015	Ptprz1	19283	protein tyrosine phosphatase, receptor type Z, polypeptide 1
A_51_P390377	1.11929	Rcor3	214742	REST corepressor 3
A_52_P219753	1.11869	Cpt1a	12894	carnitine palmitoyltransferase 1a, liver
A_52_P400798	1.11703	Npr3	18162	natriuretic peptide receptor 3
A_52_P337086	1.1163	Thbs1	21825	thrombospondin 1
A_51_P501730	1.11543	Crispld2	78892	cysteine-rich secretory protein LCCL domain containing 2
A_52_P420394	1.1145	Apeh	235606	acylpeptide hydrolase
A_52_P437282	1.11063	Arhgap27	544817	Rho GTPase activating protein 27
A_52_P416879	1.11056	Bckdhb	12040	branched chain ketoacid dehydrogenase E1, beta polypeptide
A_51_P509083	1.1099	Fhl4	14202	four and a half LIM domains 4
A_52_P307961	1.10796	Abca5	217265	ATP-binding cassette, sub-family A (ABC1), member 5
A_52_P279294	1.10722	Arxes1	76219	adipocyte-related X-chromosome expressed sequence 1
A_51_P475858	1.10715	Pvrl2	19294	poliovirus receptor-related 2
A_51_P416613	1.10682	1810058I24Rik	67705	RIKEN cDNA 1810058I24 gene
A_51_P111562	1.10668	Rin3	217835	Ras and Rab interactor 3
A_51_P516219	1.10521	Rpl5	100503670	ribosomal protein L5
A_52_P329408	1.10273	Sipa1l1	217692	signal-induced proliferation-associated 1 like 1
A_51_P121236	1.09943	Lrdd	57913	leucine-rich and death domain containing
A_52_P542496	1.09714	Slco1a5	108096	solute carrier organic anion transporter family, member 1a5
A_51_P293688	1.08868	Rab32	67844	RAB32, member RAS oncogene family
A_52_P550805	1.08841	Lyrm5	67636	LYR motif containing 5
A_52_P779445	1.08767	C230096K16Rik	414098	RIKEN cDNA C230096K16 gene
A_52_P520859	1.08685	Flt1	14254	FMS-like tyrosine kinase 1
A_51_P102782	1.08454	Bckdhb	12040	branched chain ketoacid dehydrogenase E1, beta polypeptide
A_51_P238217	1.08379	Cltb	74325	clathrin, light polypeptide (Lcb)
A_51_P153289	1.08332	Chid1	68038	chitinase domain containing 1
A_51_P345975	1.0825	Lpin3	64899	lipin 3
A_52_P542388	1.08114	Ifit2	15958	interferon-induced protein with tetratricopeptide repeats 2
A_52_P469381	1.07765	Comtd1	69156	catechol-O-methyltransferase domain containing 1
A_51_P239236	1.07587	Acacb	100705	acetyl-Coenzyme A carboxylase beta
A_52_P109296	1.07492	Agbl3	76223	ATP/GTP binding protein-like 3
A_52_P57013	1.07382	Nxn	18230	nucleoredoxin
A_51_P340987	1.07272	Garnl3	99326	GTPase activating RANGAP domain-like 3
A_52_P54516	1.07224	Bri3bp	76809	Bri3 binding protein
A_51_P479311	1.06888	Gstm1	14862	glutathione S-transferase, mu 1
A_52_P612636	1.06867	Zfp697	242109	zinc finger protein 697
A_51_P239654	1.0684	Nr4a1	15370	nuclear receptor subfamily 4, group A, member 1
A_51_P127297	1.06833	Hsd11b1	15483	hydroxysteroid 11-beta dehydrogenase 1
A_52_P345301	1.06667	Ccdc37	243538	coiled-coil domain containing 37
A_51_P193743	1.0664	Nlrc3	268857	NLR family, CARD domain containing 3
A_52_P301223	1.06523	Brwd1	93871	bromodomain and WD repeat domain containing 1
A_51_P100379	1.06509	Zfp947	210853	zinc finger protein 947
A_52_P362403	1.06495	Dppa5a	434423	developmental pluripotency associated 5A
A_52_P522379	1.06288	B230120H23Rik	65964	RIKEN cDNA B230120H23 gene
A_51_P206585	1.06136	Runx1	12394	runt related transcription factor 1
A_51_P495331	1.06088	Neb	17996	nebulin
A_52_P413515	1.05859	Ikzf2	22779	IKAROS family zinc finger 2
A_51_P370510	1.05832	BC022687	217887	cDNA sequence BC022687
A_51_P448447	1.05631	Nupl2	231042	nucleoporin like 2
A_52_P448435	1.05513	Asap1	13196	ArfGAP with SH3 domain, ankyrin repeat and PH domain1
A_52_P195640	1.05297	AW551984	244810	expressed sequence AW551984
A_52_P32864	1.05276	Prps2	110639	phosphoribosyl pyrophosphate synthetase 2
A_51_P240735	1.05262	Gria3	53623	glutamate receptor, ionotropic, AMPA3 (alpha 3)
A_51_P261184	1.05151	2810021J22Rik	69944	RIKEN cDNA 2810021J22 gene
A_51_P507407	1.0504	Tatdn3	68972	TatD DNase domain containing 3
A_51_P301259	1.04921	Araf	11836	v-raf murine sarcoma 3611 viral oncogene homolog
A_52_P337092	1.04502	Thbs1	21825	thrombospondin 1
A_52_P331043	1.04474	C430049B03Rik	72575	RIKEN cDNA C430049B03 gene
A_51_P237783	1.04306	Foxd1	15229	forkhead box D1
A_51_P424338	1.04194	Nqo1	18104	NAD(P)H dehydrogenase, quinone 1
A_51_P144349	1.04131	Dtx4	207521	deltex 4 homolog (Drosophila)
A_52_P278336	1.04054	Fbln5	23876	fibulin 5
A_52_P266320	1.03977	Akap17b	338351	A kinase (PRKA) anchor protein 17B
A_51_P450365	1.03935	Txnrd3	232223	thioredoxin reductase 3
A_52_P308681	1.03752	Atxn3	110616	ataxin 3
A_52_P557360	1.0371	Mtus2	77521	microtubule associated tumor suppressor candidate 2
A_51_P516133	1.03626	Hist1h1c	50708	histone cluster 1, H1c
A_51_P224530	1.03612	Nrip3	78593	nuclear receptor interacting protein 3
A_52_P391805	1.0345	4930452B06Rik	74430	RIKEN cDNA 4930452B06 gene
A_52_P135455	1.03076	Pdia6	71853	protein disulfide isomerase associated 6
A_52_P299903	1.02878	Kif5c	16574	kinesin family member 5C
A_52_P230688	1.02368	Rep15	66532	RAB15 effector protein
A_51_P386031	1.02034	Sap18	20220	Sin3-associated polypeptide 18
A_52_P529400	1.01999	1110046J04Rik	68808	RIKEN cDNA 1110046J04 gene
A_52_P200265	1.01913	Mocs1	56738	molybdenum cofactor synthesis 1
A_52_P337948	1.014	Tnik	665113	TRAF2 and NCK interacting kinase
A_52_P36315	1.01307	Eya1	14048	eyes absent 1 homolog (Drosophila)
A_52_P553589	1.01171	9030617O03Rik	217830	RIKEN cDNA 9030617O03 gene
A_52_P376337	1.00985	Acn9	71238	ACN9 homolog (S. cerevisiae)
A_52_P141715	1.00942	Dtna	13527	dystrobrevin alpha
A_51_P358817	1.00892	Lsm12	268490	LSM12 homolog (S. cerevisiae)
A_51_P475138	1.0077	Duox1	99439	dual oxidase 1
A_51_P327869	1.0072	Pth1r	19228	parathyroid hormone 1 receptor
A_52_P134141	1.00562	Pigy	66459	phosphatidylinositol glycan anchor biosynthesis, class Y
A_52_P368021	1.00562	Cpsf6	432508	cleavage and polyadenylation specific factor 6
A_52_P471395	1.00439	Ifngr2	15980	interferon gamma receptor 2
A_52_P633785	1.00288	Gm11696	100036768	predicted gene 11696
A_51_P496780	1.00259	Alkbh2	231642	alkB, alkylation repair homolog 2 (E. coli)
A_52_P137415	1.00202	Plcb4	18798	phospholipase C, beta 4
A_52_P385546	1.0013	C1ql3	227580	C1q-like 3
A_52_P620748	1.00058	Ncl	17975	nucleolin
A_52_P566208	-1.00003	Rpl11	67025	ribosomal protein L11
A_52_P319438	-1.00101	Ankrd37	654824	ankyrin repeat domain 37
A_52_P778544	-1.0016	C030034I22Rik	77533	RIKEN cDNA C030034I22 gene
A_51_P171929	-1.0018	Hectd2	226098	HECT domain containing 2
A_51_P308298	-1.00201	Myl9	98932	myosin, light polypeptide 9, regulatory
A_52_P483105	-1.00206	Lpin1	14245	lipin 1
A_52_P427024	-1.00299	Ldlr	16835	low density lipoprotein receptor
A_52_P170761	-1.00391	Nup98	269966	nucleoporin 98
A_51_P421724	-1.00391	St6galnac5	26938	ST6 (alpha-N-acetyl-neuraminyl-2,3-beta-galactosyl-1,3)-N-acetylgalactosaminide alpha-2,6-sialyltransferase 5
A_51_P281586	-1.00475	Cnnm2	94219	cyclin M2
A_52_P907845	-1.00625	C130079B09Rik	399637	RIKEN cDNA C130079B09 gene
A_51_P268529	-1.00717	Csad	246277	cysteine sulfinic acid decarboxylase
A_52_P195260	-1.00748	AI480653	268880	expressed sequence AI480653
A_51_P480013	-1.00782	Car11	12348	carbonic anhydrase 11
A_51_P337065	-1.00865	Pdpr	319518	pyruvate dehydrogenase phosphatase regulatory subunit
A_52_P510062	-1.00993	A430046D13Rik	654440	Riken cDNA A430046D13 gene
A_52_P328714	-1.01292	Fbxw2	30050	F-box and WD-40 domain protein 2
A_51_P246773	-1.01296	Sesn3	75747	sestrin 3
A_51_P420698	-1.01317	Pcm1	18536	pericentriolar material 1
A_52_P287885	-1.01357	Mtdh	67154	metadherin
A_52_P544760	-1.01427	Cbx5	12419	chromobox 5
A_51_P155196	-1.01428	Abtb2	99382	ankyrin repeat and BTB (POZ) domain containing 2
A_52_P117221	-1.01492	Eml6	237711	echinoderm microtubule associated protein like 6
A_51_P324690	-1.01521	Clec2d	93694	C-type lectin domain family 2, member d
A_52_P217195	-1.02059	Aph1a	226548	anterior pharynx defective 1a homolog (C. elegans)
A_52_P362997	-1.02218	Cenpl	70454	centromere protein L
A_51_P192955	-1.02275	Alcam	11658	activated leukocyte cell adhesion molecule
A_52_P144286	-1.02315	Zbtb44	235132	zinc finger and BTB domain containing 44
A_52_P641684	-1.02379	Nfia	18027	nuclear factor I/A
A_51_P334490	-1.02449	6430548M08Rik	234797	RIKEN cDNA 6430548M08 gene
A_52_P612382	-1.02456	Cdc25b	12531	cell division cycle 25B
A_52_P124105	-1.02654	Rab14	68365	RAB14, member RAS oncogene family
A_52_P641341	-1.02959	Fut11	73068	fucosyltransferase 11
A_51_P300759	-1.02965	Ppih	66101	peptidyl prolyl isomerase H
A_51_P121622	-1.0305	Rsc1a1	69994	regulatory solute carrier protein, family 1, member 1
A_51_P250797	-1.03082	Glrb	14658	glycine receptor, beta subunit
A_51_P374190	-1.03087	Fam53b	77938	family with sequence similarity 53, member B
A_51_P417917	-1.03106	Plekhg5	269608	pleckstrin homology domain containing, family G (with RhoGef domain) member 5
A_51_P114472	-1.03288	Fbxo2	230904	F-box protein 2
A_52_P335064	-1.03305	Mustn1	66175	musculoskeletal, embryonic nuclear protein 1
A_51_P416689	-1.03526	Ext1	14042	exostoses (multiple) 1
A_51_P257134	-1.03575	Adar	56417	adenosine deaminase, RNA-specific
A_51_P289828	-1.03662	Ccdc138	76138	coiled-coil domain containing 138
A_52_P609778	-1.03781	Mgll	23945	monoglyceride lipase
A_51_P234044	-1.03827	1190005I06Rik	68918	RIKEN cDNA 1190005I06 gene
A_51_P377489	-1.0405	Ptplb	70757	protein tyrosine phosphatase-like (proline instead of catalytic arginine), member b
A_51_P247175	-1.04144	Ints10	70885	integrator complex subunit 10
A_51_P144303	-1.04249	Ptger1	19216	prostaglandin E receptor 1 (subtype EP1)
A_51_P243323	-1.04369	Nadkd1	68646	NAD kinase domain containing 1
A_51_P325914	-1.04663	Jun	16476	Jun oncogene
A_51_P354062	-1.04716	Ptgfrn	19221	prostaglandin F2 receptor negative regulator
A_51_P375509	-1.04795	Spty2d1	101685	SPT2, Suppressor of Ty, domain containing 1 (S. cerevisiae)
A_51_P518001	-1.04851	Creb3l3	208677	cAMP responsive element binding protein 3-like 3
A_51_P401673	-1.04857	Fgd6	13998	FYVE, RhoGEF and PH domain containing 6
A_51_P181922	-1.04971	Yjefn3	234365	YjeF N-terminal domain containing 3
A_51_P425772	-1.05078	Ckb	12709	creatine kinase, brain
A_51_P406414	-1.05402	Hp1bp3	15441	heterochromatin protein 1, binding protein 3
A_51_P169445	-1.05434	Ccdc89	70054	coiled-coil domain containing 89
A_51_P419464	-1.05493	Rmnd5a	68477	required for meiotic nuclear division 5 homolog A (S. cerevisiae)
A_51_P468240	-1.05559	Dennd4a	102442	DENN/MADD domain containing 4A
A_51_P400581	-1.05578	Anp32e	66471	acidic (leucine-rich) nuclear phosphoprotein 32 family, member E
A_52_P382040	-1.05636	Zcchc11	230594	zinc finger, CCHC domain containing 11
A_52_P159110	-1.05656	Zfp276	57247	zinc finger protein (C2H2 type) 276
A_51_P427619	-1.05708	Tbx20	57246	T-box 20
A_52_P85403	-1.0582	Hexim1	192231	hexamethylene bis-acetamide inducible 1
A_52_P476973	-1.05826	Nfib	18028	nuclear factor I/B
A_52_P201311	-1.05848	Tmpo	21917	thymopoietin
A_51_P513719	-1.05897	Cdkn2c	12580	cyclin-dependent kinase inhibitor 2C (p18, inhibits CDK4)
A_52_P467726	-1.05928	Nsg1	18196	neuron specific gene family member 1
A_51_P492897	-1.05982	4933430I17Rik	214106	RIKEN cDNA 4933430I17 gene
A_52_P362311	-1.06042	Dynlt1b	21648	dynein light chain Tctex-type 1B
A_52_P596755	-1.06122	BC048355	381101	cDNA sequence BC048355
A_52_P646643	-1.06159	Dzip3	224170	DAZ interacting protein 3, zinc finger
A_51_P446510	-1.06159	Emp3	13732	epithelial membrane protein 3
A_51_P415059	-1.06258	Aurkb	20877	aurora kinase B
A_51_P269953	-1.06537	Lsm14b	241846	LSM14 homolog B (SCD6, S. cerevisiae)
A_52_P292965	-1.06593	9330159M07Rik	319673	RIKEN cDNA 9330159M07 gene
A_51_P353946	-1.066	Il11ra1	16157	interleukin 11 receptor, alpha chain 1
A_51_P454529	-1.06637	Mex3c	240396	mex3 homolog C (C. elegans)
A_51_P448618	-1.06704	Slc16a10	72472	solute carrier family 16 (monocarboxylic acid transporters), member 10
A_52_P529790	-1.06911	Ppip5k1	327655	diphosphoinositol pentakisphosphate kinase 1
A_52_P668812	-1.07295	Sgol2	68549	shugoshin-like 2 (S. pombe)
A_51_P347448	-1.07346	Prdm5	70779	PR domain containing 5
A_52_P336629	-1.07413	Arrb2	216869	arrestin, beta 2
A_52_P141488	-1.07415	Grk5	14773	G protein-coupled receptor kinase 5
A_51_P213077	-1.07425	Adamtsl3	269959	ADAMTS-like 3
A_51_P440682	-1.07456	Cap1	12331	CAP, adenylate cyclase-associated protein 1 (yeast)
A_51_P338837	-1.07749	Lrba	80877	LPS-responsive beige-like anchor
A_51_P157802	-1.07769	Hrasls5	66727	HRAS-like suppressor family, member 5
A_51_P234253	-1.07837	Sdcbp2	228765	syndecan binding protein (syntenin) 2
A_52_P209973	-1.07969	Sdhaf2	66072	succinate dehydrogenase complex assembly factor 2
A_52_P762808	-1.07993	Rgl1	19731	ral guanine nucleotide dissociation stimulator,-like 1
A_51_P155142	-1.07994	Cdca8	52276	cell division cycle associated 8
A_51_P464118	-1.08125	5830472F04Rik	76104	RIKEN cDNA 5830472F04 gene
A_51_P168720	-1.08145	Bnc2	242509	basonuclin 2
A_51_P363740	-1.08241	Atp2b1	67972	ATPase, Ca++ transporting, plasma membrane 1
A_51_P199425	-1.08259	Glcci1	170772	glucocorticoid induced transcript 1
A_51_P479519	-1.08358	Itgb8	320910	integrin beta 8
A_51_P165602	-1.08469	Lbx2	16815	ladybird homeobox homolog 2 (Drosophila)
A_51_P488399	-1.08525	Acss2	60525	acyl-CoA synthetase short-chain family member 2
A_51_P435366	-1.08595	Lipe	16890	lipase, hormone sensitive
A_52_P386558	-1.086	Tanc2	77097	tetratricopeptide repeat, ankyrin repeat and coiled-coil containing 2
A_51_P513720	-1.08619	Cdkn2c	12580	cyclin-dependent kinase inhibitor 2C (p18, inhibits CDK4)
A_51_P344566	-1.08855	Plk1	18817	polo-like kinase 1
A_51_P350332	-1.08935	Rbpms	19663	RNA binding protein gene with multiple splicing
A_51_P165834	-1.09045	Dclk2	70762	doublecortin-like kinase 2
A_52_P238785	-1.09058	Mutyh	70603	mutY homolog (E. coli)
A_52_P90805	-1.09236	Lrrc15	74488	leucine rich repeat containing 15
A_52_P514850	-1.09257	Msh6	17688	mutS homolog 6 (E. coli)
A_51_P511081	-1.09267	Grk5	14773	G protein-coupled receptor kinase 5
A_51_P158814	-1.09286	Marveld1	277010	MARVEL (membrane-associating) domain containing 1
A_51_P139920	-1.09571	Mgll	23945	monoglyceride lipase
A_51_P283384	-1.09612	Vmn1r237	171234	vomeronasal 1 receptor 237
A_52_P16419	-1.09613	Gpd1	14555	glycerol-3-phosphate dehydrogenase 1 (soluble)
A_51_P175303	-1.09729	Tle2	21886	transducin-like enhancer of split 2, homolog of Drosophila E(spl)
A_52_P390241	-1.09743	Daam2	76441	dishevelled associated activator of morphogenesis 2
A_52_P578133	-1.09881	Reep3	28193	receptor accessory protein 3
A_52_P149336	-1.10137	Kif20b	240641	kinesin family member 20B
A_51_P502614	-1.10232	Dusp6	67603	dual specificity phosphatase 6
A_52_P201551	-1.10471	Nav1	215690	neuron navigator 1
A_52_P590258	-1.10576	1700025G04Rik	69399	RIKEN cDNA 1700025G04 gene
A_51_P120738	-1.10683	P2ry14	140795	purinergic receptor P2Y, G-protein coupled, 14
A_51_P125067	-1.10745	Nmi	64685	N-myc (and STAT) interactor
A_51_P124606	-1.10753	Nat2	17961	N-acetyltransferase 2 (arylamine N-acetyltransferase)
A_52_P606569	-1.10805	4930567H12Rik	75930	RIKEN cDNA 4930567H12 gene
A_52_P200207	-1.11008	Rmnd5a	68477	required for meiotic nuclear division 5 homolog A (S. cerevisiae)
A_52_P638439	-1.11043	Ppp1r2	66849	protein phosphatase 1, regulatory (inhibitor) subunit 2
A_52_P590756	-1.11105	Slc25a35	71998	solute carrier family 25, member 35
A_52_P56606	-1.11233	Mon1b	270096	MON1 homolog b (yeast)
A_51_P367530	-1.11355	Syt6	54524	synaptotagmin VI
A_51_P487228	-1.11494	B9d2	232987	B9 protein domain 2
A_52_P137371	-1.11499	Hmgcr	15357	3-hydroxy-3-methylglutaryl-Coenzyme A reductase
A_52_P30984	-1.11536	Cdkn3	72391	cyclin-dependent kinase inhibitor 3
A_52_P374274	-1.11562	Nadkd1	68646	NAD kinase domain containing 1
A_51_P234881	-1.11695	Elovl4	83603	elongation of very long chain fatty acids (FEN1/Elo2, SUR4/Elo3, yeast)-like 4
A_51_P206346	-1.11711	Reep3	28193	receptor accessory protein 3
A_52_P370935	-1.11822	Glcci1	170772	glucocorticoid induced transcript 1
A_52_P643398	-1.1183	Ift80	68259	intraflagellar transport 80
A_52_P578922	-1.11839	Hmgcr	15357	3-hydroxy-3-methylglutaryl-Coenzyme A reductase
A_52_P344152	-1.11938	Pik3ip1	216505	phosphoinositide-3-kinase interacting protein 1
A_51_P413995	-1.12035	Zfp955a	77652	zinc finger protein 955A
A_51_P407606	-1.12258	Tmem48	72787	transmembrane protein 48
A_52_P584374	-1.12289	C330027C09Rik	224171	RIKEN cDNA C330027C09 gene
A_51_P138744	-1.12418	Ptpn4	19258	protein tyrosine phosphatase, non-receptor type 4
A_52_P673722	-1.12604	Ncald	52589	neurocalcin delta
A_52_P353417	-1.12707	Gm2a	14667	GM2 ganglioside activator protein
A_51_P480679	-1.12757	Htr1b	15551	5-hydroxytryptamine (serotonin) receptor 1B
A_52_P566867	-1.13298	Bcl10	12042	B cell leukemia/lymphoma 10
A_51_P394802	-1.1356	Fam111a	107373	family with sequence similarity 111, member A
A_51_P203955	-1.13602	Gbp2	14469	guanylate binding protein 2
A_52_P971616	-1.13691	Igf2r	16004	insulin-like growth factor 2 receptor
A_51_P335104	-1.13796	Coro1a	12721	coronin, actin binding protein 1A
A_51_P186735	-1.13835	Tesk2	230661	testis-specific kinase 2
A_52_P646112	-1.13844	Rps13	68052	ribosomal protein S13
A_52_P633193	-1.14028	2810407C02Rik	69227	RIKEN cDNA 2810407C02 gene
A_52_P931822	-1.14258	Srsf3	20383	serine/arginine-rich splicing factor 3
A_51_P277416	-1.14498	Fam3c	27999	family with sequence similarity 3, member C
A_51_P188271	-1.14518	Cd248	70445	CD248 antigen, endosialin
A_51_P494675	-1.14589	Cotl1	72042	coactosin-like 1 (Dictyostelium)
A_51_P200561	-1.14717	4930506M07Rik	71653	RIKEN cDNA 4930506M07 gene
A_52_P650855	-1.14726	Myo1d	338367	myosin ID
A_52_P546610	-1.14748	Pam	18484	peptidylglycine alpha-amidating monooxygenase
A_51_P127456	-1.14836	Ppp1r37	232947	protein phosphatase 1, regulatory subunit 37
A_51_P359570	-1.14838	Ifit3	15959	interferon-induced protein with tetratricopeptide repeats 3
A_51_P352850	-1.15027	Efna2	13637	ephrin A2
A_52_P634218	-1.15045	C1s	50908	complement component 1, s subcomponent
A_51_P304002	-1.15067	Etl4	208618	enhancer trap locus 4
A_52_P229052	-1.15075	Tmeff2	56363	transmembrane protein with EGF-like and two follistatin-like domains 2
A_51_P206144	-1.15203	Clmp	71566	CXADR-like membrane protein
A_51_P196629	-1.15259	Fam102b	329739	family with sequence similarity 102, member B
A_51_P191649	-1.15353	Ndc80	67052	NDC80 homolog, kinetochore complex component (S. cerevisiae)
A_51_P519984	-1.15567	Stk38l	232533	serine/threonine kinase 38 like
A_52_P73307	-1.15769	Mtbp	105837	Mdm2, transformed 3T3 cell double minute p53 binding protein
A_51_P484718	-1.15988	Dock8	76088	dedicator of cytokinesis 8
A_51_P267904	-1.16061	Arhgap42	71544	Rho GTPase activating protein 42
A_52_P392544	-1.16271	Cdca8	52276	cell division cycle associated 8
A_51_P116601	-1.16402	A330021E22Rik	207686	RIKEN cDNA A330021E22 gene
A_51_P103320	-1.16535	Jmjd1c	108829	jumonji domain containing 1C
A_51_P189631	-1.16576	2310067E19Rik	76455	RIKEN cDNA 2310067E19 gene
A_51_P469188	-1.16611	Zcchc11	230594	zinc finger, CCHC domain containing 11
A_52_P326713	-1.16899	Ccl25	20300	chemokine (C-C motif) ligand 25
A_51_P404875	-1.17037	Synm	233335	synemin, intermediate filament protein
A_51_P262701	-1.17294	Cpb2	56373	carboxypeptidase B2 (plasma)
A_51_P410900	-1.17497	Fut10	171167	fucosyltransferase 10
A_51_P484221	-1.17699	C230083P08Rik	320002	RIKEN cDNA C230083P08 gene
A_52_P171993	-1.17699	Psmd7	17463	proteasome (prosome, macropain) 26S subunit, non-ATPase, 7
A_52_P483104	-1.17778	Lpin1	14245	lipin 1
A_52_P128818	-1.17903	Cdkn2aip	70925	CDKN2A interacting protein
A_51_P195875	-1.17904	Notch4	18132	notch 4
A_52_P416272	-1.18219	Ctnnal1	54366	catenin (cadherin associated protein), alpha-like 1
A_52_P70255	-1.18275	Stat1	20846	signal transducer and activator of transcription 1
A_51_P436727	-1.18377	Arrb1	109689	arrestin, beta 1
A_51_P234944	-1.18444	Adamts4	240913	a disintegrin-like and metallopeptidase (reprolysin type) with thrombospondin type 1 motif, 4
A_51_P505689	-1.18618	Kifc2	16581	kinesin family member C2
A_51_P242043	-1.18696	Dhcr24	74754	24-dehydrocholesterol reductase
A_51_P345366	-1.18835	Psmb8	16913	proteasome (prosome, macropain) subunit, beta type 8 (large multifunctional peptidase 7)
A_51_P118415	-1.18871	Scpep1	74617	serine carboxypeptidase 1
A_52_P643851	-1.18898	Snord33	27208	small nucleolar RNA, C/D box 33
A_52_P3723	-1.18909	Nfib	18028	nuclear factor I/B
A_51_P199098	-1.19062	Tmem107	66910	transmembrane protein 107
A_52_P529980	-1.19114	Cab39l	69008	calcium binding protein 39-like
A_51_P134812	-1.19125	Chac1	69065	ChaC, cation transport regulator 1
A_52_P771436	-1.1919	Ank	11732	progressive ankylosis
A_51_P157223	-1.19377	Ereg	13874	epiregulin
A_51_P366542	-1.19768	Cd97	26364	CD97 antigen
A_52_P667923	-1.20007	Hspa4l	18415	heat shock protein 4 like
A_51_P339793	-1.20326	Il1rl1	17082	interleukin 1 receptor-like 1
A_52_P1083556	-1.20337	Pbx3	18516	pre B cell leukemia homeobox 3
A_51_P324287	-1.2034	Kif23	71819	kinesin family member 23
A_51_P441387	-1.20789	Kansl1l	68691	KAT8 regulatory NSL complex subunit 1-like
A_52_P155713	-1.20905	Nr2f2	11819	nuclear receptor subfamily 2, group F, member 2
A_51_P212515	-1.20915	Ppm1l	242083	protein phosphatase 1 (formerly 2C)-like
A_51_P493467	-1.20993	Kif22	110033	kinesin family member 22
A_52_P195955	-1.21213	Macrod2	72899	MACRO domain containing 2
A_51_P104162	-1.21258	Gfod1	328232	glucose-fructose oxidoreductase domain containing 1
A_51_P209372	-1.21332	Sc4mol	66234	sterol-C4-methyl oxidase-like
A_52_P258507	-1.21403	Ppp1r10	52040	protein phosphatase 1, regulatory subunit 10
A_51_P384831	-1.21867	Syt12	171180	synaptotagmin XII
A_51_P376959	-1.2199	Tmeff2	56363	transmembrane protein with EGF-like and two follistatin-like domains 2
A_51_P495641	-1.22153	Stmn1	16765	stathmin 1
A_52_P563617	-1.22293	Ssbp4	76900	single stranded DNA binding protein 4
A_52_P229278	-1.2257	Limch1	77569	LIM and calponin homology domains 1
A_52_P271244	-1.22836	Pold3	67967	polymerase (DNA-directed), delta 3, accessory subunit
A_51_P118237	-1.22937	Sgk1	20393	serum/glucocorticoid regulated kinase 1
A_51_P309917	-1.22937	Itga8	241226	integrin alpha 8
A_51_P295621	-1.22974	Adamtsl3	269959	ADAMTS-like 3
A_52_P556082	-1.23011	Trmt2b	215201	TRM2 tRNA methyltransferase 2 homolog B (S. cerevisiae)
A_51_P428464	-1.2303	Cdyl2	75796	chromodomain protein, Y chromosome-like 2
A_51_P130957	-1.23258	Gins3	78833	GINS complex subunit 3 (Psf3 homolog)
A_52_P424692	-1.23553	Cd47	16423	CD47 antigen (Rh-related antigen, integrin-associated signal transducer)
A_51_P493886	-1.23731	Gpt2	108682	glutamic pyruvate transaminase (alanine aminotransferase) 2
A_51_P503896	-1.23792	Pycr1	209027	pyrroline-5-carboxylate reductase 1
A_52_P995717	-1.23873	Setbp1	240427	SET binding protein 1
A_52_P963559	-1.2415	Rlf	109263	rearranged L-myc fusion sequence
A_51_P453475	-1.24375	Slc1a5	20514	solute carrier family 1 (neutral amino acid transporter), member 5
A_52_P658911	-1.24404	Itga8	241226	integrin alpha 8
A_52_P283055	-1.24511	Slc5a3	53881	solute carrier family 5 (inositol transporters), member 3
A_51_P301930	-1.24731	Lrrc17	74511	leucine rich repeat containing 17
A_52_P535946	-1.24785	Dhcr7	13360	7-dehydrocholesterol reductase
A_52_P644210	-1.24932	Cul9	78309	cullin 9
A_51_P246543	-1.25206	Ebf3	13593	early B cell factor 3
A_51_P250807	-1.25208	Spata2l	78779	spermatogenesis associated 2-like
A_51_P371876	-1.25246	Zmynd8	228880	zinc finger, MYND-type containing 8
A_52_P561205	-1.25269	Stard4	170459	StAR-related lipid transfer (START) domain containing 4
A_52_P372151	-1.25337	Ctnnal1	54366	catenin (cadherin associated protein), alpha-like 1
A_51_P237076	-1.25372	Ctdsp2	52468	CTD (carboxy-terminal domain, RNA polymerase II, polypeptide A) small phosphatase 2
A_52_P217646	-1.25445	Snapc3	77634	small nuclear RNA activating complex, polypeptide 3
A_52_P78684	-1.25482	Alcam	11658	activated leukocyte cell adhesion molecule
A_51_P312310	-1.25548	Mtbp	105837	Mdm2, transformed 3T3 cell double minute p53 binding protein
A_52_P71353	-1.25582	Psd3	234353	pleckstrin and Sec7 domain containing 3
A_51_P346715	-1.25713	D4Wsu53e	27981	DNA segment, Chr 4, Wayne State University 53, expressed
A_51_P228171	-1.25861	Cenpp	66336	centromere protein P
A_52_P539873	-1.26274	Cspg4	121021	chondroitin sulfate proteoglycan 4
A_52_P63892	-1.263	Itga4	16401	integrin alpha 4
A_52_P180130	-1.26383	Itgbl1	223272	integrin, beta-like 1
A_51_P275123	-1.26431	Psd3	234353	pleckstrin and Sec7 domain containing 3
A_51_P290986	-1.26505	Dhcr7	13360	7-dehydrocholesterol reductase
A_52_P185907	-1.26563	Crabp1	12903	cellular retinoic acid binding protein I
A_52_P27602	-1.26614	Kif23	71819	kinesin family member 23
A_52_P281145	-1.26647	Kank4	242553	KN motif and ankyrin repeat domains 4
A_51_P276452	-1.26752	Tigd5	105734	tigger transposable element derived 5
A_52_P160936	-1.27345	Gusb	110006	glucuronidase, beta
A_51_P434101	-1.27454	Herpud1	64209	homocysteine-inducible, endoplasmic reticulum stress-inducible, ubiquitin-like domain member 1
A_52_P550935	-1.27718	Atg7	74244	autophagy related 7
A_51_P477121	-1.27871	Pmaip1	58801	phorbol-12-myristate-13-acetate-induced protein 1
A_52_P739714	-1.28005	Grk5	14773	G protein-coupled receptor kinase 5
A_51_P270355	-1.28037	Dclk1	13175	doublecortin-like kinase 1
A_52_P479899	-1.28138	Trim41	211007	tripartite motif-containing 41
A_52_P453508	-1.28363	Dnase2a	13423	deoxyribonuclease II alpha
A_52_P317230	-1.28482	Hdgfrp3	29877	hepatoma-derived growth factor, related protein 3
A_52_P542540	-1.28525	Stat1	20846	signal transducer and activator of transcription 1
A_51_P158538	-1.28822	Zfp36	22695	zinc finger protein 36
A_52_P867730	-1.28886	Tubd1	56427	tubulin, delta 1
A_51_P250058	-1.29221	Epas1	13819	endothelial PAS domain protein 1
A_52_P89425	-1.2923	Pcnt	18541	pericentrin (kendrin)
A_52_P510119	-1.29296	Pgm2l1	70974	phosphoglucomutase 2-like 1
A_51_P314111	-1.2932	Psip1	101739	PC4 and SFRS1 interacting protein 1
A_51_P194525	-1.29382	Alx3	11694	aristaless-like homeobox 3
A_52_P385536	-1.29533	Ddx58	230073	DEAD (Asp-Glu-Ala-Asp) box polypeptide 58
A_52_P580284	-1.29843	Rapgef6	192786	Rap guanine nucleotide exchange factor (GEF) 6
A_52_P399739	-1.29858	Fam188b2	100040293	family with sequence similarity 188, member B2
A_52_P177802	-1.299	Kif11	16551	kinesin family member 11
A_51_P351194	-1.30109	Cnfn	72383	cornifelin
A_51_P500760	-1.30287	Eid2b	434156	EP300 interacting inhibitor of differentiation 2B
A_52_P631762	-1.30315	Rps27a	78294	ribosomal protein S27A
A_51_P327632	-1.30498	Igsf3	78908	immunoglobulin superfamily, member 3
A_52_P1035759	-1.30952	Eif4e	13684	eukaryotic translation initiation factor 4E
A_51_P170651	-1.31004	Sema4c	20353	sema domain, immunoglobulin domain (Ig), transmembrane domain (TM) and short cytoplasmic domain, (semaphorin) 4C
A_51_P266695	-1.31165	Peli3	240518	pellino 3
A_52_P211418	-1.31445	G2e3	217558	G2/M-phase specific E3 ubiquitin ligase
A_52_P107769	-1.31602	Abtb2	99382	ankyrin repeat and BTB (POZ) domain containing 2
A_51_P382310	-1.31648	Sema5b	20357	sema domain, seven thrombospondin repeats (type 1 and type 1-like), transmembrane domain (TM) and short cytoplasmic domain, (semaphorin) 5B
A_51_P276943	-1.31816	Gpc1	14733	glypican 1
A_51_P367240	-1.31972	Tspan33	232670	tetraspanin 33
A_51_P146941	-1.32077	Hmgcs1	208715	3-hydroxy-3-methylglutaryl-Coenzyme A synthase 1
A_52_P36306	-1.32221	Pmm2	54128	phosphomannomutase 2
A_52_P43578	-1.32594	D130017N08Rik	320064	RIKEN cDNA D130017N08 gene
A_51_P344770	-1.32615	Tnrc6b	213988	trinucleotide repeat containing 6b
A_51_P309920	-1.3281	Itga8	241226	integrin alpha 8
A_52_P183088	-1.32874	Notch1	18128	notch 1
A_51_P407989	-1.32982	Pcgf5	76073	polycomb group ring finger 5
A_52_P170635	-1.33229	Sirpa	19261	signal-regulatory protein alpha
A_52_P381009	-1.33553	Tia1	21841	cytotoxic granule-associated RNA binding protein 1
A_51_P183400	-1.33608	Picalm	233489	phosphatidylinositol binding clathrin assembly protein
A_52_P617638	-1.3369	Nox4	50490	NADPH oxidase 4
A_51_P217778	-1.33705	Aspm	12316	asp (abnormal spindle)-like, microcephaly associated (Drosophila)
A_51_P384091	-1.33812	Rad21	19357	RAD21 homolog (S. pombe)
A_51_P364786	-1.34319	U2af1	108121	U2 small nuclear ribonucleoprotein auxiliary factor (U2AF) 1
A_51_P431531	-1.34349	E2f8	108961	E2F transcription factor 8
A_52_P84901	-1.3435	Slc44a1	100434	solute carrier family 44, member 1
A_52_P671029	-1.34397	Col11a1	12814	collagen, type XI, alpha 1
A_52_P651	-1.34421	Mrc2	17534	mannose receptor, C type 2
A_52_P587738	-1.34472	P2ry2	18442	purinergic receptor P2Y, G-protein coupled 2
A_52_P118970	-1.34532	9130206I24Rik	100040736	RIKEN cDNA 9130206I24 gene
A_51_P386539	-1.34735	Rnf125	67664	ring finger protein 125
A_52_P617636	-1.34758	Klf12	16597	Kruppel-like factor 12
A_52_P515572	-1.34823	Slc18a2	214084	solute carrier family 18 (vesicular monoamine), member 2
A_52_P215278	-1.35052	Ranbp10	74334	RAN binding protein 10
A_51_P288193	-1.35071	Btg1	12226	B cell translocation gene 1, anti-proliferative
A_52_P276848	-1.35119	Ext1	14042	exostoses (multiple) 1
A_51_P448563	-1.35141	Myo7a	17921	myosin VIIA
A_51_P349495	-1.35473	Mboat1	218121	membrane bound O-acyltransferase domain containing 1
A_52_P512955	-1.35596	Anln	68743	anillin, actin binding protein
A_51_P180974	-1.35649	Prkcdbp	109042	protein kinase C, delta binding protein
A_52_P230947	-1.36021	U2af1	108121	U2 small nuclear ribonucleoprotein auxiliary factor (U2AF) 1
A_51_P207601	-1.36056	Aqp5	11830	aquaporin 5
A_52_P451614	-1.36106	Tmod2	50876	tropomodulin 2
A_52_P30302	-1.36428	5830433M19Rik	67770	RIKEN cDNA 5830433M19 gene
A_51_P285097	-1.36481	Wdr38	76646	WD repeat domain 38
A_51_P105445	-1.36621	Stard4	170459	StAR-related lipid transfer (START) domain containing 4
A_51_P184936	-1.36664	Zbp1	58203	Z-DNA binding protein 1
A_52_P1117630	-1.36777	Kdm2a	225876	lysine (K)-specific demethylase 2A
A_51_P169087	-1.37081	Gls2	216456	glutaminase 2 (liver, mitochondrial)
A_51_P237565	-1.37294	Kank4	242553	KN motif and ankyrin repeat domains 4
A_52_P925277	-1.37362	Bcl11b	58208	B cell leukemia/lymphoma 11B
A_52_P397444	-1.37774	Pdzd8	107368	PDZ domain containing 8
A_51_P137029	-1.37811	Plce1	74055	phospholipase C, epsilon 1
A_52_P665742	-1.3811	Srebf2	20788	sterol regulatory element binding factor 2
A_51_P498772	-1.38761	1700019D03Rik	67080	RIKEN cDNA 1700019D03 gene
A_51_P476728	-1.38896	Neo1	18007	neogenin
A_51_P337543	-1.38964	Glce	93683	glucuronyl C5-epimerase
A_52_P456392	-1.39098	Limch1	77569	LIM and calponin homology domains 1
A_52_P104581	-1.39121	Ppfia3	76787	protein tyrosine phosphatase, receptor type, f polypeptide (PTPRF), interacting protein (liprin), alpha 3
A_51_P381558	-1.39124	Rasa4	54153	RAS p21 protein activator 4
A_51_P103819	-1.39522	Trib2	217410	tribbles homolog 2 (Drosophila)
A_52_P467814	-1.3994	Il1rap	16180	interleukin 1 receptor accessory protein
A_51_P342926	-1.40058	Omd	27047	osteomodulin
A_51_P493771	-1.40455	8030462N17Rik	212163	RIKEN cDNA 8030462N17 gene
A_52_P502919	-1.40751	Ahdc1	230793	AT hook, DNA binding motif, containing 1
A_51_P234488	-1.40874	Tmod2	50876	tropomodulin 2
A_52_P36190	-1.41231	Fbxo2	230904	F-box protein 2
A_52_P683399	-1.41289	Tmod2	50876	tropomodulin 2
A_52_P112864	-1.41345	Tex9	21778	testis expressed gene 9
A_52_P539434	-1.41359	Lbh	77889	limb-bud and heart
A_51_P245939	-1.41538	Snhg1	83673	small nucleolar RNA host gene (non-protein coding) 1
A_51_P292127	-1.41618	Pgm2l1	70974	phosphoglucomutase 2-like 1
A_51_P357094	-1.41779	1700054N08Rik	73420	RIKEN cDNA 1700054N08 gene
A_51_P251205	-1.41884	Psd	73728	pleckstrin and Sec7 domain containing
A_52_P149864	-1.42115	Hmgn2	15331	high mobility group nucleosomal binding domain 2
A_52_P424847	-1.4233	Tcf4	21413	transcription factor 4
A_52_P220810	-1.42611	Trib2	217410	tribbles homolog 2 (Drosophila)
A_52_P328492	-1.42754	Gas2l3	237436	growth arrest-specific 2 like 3
A_51_P156882	-1.4283	Adarb1	110532	adenosine deaminase, RNA-specific, B1
A_52_P315155	-1.4299	Ephb2	13844	Eph receptor B2
A_52_P33841	-1.43023	Xlr	22441	X-linked lymphocyte-regulated complex
A_52_P151320	-1.43182	Tnfaip8l1	66443	tumor necrosis factor, alpha-induced protein 8-like 1
A_52_P464831	-1.43274	Dlx1	13390	distal-less homeobox 1
A_51_P502724	-1.43358	Fam102b	329739	family with sequence similarity 102, member B
A_52_P335354	-1.43594	Gas2l3	237436	growth arrest-specific 2 like 3
A_51_P452629	-1.43844	Tlr2	24088	toll-like receptor 2
A_52_P199305	-1.43997	Ermp1	226090	endoplasmic reticulum metallopeptidase 1
A_51_P218984	-1.44155	Parp9	80285	poly (ADP-ribose) polymerase family, member 9
A_52_P465454	-1.4451	Anapc16	52717	anaphase promoting complex subunit 16
A_51_P345367	-1.44832	Psmb8	16913	proteasome (prosome, macropain) subunit, beta type 8 (large multifunctional peptidase 7)
A_52_P552665	-1.45709	Fzd7	14369	frizzled homolog 7 (Drosophila)
A_52_P156765	-1.45797	Spef1	70997	sperm flagellar 1
A_51_P484200	-1.45988	Lrrc56	70552	leucine rich repeat containing 56
A_51_P438967	-1.46326	Gpnmb	93695	glycoprotein (transmembrane) nmb
A_51_P201873	-1.46537	Gpr88	64378	G-protein coupled receptor 88
A_51_P219505	-1.46587	Slc41a2	338365	solute carrier family 41, member 2
A_51_P172853	-1.46767	Cd14	12475	CD14 antigen
A_51_P253808	-1.47571	Mki67	17345	antigen identified by monoclonal antibody Ki 67
A_51_P472630	-1.47629	H2afv	77605	H2A histone family, member V
A_52_P442234	-1.47933	H1f0	14958	H1 histone family, member 0
A_51_P433127	-1.47947	Rdm1	66599	RAD52 motif 1
A_52_P639343	-1.48171	D330028D13Rik	231946	RIKEN cDNA D330028D13 gene
A_51_P339023	-1.48484	Rassf2	215653	Ras association (RalGDS/AF-6) domain family member 2
A_52_P423810	-1.48843	Mt1	17748	metallothionein 1
A_51_P208931	-1.4905	N4bp3	212706	NEDD4 binding protein 3
A_51_P135802	-1.49128	Mef2c	17260	myocyte enhancer factor 2C
A_51_P366931	-1.49268	Prc1	233406	protein regulator of cytokinesis 1
A_52_P19955	-1.49441	Il1rl1	17082	interleukin 1 receptor-like 1
A_51_P353914	-1.50005	Icam5	15898	intercellular adhesion molecule 5, telencephalin
A_52_P170985	-1.50261	Sgsm1	52850	small G protein signaling modulator 1
A_52_P67270	-1.50294	4930515G01Rik	67642	RIKEN cDNA 4930515G01 gene
A_52_P319199	-1.50755	Angptl6	70726	angiopoietin-like 6
A_52_P129428	-1.51053	Fzd2	57265	frizzled homolog 2 (Drosophila)
A_51_P286878	-1.5109	Ttll11	74410	tubulin tyrosine ligase-like family, member 11
A_51_P313294	-1.5124	Cir1	66935	corepressor interacting with RBPJ, 1
A_52_P85292	-1.51655	Fam53b	77938	family with sequence similarity 53, member B
A_51_P321847	-1.52081	Rims2	116838	regulating synaptic membrane exocytosis 2
A_51_P408989	-1.52297	L3hypdh	67217	L-3-hydroxyproline dehydratase (trans-)
A_51_P159201	-1.5258	Junb	16477	Jun-B oncogene
A_52_P328249	-1.52613	Pkm	18746	pyruvate kinase, muscle
A_52_P320945	-1.52735	Stk38l	232533	serine/threonine kinase 38 like
A_51_P463428	-1.52751	Pik3ip1	216505	phosphoinositide-3-kinase interacting protein 1
A_52_P486464	-1.53821	Zfp827	622675	zinc finger protein 827
A_51_P511560	-1.53858	Acsl3	74205	acyl-CoA synthetase long-chain family member 3
A_51_P157083	-1.53936	Gas1	14451	growth arrest specific 1
A_52_P301079	-1.53952	Pgm2l1	70974	phosphoglucomutase 2-like 1
A_52_P261846	-1.54202	Col18a1	12822	collagen, type XVIII, alpha 1
A_52_P62833	-1.54251	Foxred2	239554	FAD-dependent oxidoreductase domain containing 2
A_52_P554555	-1.54935	Ier2	15936	immediate early response 2
A_51_P500215	-1.55247	Apol9b	71898	apolipoprotein L 9b
A_51_P315785	-1.55289	Tnfaip6	21930	tumor necrosis factor alpha induced protein 6
A_51_P265465	-1.55318	Abhd3	106861	abhydrolase domain containing 3
A_51_P299670	-1.55963	Rcc2	108911	regulator of chromosome condensation 2
A_52_P633489	-1.56353	C1qtnf4	67445	C1q and tumor necrosis factor related protein 4
A_52_P172541	-1.56944	Itga4	16401	integrin alpha 4
A_51_P227644	-1.57564	Gm5176	382421	high mobility group box 2 pseudogene
A_52_P557265	-1.57726	Cyp39a1	56050	cytochrome P450, family 39, subfamily a, polypeptide 1
A_51_P473383	-1.57833	Tenm4	23966	teneurin transmembrane protein 4
A_52_P6045	-1.5832	Gpsm2	76123	G-protein signalling modulator 2 (AGS3-like, C. elegans)
A_51_P222337	-1.5844	Rspo2	239405	R-spondin 2 homolog (Xenopus laevis)
A_52_P248013	-1.58493	Chsy3	78923	chondroitin sulfate synthase 3
A_51_P466221	-1.5903	Amhr2	110542	anti-Mullerian hormone type 2 receptor
A_51_P519251	-1.59111	Nupr1	56312	nuclear protein 1
A_52_P150988	-1.59922	Txndc11	106200	thioredoxin domain containing 11
A_51_P232824	-1.60213	Tmco4	77056	transmembrane and coiled-coil domains 4
A_51_P108408	-1.60373	Bpgm	12183	2,3-bisphosphoglycerate mutase
A_51_P205106	-1.60384	Mlf1	17349	myeloid leukemia factor 1
A_51_P469817	-1.60524	Postn	50706	periostin, osteoblast specific factor
A_52_P932202	-1.60865	Mrps6	121022	mitochondrial ribosomal protein S6
A_51_P223489	-1.60995	Rbbp4	19646	retinoblastoma binding protein 4
A_52_P101990	-1.61245	Hils1	54388	histone H1-like protein in spermatids 1
A_51_P215106	-1.61327	Fstl1	14314	follistatin-like 1
A_52_P507877	-1.61352	Col11a1	12814	collagen, type XI, alpha 1
A_51_P265137	-1.6168	Tcf4	21413	transcription factor 4
A_52_P803082	-1.62066	Apol9a	223672	apolipoprotein L 9a
A_51_P415809	-1.62847	Tusc1	69136	tumor suppressor candidate 1
A_51_P108252	-1.62849	Gpsm2	76123	G-protein signalling modulator 2 (AGS3-like, C. elegans)
A_51_P254262	-1.62854	Nxph3	104079	neurexophilin 3
A_51_P112355	-1.62916	Igtp	16145	interferon gamma induced GTPase
A_51_P374571	-1.63684	Igfbp6	16012	insulin-like growth factor binding protein 6
A_51_P479818	-1.64033	Lonrf3	74365	LON peptidase N-terminal domain and ring finger 3
A_51_P423608	-1.6405	Tmem20	240660	transmembrane protein 20
A_52_P1131944	-1.64056	A130019P10Rik	399617	RIKEN cDNA A130019P10 gene
A_51_P165244	-1.64072	Gbp3	55932	guanylate binding protein 3
A_51_P194070	-1.64115	Pam	18484	peptidylglycine alpha-amidating monooxygenase
A_52_P555629	-1.6428	Zfp862	58894	zinc finger protein 862
A_52_P409833	-1.64493	Plat	18791	plasminogen activator, tissue
A_51_P200529	-1.64519	Mpst	246221	mercaptopyruvate sulfurtransferase
A_51_P514085	-1.64627	Mx2	17858	myxovirus (influenza virus) resistance 2
A_52_P76034	-1.64656	Rcc2	108911	regulator of chromosome condensation 2
A_51_P324228	-1.65138	Satb1	20230	special AT-rich sequence binding protein 1
A_52_P868419	-1.65721	Fbxo32	67731	F-box protein 32
A_51_P225808	-1.65939	Stat2	20847	signal transducer and activator of transcription 2
A_52_P496956	-1.66066	Acsbg1	94180	acyl-CoA synthetase bubblegum family member 1
A_51_P249957	-1.66177	Fgf18	14172	fibroblast growth factor 18
A_52_P198473	-1.66303	Pcgf5	76073	polycomb group ring finger 5
A_52_P1098851	-1.66561	Lhx9	16876	LIM homeobox protein 9
A_52_P233801	-1.67681	Dysf	26903	dysferlin
A_51_P245631	-1.6773	Rftn2	74013	raftlin family member 2
A_52_P434549	-1.68213	Acin1	56215	apoptotic chromatin condensation inducer 1
A_52_P550932	-1.68224	H1f0	14958	H1 histone family, member 0
A_51_P410581	-1.68371	Hdgfrp3	29877	hepatoma-derived growth factor, related protein 3
A_52_P344427	-1.68575	2610036A22Rik	70190	RIKEN cDNA 2610036A22 gene
A_51_P331805	-1.69371	Kctd15	233107	potassium channel tetramerisation domain containing 15
A_51_P489192	-1.69411	Postn	50706	periostin, osteoblast specific factor
A_51_P102090	-1.69441	Tex10	269536	testis expressed gene 10
A_52_P573255	-1.69453	Cdc42ep1	104445	CDC42 effector protein (Rho GTPase binding) 1
A_51_P222264	-1.69877	Etl4	208618	enhancer trap locus 4
A_51_P220370	-1.69959	Msl3l2	73390	male-specific lethal 3-like 2 (Drosophila)
A_52_P391130	-1.70113	Synj2	20975	synaptojanin 2
A_51_P203182	-1.7028	Apobr	171504	apolipoprotein B receptor
A_51_P260312	-1.70328	Csgalnact1	234356	chondroitin sulfate N-acetylgalactosaminyltransferase 1
A_52_P166833	-1.70812	Snx5	69178	sorting nexin 5
A_52_P235319	-1.71339	Ptpre	19267	protein tyrosine phosphatase, receptor type, E
A_52_P569419	-1.71522	Etl4	208618	enhancer trap locus 4
A_51_P259571	-1.71778	Angptl6	70726	angiopoietin-like 6
A_51_P191700	-1.71953	Col18a1	12822	collagen, type XVIII, alpha 1
A_52_P7554	-1.72362	Lama4	16775	laminin, alpha 4
A_51_P169693	-1.7286	Bst2	69550	bone marrow stromal cell antigen 2
A_52_P93910	-1.73024	Nrp2	18187	neuropilin 2
A_51_P362483	-1.73618	Slc43a1	72401	solute carrier family 43, member 1
A_51_P382912	-1.73805	Slc2a10	170441	solute carrier family 2 (facilitated glucose transporter), member 10
A_51_P173043	-1.73914	Egr2	13654	early growth response 2
A_51_P256093	-1.74208	Map2k6	26399	mitogen-activated protein kinase kinase 6
A_52_P567035	-1.74289	Aars	234734	alanyl-tRNA synthetase
A_51_P225186	-1.74331	Calcrl	54598	calcitonin receptor-like
A_51_P511112	-1.74625	H1f0	14958	H1 histone family, member 0
A_52_P223495	-1.75702	Itga4	16401	integrin alpha 4
A_51_P482265	-1.75818	195534	195534
A_52_P627727	-1.76043	Gm15698	217066	transcription elongation factor B (SIII), polypeptide 2 pseudogene
A_51_P269216	-1.7622	Atf5	107503	activating transcription factor 5
A_52_P681456	-1.76292	Rftn2	74013	raftlin family member 2
A_52_P424308	-1.76455	Sybu	319613	syntabulin (syntaxin-interacting)
A_51_P334739	-1.76591	Cdon	57810	cell adhesion molecule-related/down-regulated by oncogenes
A_52_P103998	-1.76732	Htr1b	15551	5-hydroxytryptamine (serotonin) receptor 1B
A_51_P256170	-1.76738	Akr1c18	105349	aldo-keto reductase family 1, member C18
A_52_P107956	-1.76785	Col11a1	12814	collagen, type XI, alpha 1
A_51_P212420	-1.76841	Lama4	16775	laminin, alpha 4
A_52_P405177	-1.76922	C1qtnf6	72709	C1q and tumor necrosis factor related protein 6
A_51_P181772	-1.7699	Ptpre	19267	protein tyrosine phosphatase, receptor type, E
A_51_P514913	-1.77488	Rsad1	237926	radical S-adenosyl methionine domain containing 1
A_52_P205695	-1.77579	Mettl7a1	70152	methyltransferase like 7A1
A_52_P77793	-1.77684	Hs6st1	50785	heparan sulfate 6-O-sulfotransferase 1
A_51_P481325	-1.77882	Ier2	15936	immediate early response 2
A_52_P835246	-1.78089	Tmem138	72982	transmembrane protein 138
A_51_P273538	-1.7811	Syce2	71846	synaptonemal complex central element protein 2
A_51_P355151	-1.78186	Camk2n2	73047	calcium/calmodulin-dependent protein kinase II inhibitor 2
A_51_P124784	-1.78678	Acpl2	235534	acid phosphatase-like 2
A_51_P214251	-1.78868	Rnls	67795	renalase, FAD-dependent amine oxidase
A_51_P265312	-1.78898	Ggt7	207182	gamma-glutamyltransferase 7
A_52_P346901	-1.79023	4930562F07Rik	75255	RIKEN cDNA 4930562F07 gene
A_52_P505192	-1.79233	Ntn3	18209	netrin 3
A_51_P219385	-1.79396	Six5	20475	sine oculis-related homeobox 5
A_51_P253803	-1.79416	Mki67	17345	antigen identified by monoclonal antibody Ki 67
A_51_P470989	-1.79559	Paip1	218693	polyadenylate binding protein-interacting protein 1
A_51_P380432	-1.79657	Scx	20289	scleraxis
A_51_P212754	-1.7992	Tgfbi	21810	transforming growth factor, beta induced
A_51_P135012	-1.80195	Rhpn2	52428	rhophilin, Rho GTPase binding protein 2
A_51_P128499	-1.80411	Dennd3	105841	DENN/MADD domain containing 3
A_51_P234788	-1.80484	Cxxc5	67393	CXXC finger 5
A_51_P502150	-1.81601	Slc9a3r1	26941	solute carrier family 9 (sodium/hydrogen exchanger), member 3 regulator 1
A_51_P387379	-1.81644	Tshz3	243931	teashirt zinc finger family member 3
A_51_P494403	-1.81708	Xaf1	327959	XIAP associated factor 1
A_51_P412027	-1.81984	Cxcr6	80901	chemokine (C-X-C motif) receptor 6
A_52_P633393	-1.82616	Cxxc5	67393	CXXC finger 5
A_51_P225224	-1.83259	Htra1	56213	HtrA serine peptidase 1
A_51_P197863	-1.83343	Cacnb4	12298	calcium channel, voltage-dependent, beta 4 subunit
A_51_P246317	-1.83959	Mt2	17750	metallothionein 2
A_51_P323011	-1.84633	Cblb	208650	Casitas B-lineage lymphoma b
A_51_P289836	-1.84969	Slc29a1	63959	solute carrier family 29 (nucleoside transporters), member 1
A_52_P268925	-1.85042	9130206I24Rik	100040736	RIKEN cDNA 9130206I24 gene
A_52_P68306	-1.8506	Dlgap2	244310	discs, large (Drosophila) homolog-associated protein 2
A_51_P241995	-1.86545	Col5a3	53867	collagen, type V, alpha 3
A_51_P146168	-1.86812	Col12a1	12816	collagen, type XII, alpha 1
A_51_P109496	-1.87433	Znf41-ps	70005	ZNF41, pseudogene
A_51_P268697	-1.87604	Slc1a3	20512	solute carrier family 1 (glial high affinity glutamate transporter), member 3
A_52_P1069274	-1.87844	Ext1	14042	exostoses (multiple) 1
A_52_P205031	-1.88001	Gnao1	14681	guanine nucleotide binding protein, alpha O
A_52_P618427	-1.88264	Pdgfb	18591	platelet derived growth factor, B polypeptide
A_52_P483101	-1.88487	Lpin1	14245	lipin 1
A_52_P666059	-1.88598	Runx3	12399	runt related transcription factor 3
A_51_P117952	-1.88608	Hspa1a	193740	heat shock protein 1A
A_51_P268234	-1.89679	Il34	76527	interleukin 34
A_52_P174014	-1.90121	Znf41-ps	70005	ZNF41, pseudogene
A_52_P843494	-1.90606	Ext1	14042	exostoses (multiple) 1
A_52_P676686	-1.91338	Slc38a2	67760	solute carrier family 38, member 2
A_51_P114826	-1.92467	Cdh13	12554	cadherin 13
A_52_P566548	-1.92535	Csgalnact1	234356	chondroitin sulfate N-acetylgalactosaminyltransferase 1
A_52_P597634	-1.93788	Fzd1	14362	frizzled homolog 1 (Drosophila)
A_52_P55772	-1.943	Tbxa2r	21390	thromboxane A2 receptor
A_52_P553890	-1.94468	Itgb3	16416	integrin beta 3
A_52_P82741	-1.94523	Hspa1a	193740	heat shock protein 1A
A_52_P52803	-1.9458	Hspa1a	193740	heat shock protein 1A
A_52_P205508	-1.94837	Gm13152	195531	predicted gene 13152
A_52_P13783	-1.9485	4930562F07Rik	75255	RIKEN cDNA 4930562F07 gene
A_52_P304902	-1.95213	Hspa1a	193740	heat shock protein 1A
A_52_P628580	-1.95436	Ggt7	207182	gamma-glutamyltransferase 7
A_52_P577461	-1.95486	Lztfl1	93730	leucine zipper transcription factor-like 1
A_52_P1187549	-1.95707	Pdcd4	18569	programmed cell death 4
A_52_P512575	-1.95711	Hopx	74318	HOP homeobox
A_51_P514712	-1.96426	Parp14	547253	poly (ADP-ribose) polymerase family, member 14
A_51_P320626	-1.96858	Cd9	12527	CD9 antigen
A_51_P368591	-1.97168	Tle6	114606	transducin-like enhancer of split 6, homolog of Drosophila E(spl)
A_51_P311904	-1.97322	Ptk2b	19229	PTK2 protein tyrosine kinase 2 beta
A_52_P257026	-1.97337	Akap9	100986	A kinase (PRKA) anchor protein (yotiao) 9
A_51_P206203	-1.97385	Mrgprf	211577	MAS-related GPR, member F
A_51_P142813	-1.97919	Aspn	66695	asporin
A_52_P88529	-1.98178	Acpl2	235534	acid phosphatase-like 2
A_52_P639402	-1.9879	Kcnk3	16527	potassium channel, subfamily K, member 3
A_51_P458384	-1.98862	Slc38a2	67760	solute carrier family 38, member 2
A_51_P301566	-1.99972	Plat	18791	plasminogen activator, tissue
A_51_P350666	-2.0225	Peli2	93834	pellino 2
A_51_P319986	-2.02705	Neil3	234258	nei like 3 (E. coli)
A_51_P206134	-2.03314	Akna	100182	AT-hook transcription factor
A_51_P172231	-2.03562	Gsdmd	69146	gasdermin D
A_51_P425047	-2.03657	Srpx2	68792	sushi-repeat-containing protein, X-linked 2
A_52_P352771	-2.03713	Tfap2b	21419	transcription factor AP-2 beta
A_52_P337246	-2.05586	Isl1	16392	ISL1 transcription factor, LIM/homeodomain
A_52_P119039	-2.06102	Hmgcs1	208715	3-hydroxy-3-methylglutaryl-Coenzyme A synthase 1
A_51_P142767	-2.07139	Glt8d2	74782	glycosyltransferase 8 domain containing 2
A_52_P678909	-2.08414	Itgb3bp	67733	integrin beta 3 binding protein (beta3-endonexin)
A_51_P208769	-2.08645	Metrn	70083	meteorin, glial cell differentiation regulator
A_51_P331570	-2.09595	Trib3	228775	tribbles homolog 3 (Drosophila)
A_52_P390944	-2.11547	Chst3	53374	carbohydrate (chondroitin 6/keratan) sulfotransferase 3
A_52_P567167	-2.12715	Nptxr	73340	neuronal pentraxin receptor
A_52_P177847	-2.13155	Tril	66873	TLR4 interactor with leucine-rich repeats
A_51_P103850	-2.14324	Fbn2	14119	fibrillin 2
A_51_P267877	-2.16399	Rhbdl3	246104	rhomboid, veinlet-like 3 (Drosophila)
A_51_P191519	-2.16621	Stard10	56018	START domain containing 10
A_51_P423308	-2.16691	Igfbp2	16008	insulin-like growth factor binding protein 2
A_52_P362757	-2.17089	Col6a2	12834	collagen, type VI, alpha 2
A_51_P174314	-2.17117	Robo1	19876	roundabout homolog 1 (Drosophila)
A_51_P424722	-2.17425	Wdr54	75659	WD repeat domain 54
A_51_P504037	-2.17606	Smarca2	67155	SWI/SNF related, matrix associated, actin dependent regulator of chromatin, subfamily a, member 2
A_51_P350817	-2.18548	Cnn1	12797	calponin 1
A_51_P369061	-2.19175	Shroom3	27428	shroom family member 3
A_52_P78787	-2.20146	Rnf26	213211	ring finger protein 26
A_51_P351872	-2.20725	Slc6a9	14664	solute carrier family 6 (neurotransmitter transporter, glycine), member 9
A_51_P292276	-2.21124	Agrn	11603	agrin
A_51_P397673	-2.21141	Pcsk9	100102	proprotein convertase subtilisin/kexin type 9
A_52_P70235	-2.21694	Cdkn2aip	70925	CDKN2A interacting protein
A_52_P581100	-2.21984	Znf41-ps	70005	ZNF41, pseudogene
A_52_P492411	-2.22126	Serpinb9	20723	serine (or cysteine) peptidase inhibitor, clade B, member 9
A_52_P418515	-2.22405	1700007G11Rik	75784	RIKEN cDNA 1700007G11 gene
A_52_P409076	-2.22454	Sema5a	20356	sema domain, seven thrombospondin repeats (type 1 and type 1-like), transmembrane domain (TM) and short cytoplasmic domain, (semaphorin) 5A
A_52_P561671	-2.2265	Msx1	17701	homeobox, msh-like 1
A_51_P432460	-2.22892	Ppp1r14a	68458	protein phosphatase 1, regulatory (inhibitor) subunit 14A
A_51_P461364	-2.23859	Gpx7	67305	glutathione peroxidase 7
A_51_P513803	-2.24645	Fbxo4	106052	F-box protein 4
A_51_P463003	-2.25232	Tslp	53603	thymic stromal lymphopoietin
A_52_P802967	-2.25563	Acss2	60525	acyl-CoA synthetase short-chain family member 2
A_51_P182572	-2.27434	Phactr1	218194	phosphatase and actin regulator 1
A_52_P499128	-2.28265	Synj2	20975	synaptojanin 2
A_51_P328951	-2.28343	Sgip1	73094	SH3-domain GRB2-like (endophilin) interacting protein 1
A_51_P367763	-2.28595	Peli2	93834	pellino 2
A_51_P459477	-2.29395	Col11a1	12814	collagen, type XI, alpha 1
A_52_P463936	-2.29736	Isg15	100038882	ISG15 ubiquitin-like modifier
A_52_P1188668	-2.30029	Gabpb1	14391	GA repeat binding protein, beta 1
A_51_P482508	-2.30557	Sc4mol	66234	sterol-C4-methyl oxidase-like
A_52_P994653	-2.30674	2810455O05Rik	72822	RIKEN cDNA 2810455O05 gene
A_51_P513898	-2.30818	Epb4.1l4a	13824	erythrocyte protein band 4.1-like 4a
A_52_P478103	-2.3119	Ndnf	68169	neuron-derived neurotrophic factor
A_52_P671402	-2.31844	Rab27b	80718	RAB27b, member RAS oncogene family
A_52_P487615	-2.32965	Fam105a	223433	family with sequence similarity 105, member A
A_51_P176231	-2.33298	Stox2	71069	storkhead box 2
A_52_P405941	-2.33448	D330023I04Rik	320877	RIKEN cDNA D330023I04 gene
A_51_P464387	-2.36111	Hspb8	80888	heat shock protein 8
A_51_P389814	-2.3738	Sema3f	20350	sema domain, immunoglobulin domain (Ig), short basic domain, secreted, (semaphorin) 3F
A_51_P489034	-2.37986	Ano5	233246	anoctamin 5
A_51_P498267	-2.37995	Ankrd29	225187	ankyrin repeat domain 29
A_51_P229833	-2.38081	Agrn	11603	agrin
A_51_P272876	-2.381	Fam46a	212943	family with sequence similarity 46, member A
A_52_P483974	-2.39003	Trim13	66597	tripartite motif-containing 13
A_52_P287532	-2.39598	Vim	22352	vimentin
A_51_P136542	-2.40214	Bcl3	12051	B cell leukemia/lymphoma 3
A_51_P257371	-2.4112	Itgb3bp	67733	integrin beta 3 binding protein (beta3-endonexin)
A_52_P508962	-2.41622	Kcnab2	16498	potassium voltage-gated channel, shaker-related subfamily, beta member 2
A_52_P593965	-2.44561	Fdps	110196	farnesyl diphosphate synthetase
A_51_P191520	-2.44651	Stard10	56018	START domain containing 10
A_52_P144368	-2.44866	Tenm4	23966	teneurin transmembrane protein 4
A_52_P459046	-2.44916	Slc38a2	67760	solute carrier family 38, member 2
A_51_P282227	-2.45001	As3mt	57344	arsenic (+3 oxidation state) methyltransferase
A_52_P715616	-2.45929	Robo1	19876	roundabout homolog 1 (Drosophila)
A_52_P94401	-2.46413	Rtn4rl1	237847	reticulon 4 receptor-like 1
A_51_P349772	-2.50068	Tceal6	66104	transcription elongation factor A (SII)-like 6
A_52_P244682	-2.54408	5430435G22Rik	226421	RIKEN cDNA 5430435G22 gene
A_51_P326932	-2.57057	Prune2	353211	prune homolog 2 (Drosophila)
A_51_P390967	-2.57272	Slc43a3	58207	solute carrier family 43, member 3
A_51_P277431	-2.58742	Ccdc3	74186	coiled-coil domain containing 3
A_52_P454815	-2.61585	Fgf11	14166	fibroblast growth factor 11
A_52_P55706	-2.62607	Ntrk3	18213	neurotrophic tyrosine kinase, receptor, type 3
A_51_P509997	-2.65539	Cox6a2	12862	cytochrome c oxidase, subunit VI a, polypeptide 2
A_51_P485688	-2.65588	Cdh6	12563	cadherin 6
A_52_P102846	-2.66877	Tcrb-J	21580	T cell receptor beta, joining region
A_52_P449718	-2.66892	Megf6	230971	multiple EGF-like-domains 6
A_51_P100174	-2.67334	Mns1	17427	meiosis-specific nuclear structural protein 1
A_51_P478172	-2.692	Tcrb-J	21580	T cell receptor beta, joining region
A_52_P731686	-2.72206	Dock4	238130	dedicator of cytokinesis 4
A_51_P354265	-2.74476	Serpinb9	20723	serine (or cysteine) peptidase inhibitor, clade B, member 9
A_52_P485879	-2.74486	Grid2	14804	glutamate receptor, ionotropic, delta 2
A_52_P476754	-2.7486	Ubash3b	72828	ubiquitin associated and SH3 domain containing, B
A_51_P493522	-2.75908	Kazald1	107250	Kazal-type serine peptidase inhibitor domain 1
A_51_P466633	-2.76322	Slc16a7	20503	solute carrier family 16 (monocarboxylic acid transporters), member 7
A_52_P460584	-2.76932	Tnfrsf25	85030	tumor necrosis factor receptor superfamily, member 25
A_51_P204031	-2.78152	Hdac9	79221	histone deacetylase 9
A_51_P218196	-2.79434	Msx1	17701	homeobox, msh-like 1
A_51_P220262	-2.79749	Rnf165	225743	ring finger protein 165
A_51_P355629	-2.80008	Gas2	14453	growth arrest specific 2
A_51_P172054	-2.80405	Gas6	14456	growth arrest specific 6
A_51_P137778	-2.82802	5730507C01Rik	236366	RIKEN cDNA 5730507C01 gene
A_51_P386503	-2.82876	Abhd15	67477	abhydrolase domain containing 15
A_52_P303491	-2.83649	Grid2	14804	glutamate receptor, ionotropic, delta 2
A_51_P404815	-2.85433	Apol6	71939	apolipoprotein L 6
A_51_P101460	-2.85624	Dsp	109620	desmoplakin
A_52_P210059	-2.86646	Rfx7	319758	regulatory factor X, 7
A_52_P296913	-2.87094	Cnnm1	83674	cyclin M1
A_52_P175099	-2.87809	Grid2	14804	glutamate receptor, ionotropic, delta 2
A_51_P225781	-2.91458	Insc	233752	inscuteable homolog (Drosophila)
A_51_P264934	-2.92275	Matn4	17183	matrilin 4
A_51_P216015	-2.94008	Trim13	66597	tripartite motif-containing 13
A_52_P145912	-2.94499	Mylk	107589	myosin, light polypeptide kinase
A_52_P731333	-2.9519	Ap4s1	11782	adaptor-related protein complex AP-4, sigma 1
A_51_P503494	-2.97344	Arc	11838	activity regulated cytoskeletal-associated protein
A_51_P465571	-2.98843	Mtap7d2	78283	MAP7 domain containing 2
A_51_P453818	-3.00116	Lzts1	211134	leucine zipper, putative tumor suppressor 1
A_51_P174407	-3.0038	BC028528	229600	cDNA sequence BC028528
A_51_P405912	-3.00517	Lmcd1	30937	LIM and cysteine-rich domains 1
A_52_P680827	-3.01282	Abat	268860	4-aminobutyrate aminotransferase
A_52_P470466	-3.01835	D3Bwg0562e	229791	DNA segment, Chr 3, Brigham & Women's Genetics 0562 expressed
A_51_P277994	-3.02364	Oas2	246728	2'-5' oligoadenylate synthetase 2
A_52_P478444	-3.0258	Gm9885	791275	predicted gene 9885
A_52_P466860	-3.03296	Rab3c	67295	RAB3C, member RAS oncogene family
A_51_P387123	-3.03826	Oasl2	23962	2'-5' oligoadenylate synthetase-like 2
A_51_P235835	-3.05417	Ifi27l1	52668	interferon, alpha-inducible protein 27 like 1
A_51_P288876	-3.09822	Tmem45a	56277	transmembrane protein 45a
A_52_P681787	-3.09862	Cyb561	13056	cytochrome b-561
A_52_P64356	-3.09964	Sparcl1	13602	SPARC-like 1
A_51_P474169	-3.10887	5430407P10Rik	227545	RIKEN cDNA 5430407P10 gene
A_51_P279552	-3.11438	Cav2	12390	caveolin 2
A_52_P575217	-3.15039	Mylk	107589	myosin, light polypeptide kinase
A_52_P220896	-3.1548	Epha3	13837	Eph receptor A3
A_52_P322336	-3.16236	9630021D06Rik	319926	RIKEN cDNA 9630021D06 gene
A_52_P286166	-3.17231	Penk	18619	preproenkephalin
A_51_P481978	-3.18736	Rab3c	67295	RAB3C, member RAS oncogene family
A_51_P502787	-3.20553	Glis1	230587	GLIS family zinc finger 1
A_52_P498193	-3.21218	Aldh1l2	216188	aldehyde dehydrogenase 1 family, member L2
A_51_P158529	-3.22464	Nptxr	73340	neuronal pentraxin receptor
A_51_P392950	-3.22569	Sostdc1	66042	sclerostin domain containing 1
A_51_P102987	-3.23705	Penk	18619	preproenkephalin
A_51_P164219	-3.23865	Usp18	24110	ubiquitin specific peptidase 18
A_51_P279100	-3.24323	Ptgs1	19224	prostaglandin-endoperoxide synthase 1
A_52_P763332	-3.24877	Clstn1	65945	calsyntenin 1
A_52_P253102	-3.25057	Atp8b4	241633	ATPase, class I, type 8B, member 4
A_51_P172155	-3.25372	Hal	15109	histidine ammonia lyase
A_51_P128320	-3.26633	Muc2	17831	mucin 2
A_51_P255699	-3.27658	Mmp3	17392	matrix metallopeptidase 3
A_51_P159792	-3.28153	Col15a1	12819	collagen, type XV, alpha 1
A_51_P312956	-3.30304	Gm20158	100504298	predicted gene, 20158
A_52_P498231	-3.35686	Sema3f	20350	sema domain, immunoglobulin domain (Ig), short basic domain, secreted, (semaphorin) 3F
A_51_P441622	-3.36641	Adcy7	11513	adenylate cyclase 7
A_52_P500274	-3.37769	Ntrk3	18213	neurotrophic tyrosine kinase, receptor, type 3
A_52_P509020	-3.37847	Adamts8	30806	a disintegrin-like and metallopeptidase (reprolysin type) with thrombospondin type 1 motif, 8
A_51_P144160	-3.38164	Colec10	239447	collectin sub-family member 10
A_51_P449795	-3.40234	Crip1	12925	cysteine-rich protein 1 (intestinal)
A_51_P126206	-3.40514	Runx1t1	12395	runt-related transcription factor 1; translocated to, 1 (cyclin D-related)
A_52_P94830	-3.41855	Galntl1	108760	UDP-N-acetyl-alpha-D-galactosamine:polypeptide N-acetylgalactosaminyltransferase-like 1
A_52_P86693	-3.44039	Ifi27l1	52668	interferon, alpha-inducible protein 27 like 1
A_52_P598895	-3.48707	Npnt	114249	nephronectin
A_51_P496031	-3.49334	Ar	11835	androgen receptor
A_51_P210510	-3.5203	Sparcl1	13602	SPARC-like 1
A_52_P375970	-3.53497	Fam38b	667742	family with sequence similarity 38, member B
A_52_P411780	-3.56928	Hdac9	79221	histone deacetylase 9
A_51_P360918	-3.58038	Ehd3	57440	EH-domain containing 3
A_52_P624302	-3.58644	Syt4	20983	synaptotagmin IV
A_52_P247092	-3.61425	4922501C03Rik	382090	RIKEN cDNA 4922501C03 gene
A_51_P125205	-3.6304	Aqp1	11826	aquaporin 1
A_52_P550565	-3.63423	Iars2	381314	isoleucine-tRNA synthetase 2, mitochondrial
A_51_P204831	-3.63754	Crip1	12925	cysteine-rich protein 1 (intestinal)
A_51_P138378	-3.64299	Fosb	14282	FBJ osteosarcoma oncogene B
A_52_P655761	-3.65479	Lrrc8e	72267	leucine rich repeat containing 8 family, member E
A_51_P101929	-3.65657	Lgals3	16854	lectin, galactose binding, soluble 3
A_52_P325237	-3.67431	Rgs6	50779	regulator of G-protein signaling 6
A_51_P366450	-3.71779	Zfp125	22651	zinc finger protein 125
A_52_P499523	-3.75529	Scfd1	76983	Sec1 family domain containing 1
A_52_P119792	-3.83267	Zfp709	236193	zinc finger protein 709
A_52_P420734	-3.85591	Rasgrp2	19395	RAS, guanyl releasing protein 2
A_51_P190639	-3.90614	Atp8b4	241633	ATPase, class I, type 8B, member 4
A_52_P593853	-3.93702	4933402P03Rik	108803	RIKEN cDNA 4933402P03 gene
A_51_P327751	-3.96788	Ifit1	15957	interferon-induced protein with tetratricopeptide repeats 1
A_52_P207303	-3.96957	Bmp3	110075	bone morphogenetic protein 3
A_52_P262219	-4.00818	Fos	14281	FBJ osteosarcoma oncogene
A_51_P108183	-4.02771	Tnmd	64103	tenomodulin
A_52_P90364	-4.05794	Ifi27l2a	76933	interferon, alpha-inducible protein 27 like 2A
A_51_P367866	-4.06258	Egr1	13653	early growth response 1
A_52_P586141	-4.10907	Adcy7	11513	adenylate cyclase 7
A_52_P600975	-4.19984	Chrdl1	83453	chordin-like 1
A_51_P110830	-4.2826	Adamts8	30806	a disintegrin-like and metallopeptidase (reprolysin type) with thrombospondin type 1 motif, 8
A_51_P411452	-4.34818	Trpc6	22068	transient receptor potential cation channel, subfamily C, member 6
A_51_P272897	-4.37802	4922501C03Rik	382090	RIKEN cDNA 4922501C03 gene
A_51_P124285	-4.42149	Nkd1	93960	naked cuticle 1 homolog (Drosophila)
A_51_P366811	-4.49593	Apod	11815	apolipoprotein D
A_52_P562872	-4.56914	4930520O04Rik	75116	RIKEN cDNA 4930520O04 gene
A_51_P405167	-4.57978	Maf	17132	avian musculoaponeurotic fibrosarcoma (v-maf) AS42 oncogene homolog
A_52_P276955	-4.8275	Epha3	13837	Eph receptor A3
A_52_P23225	-4.92768	Gpc3	14734	glypican 3
A_51_P393518	-5.08528	Hmcn1	545370	hemicentin 1
A_51_P248345	-5.09335	Tfap2b	21419	transcription factor AP-2 beta
A_52_P590781	-5.11564	Fam13c	71721	family with sequence similarity 13, member C
A_51_P142421	-5.19166	Rspo1	192199	R-spondin homolog (Xenopus laevis)
A_51_P358233	-5.43182	Ifi27l2a	76933	interferon, alpha-inducible protein 27 like 2A
A_52_P90363	-5.63336	Ifi27l2a	76933	interferon, alpha-inducible protein 27 like 2A
A_51_P416771	-6.13028	Ranbp3l	223332	RAN binding protein 3-like
A_52_P123459	-6.29646	4930520O04Rik	75116	RIKEN cDNA 4930520O04 gene
A_52_P171014	-6.9254	Tnn	329278	tenascin N
A_52_P87843	-7.02195	Aldh1a3	56847	aldehyde dehydrogenase family 1, subfamily A3
A_52_P664899	-8.05542	Elavl2	15569	ELAV (embryonic lethal, abnormal vision, Drosophila)-like 2 (Hu antigen B)
