# Supplementary material for: LATS2 Positively Regulates Polycomb Repressive Complex 2
Source: PLoS One. 2016 Jul 19;11(7):e0158562. doi: 10.1371/journal.pone.0158562 (PMC4951031; doi:10.1371/journal.pone.0158562)
Supplement: S6 Table — (XLSX) [file pone.0158562.s007.xlsx]

## Sheet: S6_Table
S6 Table. Differentially Expressed Genes of MEFs in a Hippo-inactive state.
ID	Log2FC	Symbol	EntrezGene ID	Description
A_52_P661713	6.35479	Gvin1	74558	GTPase, very large interferon inducible 1
A_51_P157042	5.92904	Ctgf	14219	connective tissue growth factor
A_52_P151240	5.79943	Fam150a	620393	family with sequence similarity 150, member A
A_52_P382886	5.69763	Gjb2	14619	gap junction protein, beta 2
A_52_P559955	5.50642	Nppb	18158	natriuretic peptide type B
A_52_P13389	5.4464	Myct1	68632	myc target 1
A_51_P115005	5.24813	Edn1	13614	endothelin 1
A_51_P426195	5.12199	Nppb	18158	natriuretic peptide type B
A_51_P439446	5.04543	Tll1	21892	tolloid-like
A_52_P480620	4.8645	Tcra	21473	T cell receptor alpha chain
A_52_P464228	4.86154	1700009N14Rik	75471	RIKEN cDNA 1700009N14 gene
A_51_P254855	4.78709	Ptgs2	19225	prostaglandin-endoperoxide synthase 2
A_52_P224760	4.57621	Ptgs2	19225	prostaglandin-endoperoxide synthase 2
A_51_P246345	4.54822	Myl7	17898	myosin, light polypeptide 7, regulatory
A_51_P412846	4.52369	Efhd1	98363	EF hand domain containing 1
A_52_P292481	4.51081	Lce1h	67718	late cornified envelope 1H
A_51_P271200	4.41518	Slco1a5	108096	solute carrier organic anion transporter family, member 1a5
A_51_P484329	4.39142	Tcra	21473	T cell receptor alpha chain
A_51_P421780	4.36501	Myo18b	74376	myosin XVIIIb
A_52_P251690	4.35152	Gvin1	74558	GTPase, very large interferon inducible 1
A_51_P183571	4.32961	Serpine1	18787	serine (or cysteine) peptidase inhibitor, clade E, member 1
A_51_P499918	4.28105	Hck	15162	hemopoietic cell kinase
A_52_P11479	4.24314	Fam198b	68659	family with sequence similarity 198, member B
A_51_P151732	4.20351	Pkp1	18772	plakophilin 1
A_51_P111335	4.18187	Akr1c19	432720	aldo-keto reductase family 1, member C19
A_51_P461040	4.12542	Crct1	74175	cysteine-rich C-terminal 1
A_51_P413059	4.08744	Mcpt8	17231	mast cell protease 8
A_51_P351896	4.08198	Fam198b	68659	family with sequence similarity 198, member B
A_52_P19532	4.03524	Fgd3	30938	FYVE, RhoGEF and PH domain containing 3
A_51_P476492	4.03296	Plcxd2	433022	phosphatidylinositol-specific phospholipase C, X domain containing 2
A_51_P237878	3.99224	Sntg1	71096	syntrophin, gamma 1
A_52_P799815	3.96041	Tmem171	380863	transmembrane protein 171
A_51_P411345	3.93991	Mogat2	233549	monoacylglycerol O-acyltransferase 2
A_51_P502872	3.9357	2200002D01Rik	72275	RIKEN cDNA 2200002D01 gene
A_52_P628997	3.92157	Plcxd2	433022	phosphatidylinositol-specific phospholipase C, X domain containing 2
A_51_P324450	3.88446	Pbp2	76400	phosphatidylethanolamine binding protein 2
A_51_P338262	3.87283	Tnnt2	21956	troponin T2, cardiac
A_51_P518051	3.81506	Dusp4	319520	dual specificity phosphatase 4
A_51_P283016	3.81458	Slc1a6	20513	solute carrier family 1 (high affinity aspartate/glutamate transporter), member 6
A_52_P496956	3.77414	Acsbg1	94180	acyl-CoA synthetase bubblegum family member 1
A_51_P213223	3.75283	Galntl4	233733	UDP-N-acetyl-alpha-D-galactosamine:polypeptide N-acetylgalactosaminyltransferase-like 4
A_52_P87713	3.74951	Timp1	21857	tissue inhibitor of metalloproteinase 1
A_51_P213359	3.73462	Has2	15117	hyaluronan synthase 2
A_52_P198435	3.73244	Rasgrp3	240168	RAS, guanyl releasing protein 3
A_51_P279437	3.72666	Mfsd2a	76574	major facilitator superfamily domain containing 2A
A_51_P350817	3.71443	Cnn1	12797	calponin 1
A_51_P277075	3.6972	Speer3	71026	spermatogenesis associated glutamate (E)-rich protein 3
A_52_P268206	3.68521	Mcam	84004	melanoma cell adhesion molecule
A_51_P472829	3.67687	Aif1l	108897	allograft inflammatory factor 1-like
A_51_P187121	3.6564	Gjb4	14621	gap junction protein, beta 4
A_52_P269225	3.64464	Pole	18973	polymerase (DNA directed), epsilon
A_52_P69281	3.62394	Nusap1	108907	nucleolar and spindle associated protein 1
A_51_P174943	3.61931	Lamc2	16782	laminin, gamma 2
A_52_P327764	3.59747	Has2	15117	hyaluronan synthase 2
A_51_P498093	3.58859	Hes1	15205	hairy and enhancer of split 1 (Drosophila)
A_51_P206475	3.5743	Lce1i	76585	late cornified envelope 1I
A_51_P397673	3.57183	Pcsk9	100102	proprotein convertase subtilisin/kexin type 9
A_51_P508775	3.51891	Mmp17	23948	matrix metallopeptidase 17
A_51_P512379	3.47629	Timp1	21857	tissue inhibitor of metalloproteinase 1
A_52_P222110	3.4749	Tmpo	21917	thymopoietin
A_52_P305876	3.4703	Hbb-bh1	15132	hemoglobin Z, beta-like embryonic chain
A_52_P363951	3.46793	Thbs1	21825	thrombospondin 1
A_52_P337086	3.44645	Thbs1	21825	thrombospondin 1
A_51_P433810	3.41916	Npas4	225872	neuronal PAS domain protein 4
A_52_P113830	3.40512	1600025M17Rik	72030	RIKEN cDNA 1600025M17 gene
A_52_P296338	3.40114	Galntl4	233733	UDP-N-acetyl-alpha-D-galactosamine:polypeptide N-acetylgalactosaminyltransferase-like 4
A_51_P137322	3.38728	Cck	12424	cholecystokinin
A_51_P268439	3.3763	Mcam	84004	melanoma cell adhesion molecule
A_52_P184855	3.35579	C130020P16Rik	320028	RIKEN cDNA C130020P16 gene
A_51_P322000	3.35185	Lrp2	14725	low density lipoprotein receptor-related protein 2
A_52_P120803	3.35064	Ankrd1	107765	ankyrin repeat domain 1 (cardiac muscle)
A_51_P376959	3.35058	Tmeff2	56363	transmembrane protein with EGF-like and two follistatin-like domains 2
A_51_P114462	3.34619	Ccl17	20295	chemokine (C-C motif) ligand 17
A_52_P87843	3.33964	Aldh1a3	56847	aldehyde dehydrogenase family 1, subfamily A3
A_52_P410685	3.33345	Krt7	110310	keratin 7
A_51_P394764	3.33043	Fam110c	104943	family with sequence similarity 110, member C
A_52_P285470	3.30211	Lrp2	14725	low density lipoprotein receptor-related protein 2
A_51_P388661	3.29743	Msx2	17702	homeobox, msh-like 2
A_52_P344424	3.28777	Lipg	16891	lipase, endothelial
A_52_P239556	3.2817	Acta2	11475	actin, alpha 2, smooth muscle, aorta
A_52_P203440	3.28162	U90926	57425	cDNA sequence U90926
A_52_P17582	3.27469	Gja3	14611	gap junction protein, alpha 3
A_51_P190249	3.27301	Ctnnd2	18163	catenin (cadherin associated protein), delta 2
A_52_P376768	3.24118	Fgf2	14173	fibroblast growth factor 2
A_52_P229052	3.2408	Tmeff2	56363	transmembrane protein with EGF-like and two follistatin-like domains 2
A_51_P305052	3.23435	Siglecg	243958	sialic acid binding Ig-like lectin G
A_51_P152023	3.20115	Krt80	74127	keratin 80
A_52_P118822	3.18363	4921509J17Rik	70857	RIKEN cDNA 4921509J17 gene
A_51_P207591	3.14566	Anxa8	11752	annexin A8
A_52_P431615	3.13586	Gm1966	434223	predicted gene 1966
A_52_P24308	3.12682	Uchl1	22223	ubiquitin carboxy-terminal hydrolase L1
A_52_P947137	3.12148	Rnd1	223881	Rho family GTPase 1
A_51_P463003	3.12068	Tslp	53603	thymic stromal lymphopoietin
A_51_P112405	3.1166	Plaur	18793	plasminogen activator, urokinase receptor
A_51_P386533	3.08519	Loxl4	67573	lysyl oxidase-like 4
A_51_P243514	3.08498	Macc1	238455	metastasis associated in colon cancer 1
A_52_P618173	3.06709	Limch1	77569	LIM and calponin homology domains 1
A_52_P57843	3.06666	Selp	20344	selectin, platelet
A_52_P210078	3.03722	Acta2	11475	actin, alpha 2, smooth muscle, aorta
A_51_P514902	3.03464	Olfr446	258292	olfactory receptor 446
A_52_P216672	3.02482	Klk8	259277	kallikrein related-peptidase 8
A_52_P337092	3.02208	Thbs1	21825	thrombospondin 1
A_51_P291417	3.02157	Thbd	21824	thrombomodulin
A_51_P252859	3.01519	Cyr61	16007	cysteine rich protein 61
A_52_P413034	3.014	Itga7	16404	integrin alpha 7
A_52_P75568	2.97084	Hspa4l	18415	heat shock protein 4 like
A_52_P533707	2.96564	Chrna1	11435	cholinergic receptor, nicotinic, alpha polypeptide 1 (muscle)
A_52_P37123	2.96538	Pard6b	58220	par-6 (partitioning defective 6) homolog beta (C. elegans)
A_52_P608322	2.95453	Maff	17133	v-maf musculoaponeurotic fibrosarcoma oncogene family, protein F (avian)
A_52_P50325	2.95231	Arhgdig	14570	Rho GDP dissociation inhibitor (GDI) gamma
A_51_P310298	2.94669	Lrrc8d	231549	leucine rich repeat containing 8D
A_51_P253481	2.94514	Ces1g	12623	carboxylesterase 1G
A_52_P564166	2.89647	Myom1	17929	myomesin 1
A_51_P378029	2.89631	Murc	68016	muscle-related coiled-coil protein
A_51_P450527	2.89255	Tagln	21345	transgelin
A_52_P228551	2.8898	Gpr176	381413	G protein-coupled receptor 176
A_52_P302433	2.86681	Plau	18792	plasminogen activator, urokinase
A_51_P106000	2.86428	C530008M17Rik	320827	RIKEN cDNA C530008M17 gene
A_51_P373082	2.8493	Bok	51800	BCL2-related ovarian killer protein
A_51_P335000	2.83839	Fhl1	14199	four and a half LIM domains 1
A_52_P399934	2.82471	Dusp2	13537	dual specificity phosphatase 2
A_51_P111164	2.82454	Rnd1	223881	Rho family GTPase 1
A_51_P227090	2.82236	Ramp3	56089	receptor (calcitonin) activity modifying protein 3
A_51_P367263	2.80707	Lman1l	235416	lectin, mannose-binding 1 like
A_52_P342526	2.80354	Loxl4	67573	lysyl oxidase-like 4
A_51_P201237	2.80348	Larp1b	214048	La ribonucleoprotein domain family, member 1B
A_51_P390804	2.79739	Wisp2	22403	WNT1 inducible signaling pathway protein 2
A_51_P508770	2.7962	Mmp17	23948	matrix metallopeptidase 17
A_51_P163106	2.7901	Bdh1	71911	3-hydroxybutyrate dehydrogenase, type 1
A_51_P218653	2.78174	Jph2	59091	junctophilin 2
A_51_P146560	2.77924	Msln	56047	mesothelin
A_51_P367100	2.7744	Itih3	16426	inter-alpha trypsin inhibitor, heavy chain 3
A_51_P151862	2.74788	Lims2	225341	LIM and senescent cell antigen like domains 2
A_51_P517928	2.73194	Hspa4l	18415	heat shock protein 4 like
A_51_P171215	2.72907	Ereg	13874	epiregulin
A_52_P404533	2.70157	Hspb1	15507	heat shock protein 1
A_51_P464892	2.67967	4930426L09Rik	74629	RIKEN cDNA 4930426L09 gene
A_51_P181671	2.67922	Itga7	16404	integrin alpha 7
A_51_P247496	2.65999	Gm9767	100040851	predicted gene 9767
A_52_P616404	2.6554	Bard1	12021	BRCA1 associated RING domain 1
A_51_P356642	2.65434	Krt19	16669	keratin 19
A_51_P303791	2.65159	9530076L18	328192	uncharacterized protein 9530076L18
A_51_P172085	2.6487	Arhgdig	14570	Rho GDP dissociation inhibitor (GDI) gamma
A_52_P1098851	2.63956	Lhx9	16876	LIM homeobox protein 9
A_51_P484158	2.63895	Steap1	70358	six transmembrane epithelial antigen of the prostate 1
A_52_P551476	2.61958	Raph1	77300	Ras association (RalGDS/AF-6) and pleckstrin homology domains 1
A_52_P476731	2.61711	Fam110c	104943	family with sequence similarity 110, member C
A_52_P26416	2.61238	Lamc2	16782	laminin, gamma 2
A_52_P229278	2.61183	Limch1	77569	LIM and calponin homology domains 1
A_52_P177802	2.59605	Kif11	16551	kinesin family member 11
A_52_P580582	2.59424	Nppa	230899	natriuretic peptide type A
A_51_P491916	2.58082	Rassf6	73246	Ras association (RalGDS/AF-6) domain family member 6
A_51_P475049	2.58002	Uchl1	22223	ubiquitin carboxy-terminal hydrolase L1
A_52_P219473	2.57698	Cdc6	23834	cell division cycle 6
A_51_P181175	2.57444	Trim54	58522	tripartite motif-containing 54
A_51_P235775	2.56725	Mastl	67121	microtubule associated serine/threonine kinase-like
A_51_P510882	2.56621	Adam12	11489	a disintegrin and metallopeptidase domain 12 (meltrin alpha)
A_52_P644232	2.5654	Acta2	11475	actin, alpha 2, smooth muscle, aorta
A_51_P317214	2.55797	Hpdl	242642	4-hydroxyphenylpyruvate dioxygenase-like
A_51_P489488	2.55795	Pde4dip	83679	phosphodiesterase 4D interacting protein (myomegalin)
A_51_P173692	2.54775	Lingo4	320747	leucine rich repeat and Ig domain containing 4
A_51_P368757	2.54743	Gabrb1	14400	gamma-aminobutyric acid (GABA) A receptor, subunit beta 1
A_52_P58558	2.54612	Ccne2	12448	cyclin E2
A_52_P86268	2.52492	Haus6	230376	HAUS augmin-like complex, subunit 6
A_51_P313896	2.52484	Anln	68743	anillin, actin binding protein
A_51_P181565	2.52032	Hbegf	15200	heparin-binding EGF-like growth factor
A_52_P179785	2.51389	Ripk2	192656	receptor (TNFRSF)-interacting serine-threonine kinase 2
A_52_P528576	2.51281	Mastl	67121	microtubule associated serine/threonine kinase-like
A_51_P145041	2.50939	Lrp8	16975	low density lipoprotein receptor-related protein 8, apolipoprotein e receptor
A_51_P131408	2.50462	Tnfrsf12a	27279	tumor necrosis factor receptor superfamily, member 12a
A_51_P140237	2.49759	Fhl2	14200	four and a half LIM domains 2
A_51_P286878	2.49659	Ttll11	74410	tubulin tyrosine ligase-like family, member 11
A_51_P451032	2.49375	Anxa3	11745	annexin A3
A_51_P118237	2.49301	Sgk1	20393	serum/glucocorticoid regulated kinase 1
A_51_P292967	2.49252	Lox	16948	lysyl oxidase
A_52_P415229	2.49088	Polq	77782	polymerase (DNA directed), theta
A_51_P159171	2.49024	Irak2	108960	interleukin-1 receptor-associated kinase 2
A_52_P58560	2.48998	Ccne2	12448	cyclin E2
A_51_P497661	2.48746	Ntn4	57764	netrin 4
A_52_P796682	2.48715	Ccne1	12447	cyclin E1
A_52_P667923	2.48483	Hspa4l	18415	heat shock protein 4 like
A_51_P474752	2.47716	Ucn2	171530	urocortin 2
A_52_P286970	2.46937	Flnb	286940	filamin, beta
A_52_P393607	2.45927	Sez6	20370	seizure related gene 6
A_51_P345975	2.45904	Lpin3	64899	lipin 3
A_51_P401451	2.45707	Cdc45	12544	cell division cycle 45
A_51_P108767	2.45162	Rad54l	19366	RAD54 like (S. cerevisiae)
A_51_P376227	2.42814	Bcat1	12035	branched chain aminotransferase 1, cytosolic
A_52_P367583	2.4261	Prkar2a	19087	protein kinase, cAMP dependent regulatory, type II alpha
A_52_P662054	2.42387	Klra16	27424	killer cell lectin-like receptor, subfamily A, member 16
A_51_P335758	2.41913	Chn1	108699	chimerin (chimaerin) 1
A_52_P461842	2.41021	Ercc6l	236930	excision repair cross-complementing rodent repair deficiency complementation group 6 - like
A_51_P420400	2.40654	Lef1	16842	lymphoid enhancer binding factor 1
A_51_P325904	2.40648	Inhbb	16324	inhibin beta-B
A_51_P511250	2.4049	Fam46b	100342	family with sequence similarity 46, member B
A_52_P517683	2.40128	Tagln	21345	transgelin
A_52_P184257	2.39832	Steap1	70358	six transmembrane epithelial antigen of the prostate 1
A_51_P512384	2.39597	Timp1	21857	tissue inhibitor of metalloproteinase 1
A_52_P668285	2.39512	Plk4	20873	polo-like kinase 4
A_52_P267564	2.38609	Creb5	231991	cAMP responsive element binding protein 5
A_52_P307874	2.38026	Zbtb38	245007	zinc finger and BTB domain containing 38
A_51_P496640	2.37529	Crim1	50766	cysteine rich transmembrane BMP regulator 1 (chordin like)
A_51_P503352	2.37159	D6Mm5e	110958	DNA segment, Chr 6, Miriam Meisler 5, expressed
A_51_P297799	2.37042	Rap1gap2	380711	RAP1 GTPase activating protein 2
A_51_P255805	2.37008	Fhdc1	229474	FH2 domain containing 1
A_51_P407351	2.36729	Ly75	17076	lymphocyte antigen 75
A_52_P436590	2.36695	Wbscr17	212996	Williams-Beuren syndrome chromosome region 17 homolog (human)
A_51_P174192	2.35994	Cenpe	229841	centromere protein E
A_51_P411061	2.35963	Lama5	16776	laminin, alpha 5
A_52_P142143	2.35952	Jph2	59091	junctophilin 2
A_51_P318510	2.35628	Ptprn	19275	protein tyrosine phosphatase, receptor type, N
A_52_P21	2.35626	Ttc9	69480	tetratricopeptide repeat domain 9
A_52_P65050	2.34917	Ect2	13605	ect2 oncogene
A_52_P46447	2.34315	Crim1	50766	cysteine rich transmembrane BMP regulator 1 (chordin like)
A_52_P279687	2.33974	Lrp8	16975	low density lipoprotein receptor-related protein 8, apolipoprotein e receptor
A_52_P681310	2.33908	Plaur	18793	plasminogen activator, urokinase receptor
A_52_P652999	2.33794	Sorbs1	20411	sorbin and SH3 domain containing 1
A_51_P189777	2.33605	Ccrn4l	12457	CCR4 carbon catabolite repression 4-like (S. cerevisiae)
A_51_P139678	2.33362	Sprr1a	20753	small proline-rich protein 1A
A_52_P535484	2.32599	Gvin1	74558	GTPase, very large interferon inducible 1
A_51_P425847	2.30463	Ulbp1	77777	UL16 binding protein 1
A_52_P134052	2.30337	Cd109	235505	CD109 antigen
A_51_P440584	2.30302	Abhd2	54608	abhydrolase domain containing 2
A_52_P364140	2.30255	Itga5	16402	integrin alpha 5 (fibronectin receptor alpha)
A_52_P96040	2.29316	Pkn3	263803	protein kinase N3
A_51_P372550	2.28659	Cgref1	68567	cell growth regulator with EF hand domain 1
A_51_P349912	2.28066	Fmn1	14260	formin 1
A_52_P590535	2.27938	Fbln2	14115	fibulin 2
A_51_P224517	2.27911	Phf17	269424	PHD finger protein 17
A_52_P231232	2.27834	Nanos1	332397	nanos homolog 1 (Drosophila)
A_52_P558859	2.27793	Rras2	66922	related RAS viral (r-ras) oncogene homolog 2
A_52_P148069	2.27364	Cap2	67252	CAP, adenylate cyclase-associated protein, 2 (yeast)
A_51_P168613	2.26975	Nuak1	77976	NUAK family, SNF1-like kinase, 1
A_52_P553890	2.2661	Itgb3	16416	integrin beta 3
A_52_P321725	2.2545	Fmn1	14260	formin 1
A_51_P515056	2.25269	Itga3	16400	integrin alpha 3
A_51_P331601	2.2512	Fmn1	14260	formin 1
A_51_P415748	2.25117	Fmn1	14260	formin 1
A_52_P5891	2.25026	Fam101b	76566	family with sequence similarity 101, member B
A_52_P696044	2.24726	Shb	230126	src homology 2 domain-containing transforming protein B
A_52_P645855	2.24379	Stbd1	52331	starch binding domain 1
A_52_P518808	2.24282	Mmd	67468	monocyte to macrophage differentiation-associated
A_52_P374997	2.23303	E2f7	52679	E2F transcription factor 7
A_51_P508402	2.22922	Mical2	320878	microtubule associated monoxygenase, calponin and LIM domain containing 2
A_51_P221762	2.22836	Epha4	13838	Eph receptor A4
A_51_P182794	2.22712	Tgm2	21817	transglutaminase 2, C polypeptide
A_51_P495269	2.22064	Lor	16939	loricrin
A_51_P297131	2.22039	Vcl	22330	vinculin
A_51_P452323	2.2198	Nes	18008	nestin
A_51_P515532	2.2176	Tmem200a	77220	transmembrane protein 200A
A_51_P347333	2.21689	Dusp4	319520	dual specificity phosphatase 4
A_51_P110471	2.21406	Ddah1	69219	dimethylarginine dimethylaminohydrolase 1
A_51_P503261	2.21008	Lrrc8c	100604	leucine rich repeat containing 8 family, member C
A_52_P324584	2.20936	Ncapg	54392	non-SMC condensin I complex, subunit G
A_51_P255395	2.2093	Col7a1	12836	collagen, type VII, alpha 1
A_51_P222773	2.20696	Foxa2	15376	forkhead box A2
A_51_P425962	2.19856	Khdrbs3	13992	KH domain containing, RNA binding, signal transduction associated 3
A_51_P343129	2.19396	Atad2	70472	ATPase family, AAA domain containing 2
A_51_P307168	2.19147	Ddah1	69219	dimethylarginine dimethylaminohydrolase 1
A_51_P230098	2.18862	Pbk	52033	PDZ binding kinase
A_52_P475271	2.18425	Cep55	74107	centrosomal protein 55
A_52_P604629	2.18225	Csrnp1	215418	cysteine-serine-rich nuclear protein 1
A_52_P91152	2.17827	Sema3e	20349	sema domain, immunoglobulin domain (Ig), short basic domain, secreted, (semaphorin) 3E
A_51_P191649	2.17747	Ndc80	67052	NDC80 homolog, kinetochore complex component (S. cerevisiae)
A_51_P149469	2.17639	Actc1	11464	actin, alpha, cardiac muscle 1
A_51_P246854	2.17188	Acta1	11459	actin, alpha 1, skeletal muscle
A_51_P423444	2.16726	Fez2	225020	fasciculation and elongation protein zeta 2 (zygin II)
A_51_P312779	2.16524	Prl2c3	18812	prolactin family 2, subfamily c, member 3
A_52_P127239	2.16514	Mms22l	212377	MMS22-like, DNA repair protein
A_51_P306183	2.16324	Mafk	17135	v-maf musculoaponeurotic fibrosarcoma oncogene family, protein K (avian)
A_51_P386612	2.16189	Pir	69656	pirin
A_52_P290325	2.16121	Depdc1a	76131	DEP domain containing 1a
A_52_P462625	2.16053	Rras2	66922	related RAS viral (r-ras) oncogene homolog 2
A_52_P366525	2.15426	Coq10b	67876	coenzyme Q10 homolog B (S. cerevisiae)
A_52_P172704	2.1541	E030011O05Rik	319859	RIKEN cDNA E030011O05 gene
A_52_P363039	2.14945	Ncaph	215387	non-SMC condensin I complex, subunit H
A_51_P315904	2.14714	Gadd45g	23882	growth arrest and DNA-damage-inducible 45 gamma
A_52_P399584	2.14264	Ckap2l	70466	cytoskeleton associated protein 2-like
A_52_P628741	2.13944	Oxsr1	108737	oxidative-stress responsive 1
A_51_P105445	2.138	Stard4	170459	StAR-related lipid transfer (START) domain containing 4
A_51_P233515	2.1357	Oaz3	53814	ornithine decarboxylase antizyme 3
A_51_P118132	2.128	Skil	20482	SKI-like
A_52_P185664	2.12578	Nipal4	214112	NIPA-like domain containing 4
A_52_P476075	2.12525	Clspn	269582	claspin
A_51_P431470	2.12406	Mmd	67468	monocyte to macrophage differentiation-associated
A_51_P483180	2.11823	Snx7	76561	sorting nexin 7
A_51_P312348	2.11763	Krt7	110310	keratin 7
A_52_P11766	2.11736	Whsc1	107823	Wolf-Hirschhorn syndrome candidate 1 (human)
A_51_P252157	2.11187	Top2a	21973	topoisomerase (DNA) II alpha
A_51_P211702	2.10752	Cthrc1	68588	collagen triple helix repeat containing 1
A_51_P254262	2.10575	Nxph3	104079	neurexophilin 3
A_52_P420504	2.10232	Acta2	11475	actin, alpha 2, smooth muscle, aorta
A_51_P400498	2.10125	Whsc1	107823	Wolf-Hirschhorn syndrome candidate 1 (human)
A_52_P508221	2.09946	Rmi2	223970	RMI2, RecQ mediated genome instability 2, homolog (S. cerevisiae)
A_52_P306065	2.09805	Nuak1	77976	NUAK family, SNF1-like kinase, 1
A_51_P408881	2.09495	Pdlim5	56376	PDZ and LIM domain 5
A_51_P291438	2.09329	Tnc	21923	tenascin C
A_51_P344018	2.09051	Klra13-ps	16631	killer cell lectin-like receptor subfamily A, member 13, pseudogene
A_52_P139569	2.09004	Mfap3l	71306	microfibrillar-associated protein 3-like
A_52_P61988	2.08366	Cdca5	67849	cell division cycle associated 5
A_51_P141949	2.08342	B230120H23Rik	65964	RIKEN cDNA B230120H23 gene
A_51_P445765	2.0809	Lrp8	16975	low density lipoprotein receptor-related protein 8, apolipoprotein e receptor
A_52_P415299	2.07622	Top2a	21973	topoisomerase (DNA) II alpha
A_51_P302139	2.07605	Mastl	67121	microtubule associated serine/threonine kinase-like
A_51_P241269	2.07598	Actg2	11468	actin, gamma 2, smooth muscle, enteric
A_52_P633714	2.07553	Troap	78733	trophinin associated protein
A_52_P233801	2.0696	Dysf	26903	dysferlin
A_51_P255765	2.06554	Coq10b	67876	coenzyme Q10 homolog B (S. cerevisiae)
A_52_P74441	2.06447	Tes	21753	testis derived transcript
A_51_P500718	2.06399	Dck	13178	deoxycytidine kinase
A_52_P662600	2.06091	Pdlim5	56376	PDZ and LIM domain 5
A_51_P480855	2.05565	Rad18	58186	RAD18 homolog (S. cerevisiae)
A_52_P115253	2.05408	Kif20b	240641	kinesin family member 20B
A_52_P635976	2.05346	Plk4	20873	polo-like kinase 4
A_51_P239984	2.04845	Exo1	26909	exonuclease 1
A_52_P56397	2.04792	Clhc1	69885	clathrin heavy chain linker domain containing 1
A_52_P184544	2.04593	Ticrr	77011	TOPBP1-interacting checkpoint and replication regulator
A_51_P506714	2.04516	Tdrkh	72634	tudor and KH domain containing protein
A_52_P313905	2.04401	Nrm	106582	nurim (nuclear envelope membrane protein)
A_52_P116896	2.04215	Tinagl1	94242	tubulointerstitial nephritis antigen-like 1
A_52_P659312	2.04191	Spsb4	211949	splA/ryanodine receptor domain and SOCS box containing 4
A_51_P403260	2.03696	Diap3	56419	diaphanous homolog 3 (Drosophila)
A_52_P412417	2.03538	Tnfaip3	21929	tumor necrosis factor, alpha-induced protein 3
A_51_P140641	2.03379	Fam176a	232146	family with sequence similarity 176, member A
A_52_P376574	2.03034	Pcsk6	18553	proprotein convertase subtilisin/kexin type 6
A_51_P407606	2.0256	Tmem48	72787	transmembrane protein 48
A_51_P115197	2.02531	Msn	17698	moesin
A_52_P98462	2.02492	Hoxb9	15417	homeobox B9
A_51_P253117	2.02251	Sorbs1	20411	sorbin and SH3 domain containing 1
A_51_P356931	2.01471	Orc1	18392	origin recognition complex, subunit 1
A_52_P75348	2.01318	Ccdc99	70385	coiled-coil domain containing 99
A_51_P309589	2.00838	2700099C18Rik	77022	NDC80 homolog, kinetochore complex component pseudogene
A_51_P190361	2.00763	Rad54b	623474	RAD54 homolog B (S. cerevisiae)
A_51_P516756	2.00709	Hipk3	15259	homeodomain interacting protein kinase 3
A_51_P101588	2.00694	Adamtsl5	66548	ADAMTS-like 5
A_51_P496045	2.00482	9530039L23Rik	78422	RIKEN cDNA 9530039L23 gene
A_52_P646858	2.00288	Car12	76459	carbonic anyhydrase 12
A_52_P365660	2.00223	Lrrc4c	241568	leucine rich repeat containing 4C
A_51_P270286	1.99454	Dync1li1	235661	dynein cytoplasmic 1 light intermediate chain 1
A_52_P330984	1.994	Lin9	72568	lin-9 homolog (C. elegans)
A_51_P104162	1.99389	Gfod1	328232	glucose-fructose oxidoreductase domain containing 1
A_51_P275697	1.99092	Fam101b	76566	family with sequence similarity 101, member B
A_52_P488596	1.99041	Ap1s2	108012	adaptor-related protein complex 1, sigma 2 subunit
A_52_P354509	1.99005	Klhdc8a	213417	kelch domain containing 8A
A_51_P456941	1.98994	Ier5	15939	immediate early response 5
A_52_P539873	1.9887	Cspg4	121021	chondroitin sulfate proteoglycan 4
A_51_P110689	1.98503	Rrm2	20135	ribonucleotide reductase M2
A_52_P597775	1.97922	Gprc5a	232431	G protein-coupled receptor, family C, group 5, member A
A_51_P195034	1.97691	Esco2	71988	establishment of cohesion 1 homolog 2 (S. cerevisiae)
A_52_P507537	1.97354	Bcat1	12035	branched chain aminotransferase 1, cytosolic
A_51_P381260	1.97229	Fxyd5	18301	FXYD domain-containing ion transport regulator 5
A_51_P468658	1.97225	Aldh1l2	216188	aldehyde dehydrogenase 1 family, member L2
A_51_P348804	1.9696	Amotl2	56332	angiomotin-like 2
A_51_P450957	1.96399	Acta2	11475	actin, alpha 2, smooth muscle, aorta
A_51_P419169	1.95903	Suv39h2	64707	suppressor of variegation 3-9 homolog 2 (Drosophila)
A_52_P116473	1.95895	Palb2	233826	partner and localizer of BRCA2
A_51_P263568	1.95739	Prss27	213171	protease, serine, 27
A_52_P392544	1.95598	Cdca8	52276	cell division cycle associated 8
A_51_P179293	1.95494	2310002L13Rik	75577	RIKEN cDNA 2310002L13 gene
A_51_P224013	1.95248	Tk1	21877	thymidine kinase 1
A_51_P459100	1.94935	Stil	20460	Scl/Tal1 interrupting locus
A_51_P408631	1.94699	Slc20a1	20515	solute carrier family 20, member 1
A_52_P54274	1.9452	Masp1	17174	mannan-binding lectin serine peptidase 1
A_52_P252078	1.94403	EG436227	436227	predicted gene, EG436227
A_51_P489720	1.94231	Slc16a11	216867	solute carrier family 16 (monocarboxylic acid transporters), member 11
A_52_P385409	1.94163	Flnb	286940	filamin, beta
A_51_P461684	1.94051	Gprc5a	232431	G protein-coupled receptor, family C, group 5, member A
A_52_P362161	1.93953	Rab3b	69908	RAB3B, member RAS oncogene family
A_52_P27020	1.93603	Sgol2	68549	shugoshin-like 2 (S. pombe)
A_52_P110534	1.93584	Ttk	22137	Ttk protein kinase
A_51_P160824	1.93486	Cspg4	121021	chondroitin sulfate proteoglycan 4
A_51_P408071	1.93471	Kntc1	208628	kinetochore associated 1
A_52_P212650	1.93308	Trim16	94092	tripartite motif-containing 16
A_52_P278064	1.93297	Cspg4	121021	chondroitin sulfate proteoglycan 4
A_51_P367310	1.93104	Chaf1b	110749	chromatin assembly factor 1, subunit B (p60)
A_52_P449665	1.92877	Tmem123	71929	transmembrane protein 123
A_51_P155582	1.92729	Rad51ap1	19362	RAD51 associated protein 1
A_52_P427024	1.92585	Ldlr	16835	low density lipoprotein receptor
A_52_P630964	1.92467	Tspan2	70747	tetraspanin 2
A_51_P442964	1.92364	Casc5	76464	cancer susceptibility candidate 5
A_52_P464346	1.92353	Atf6	226641	activating transcription factor 6
A_51_P502580	1.92075	Trim16	94092	tripartite motif-containing 16
A_52_P664506	1.91987	Abhd2	54608	abhydrolase domain containing 2
A_52_P102846	1.91984	Tcrb-J	21580	T cell receptor beta, joining region
A_52_P208613	1.91934	Fancb	237211	Fanconi anemia, complementation group B
A_51_P501018	1.91671	Nek2	18005	NIMA (never in mitosis gene a)-related expressed kinase 2
A_52_P410765	1.91629	Sema7a	20361	sema domain, immunoglobulin domain (Ig), and GPI membrane anchor, (semaphorin) 7A
A_52_P371108	1.91629	Cdc6	23834	cell division cycle 6
A_52_P165831	1.91617	Mutyh	70603	mutY homolog (E. coli)
A_51_P288026	1.9156	Haus6	230376	HAUS augmin-like complex, subunit 6
A_51_P320444	1.91357	Rock2	19878	Rho-associated coiled-coil containing protein kinase 2
A_52_P16472	1.90927	Fam60a	56306	family with sequence similarity 60, member A
A_52_P216436	1.90812	Col2a1	12824	collagen, type II, alpha 1
A_52_P151443	1.90751	Cdc7	12545	cell division cycle 7 (S. cerevisiae)
A_52_P325477	1.90708	Trim16	94092	tripartite motif-containing 16
A_51_P198645	1.90662	Parvb	170736	parvin, beta
A_52_P363216	1.90562	Gcnt2	14538	glucosaminyl (N-acetyl) transferase 2, I-branching enzyme
A_52_P658437	1.90319	Espl1	105988	extra spindle poles-like 1 (S. cerevisiae)
A_51_P208680	1.90184	Chtf18	214901	CTF18, chromosome transmission fidelity factor 18
A_52_P556099	1.90014	Oip5	70645	Opa interacting protein 5
A_51_P393958	1.89995	Fbxo5	67141	F-box protein 5
A_51_P369200	1.89581	Tpx2	72119	TPX2, microtubule-associated protein homolog (Xenopus laevis)
A_51_P205242	1.89554	Kif20b	240641	kinesin family member 20B
A_51_P250597	1.89519	Adamts6	108154	a disintegrin-like and metallopeptidase (reprolysin type) with thrombospondin type 1 motif, 6
A_51_P265660	1.89468	Smc2	14211	structural maintenance of chromosomes 2
A_52_P481493	1.89154	Fkbp5	14229	FK506 binding protein 5
A_52_P624168	1.89049	Atad2	70472	ATPase family, AAA domain containing 2
A_51_P479061	1.88608	4930579G24Rik	75939	RIKEN cDNA 4930579G24 gene
A_51_P484537	1.88472	Smc2	14211	structural maintenance of chromosomes 2
A_52_P147521	1.88452	Flnb	286940	filamin, beta
A_52_P662752	1.88425	Xrcc2	57434	X-ray repair complementing defective repair in Chinese hamster cells 2
A_52_P91043	1.88386	Tprg	71338	transformation related protein 63 regulated
A_51_P424338	1.8799	Nqo1	18104	NAD(P)H dehydrogenase, quinone 1
A_51_P151586	1.87774	Gsg2	14841	germ cell-specific gene 2
A_52_P406819	1.87704	Mastl	67121	microtubule associated serine/threonine kinase-like
A_52_P649177	1.87452	Pdlim5	56376	PDZ and LIM domain 5
A_52_P81237	1.8705	Spcs3	76687	signal peptidase complex subunit 3 homolog (S. cerevisiae)
A_52_P364299	1.86837	Mms22l	212377	MMS22-like, DNA repair protein
A_52_P446237	1.86433	Fancm	104806	Fanconi anemia, complementation group M
A_52_P33192	1.86414	Palld	72333	palladin, cytoskeletal associated protein
A_51_P260178	1.8641	Recql4	79456	RecQ protein-like 4
A_52_P222350	1.8639	Flnb	286940	filamin, beta
A_51_P415059	1.86108	Aurkb	20877	aurora kinase B
A_52_P475854	1.86084	Nol10	217431	nucleolar protein 10
A_51_P286665	1.86005	Rbl1	19650	retinoblastoma-like 1 (p107)
A_51_P124748	1.85898	Tgfb3	21809	transforming growth factor, beta 3
A_52_P190745	1.85826	Gemin6	67242	gem (nuclear organelle) associated protein 6
A_52_P409498	1.85515	Tuba4a	22145	tubulin, alpha 4A
A_51_P103533	1.85515	Lmtk2	231876	lemur tyrosine kinase 2
A_52_P130490	1.85507	Hist1h2ao	665433	histone cluster 1, H2ao
A_51_P324992	1.85308	Tnc	21923	tenascin C
A_51_P114067	1.85292	Ncs1	14299	neuronal calcium sensor 1
A_51_P114314	1.8518	Dusp8	18218	dual specificity phosphatase 8
A_51_P255682	1.85076	Mfge8	17304	milk fat globule-EGF factor 8 protein
A_51_P502082	1.85024	Rrm1	20133	ribonucleotide reductase M1
A_51_P507410	1.85016	Hmgcr	15357	3-hydroxy-3-methylglutaryl-Coenzyme A reductase
A_51_P520745	1.84643	BC030867	217216	cDNA sequence BC030867
A_52_P336142	1.84189	Abcg2	26357	ATP-binding cassette, sub-family G (WHITE), member 2
A_52_P679101	1.84048	Tjp2	21873	tight junction protein 2
A_52_P424037	1.84004	Ddx21	56200	DEAD (Asp-Glu-Ala-Asp) box polypeptide 21
A_51_P500713	1.8375	Dck	13178	deoxycytidine kinase
A_51_P447946	1.8373	Bysl	53414	bystin-like
A_52_P362997	1.8373	Cenpl	70454	centromere protein L
A_52_P623640	1.8352	Nuak1	77976	NUAK family, SNF1-like kinase, 1
A_51_P123405	1.83398	Bub1	12235	budding uninhibited by benzimidazoles 1 homolog (S. cerevisiae)
A_52_P117922	1.83309	Lce1j	545547	late cornified envelope 1J
A_52_P416756	1.83236	D17H6S56E-5	110956	DNA segment, Chr 17, human D6S56E 5
A_52_P667287	1.83224	Lass6	241447	LAG1 homolog, ceramide synthase 6
A_52_P288892	1.83212	Klra12	16630	killer cell lectin-like receptor subfamily A, member 12
A_51_P298741	1.83005	Klra20	93967	killer cell lectin-like receptor subfamily A, member 20
A_51_P379775	1.82973	Nrm	106582	nurim (nuclear envelope membrane protein)
A_51_P166155	1.82896	Gmnn	57441	geminin
A_52_P118638	1.82847	Senp5	320213	SUMO/sentrin specific peptidase 5
A_51_P347240	1.82697	Lrr1	69706	leucine rich repeat protein 1
A_51_P444696	1.82623	Cdca2	108912	cell division cycle associated 2
A_51_P286488	1.82579	Ier3	15937	immediate early response 3
A_51_P399845	1.82436	Fgf2	14173	fibroblast growth factor 2
A_52_P193265	1.82212	Mcm8	66634	minichromosome maintenance deficient 8 (S. cerevisiae)
A_52_P84814	1.81901	Prl2c3	18812	prolactin family 2, subfamily c, member 3
A_52_P578043	1.81832	Sacs	50720	sacsin
A_52_P220879	1.81803	Tgm2	21817	transglutaminase 2, C polypeptide
A_51_P330677	1.81451	Slc35e1	270066	solute carrier family 35, member E1
A_52_P621617	1.81348	Dnajb4	67035	DnaJ (Hsp40) homolog, subfamily B, member 4
A_51_P302520	1.81324	Myom1	17929	myomesin 1
A_52_P668812	1.81307	Sgol2	68549	shugoshin-like 2 (S. pombe)
A_52_P655890	1.81201	Wdhd1	218973	WD repeat and HMG-box DNA binding protein 1
A_52_P513123	1.81164	Dna2	327762	DNA replication helicase 2 homolog (yeast)
A_51_P450033	1.80888	Cdk1	12534	cyclin-dependent kinase 1
A_52_P15495	1.80678	Pvrl3	58998	poliovirus receptor-related 3
A_51_P223776	1.80422	Nr1d1	217166	nuclear receptor subfamily 1, group D, member 1
A_52_P411003	1.80414	Dlgap5	218977	discs, large (Drosophila) homolog-associated protein 5
A_51_P263246	1.80285	Dusp8	18218	dual specificity phosphatase 8
A_52_P590258	1.80236	1700025G04Rik	69399	RIKEN cDNA 1700025G04 gene
A_51_P370720	1.79983	Tnfrsf23	79201	tumor necrosis factor receptor superfamily, member 23
A_51_P337083	1.79934	Gins1	69270	GINS complex subunit 1 (Psf1 homolog)
A_52_P7937	1.79701	Ppap2a	19012	phosphatidic acid phosphatase type 2A
A_52_P651833	1.79423	Soat1	20652	sterol O-acyltransferase 1
A_52_P161941	1.79252	Mthfd1l	270685	methylenetetrahydrofolate dehydrogenase (NADP+ dependent) 1-like
A_51_P295206	1.79236	Brip1	237911	BRCA1 interacting protein C-terminal helicase 1
A_52_P588881	1.79023	Iqgap3	404710	IQ motif containing GTPase activating protein 3
A_52_P502771	1.7896	Rad54b	623474	RAD54 homolog B (S. cerevisiae)
A_52_P529570	1.78881	Nsl1	381318	NSL1, MIND kinetochore complex component, homolog (S. cerevisiae)
A_51_P366931	1.78731	Prc1	233406	protein regulator of cytokinesis 1
A_51_P489285	1.7866	Casc5	76464	cancer susceptibility candidate 5
A_51_P476618	1.78274	Slc12a8	171286	solute carrier family 12 (potassium/chloride transporters), member 8
A_51_P479808	1.78186	Mapk6	50772	mitogen-activated protein kinase 6
A_51_P106443	1.78186	Ttll4	67534	tubulin tyrosine ligase-like family, member 4
A_51_P504073	1.78144	Nuak2	74137	NUAK family, SNF1-like kinase, 2
A_51_P401263	1.778	Eme1	268465	essential meiotic endonuclease 1 homolog 1 (S. pombe)
A_51_P451186	1.77766	Rab3ip	216363	RAB3A interacting protein
A_51_P509651	1.77627	Cep55	74107	centrosomal protein 55
A_52_P980644	1.77547	Gnb4	14696	guanine nucleotide binding protein (G protein), beta 4
A_52_P415931	1.77522	Mlf1ip	71876	myeloid leukemia factor 1 interacting protein
A_52_P232287	1.77273	Hmgcr	15357	3-hydroxy-3-methylglutaryl-Coenzyme A reductase
A_52_P284814	1.76905	Nup107	103468	nucleoporin 107
A_52_P33831	1.76825	Lrrc27	76612	leucine rich repeat containing 27
A_52_P385139	1.76816	Mtpn	14489	myotrophin
A_51_P491987	1.7663	Ripk3	56532	receptor-interacting serine-threonine kinase 3
A_52_P431483	1.76456	Ikzf2	22779	IKAROS family zinc finger 2
A_51_P308298	1.7632	Myl9	98932	myosin, light polypeptide 9, regulatory
A_51_P253808	1.75971	Mki67	17345	antigen identified by monoclonal antibody Ki 67
A_51_P283516	1.75954	Sox11	20666	SRY-box containing gene 11
A_52_P619248	1.75937	Prl2c5	107849	prolactin family 2, subfamily c, member 5
A_51_P475523	1.75779	Brca1	12189	breast cancer 1
A_52_P371237	1.75484	Nrp1	18186	neuropilin 1
A_51_P421140	1.75437	Tubb6	67951	tubulin, beta 6 class V
A_51_P355014	1.75369	Sprr2e	20759	small proline-rich protein 2E
A_52_P217710	1.75271	Fzd6	14368	frizzled homolog 6 (Drosophila)
A_52_P576912	1.75228	Dcbld2	73379	discoidin, CUB and LCCL domain containing 2
A_52_P576021	1.75193	Msrb3	320183	methionine sulfoxide reductase B3
A_52_P149336	1.75164	Kif20b	240641	kinesin family member 20B
A_52_P111866	1.75026	Naa50	72117	N(alpha)-acetyltransferase 50, NatE catalytic subunit
A_51_P351562	1.74953	1700029F09Rik	75623	RIKEN cDNA 1700029F09 gene
A_51_P322022	1.74889	Hspb6	243912	heat shock protein, alpha-crystallin-related, B6
A_51_P326502	1.74795	Chek1	12649	checkpoint kinase 1
A_52_P556462	1.74786	Fancd2	211651	Fanconi anemia, complementation group D2
A_51_P133349	1.74743	Lats2	50523	large tumor suppressor 2
A_52_P495237	1.74691	Pcnt	18541	pericentrin (kendrin)
A_51_P416521	1.7461	Tmcc3	319880	transmembrane and coiled coil domains 3
A_52_P444804	1.74498	Cars	27267	cysteinyl-tRNA synthetase
A_51_P408946	1.74429	Ccne1	12447	cyclin E1
A_51_P198775	1.74429	BC055324	381306	cDNA sequence BC055324
A_52_P394607	1.74265	Prune2	353211	prune homolog 2 (Drosophila)
A_52_P153929	1.74196	Brip1	237911	BRCA1 interacting protein C-terminal helicase 1
A_52_P143671	1.73942	Arhgef39	230098	Rho guanine nucleotide exchange factor (GEF) 39
A_51_P195808	1.73773	Cenpl	70454	centromere protein L
A_52_P190339	1.73691	Mis18a	66578	MIS18 kinetochore protein homolog A (S. pombe)
A_52_P170985	1.73578	Sgsm1	52850	small G protein signaling modulator 1
A_51_P328333	1.73518	Ccnf	12449	cyclin F
A_52_P511450	1.73431	Prl2c5	107849	prolactin family 2, subfamily c, member 5
A_52_P642167	1.73175	Soat1	20652	sterol O-acyltransferase 1
A_52_P8587	1.73097	Cd109	235505	CD109 antigen
A_52_P21574	1.73066	Pdlim7	67399	PDZ and LIM domain 7
A_52_P144285	1.72957	Fam72a	108900	family with sequence similarity 72, member A
A_51_P431669	1.7284	Ncapd3	78658	non-SMC condensin II complex, subunit D3
A_52_P328492	1.72805	Gas2l3	237436	growth arrest-specific 2 like 3
A_51_P134475	1.72718	Pmepa1	65112	prostate transmembrane protein, androgen induced 1
A_51_P125135	1.7257	Cdca5	67849	cell division cycle associated 5
A_51_P241791	1.72434	Mlf1ip	71876	myeloid leukemia factor 1 interacting protein
A_51_P409496	1.72343	Arhgap11a	228482	Rho GTPase activating protein 11A
A_51_P242585	1.72067	Shq1	72171	SHQ1 homolog (S. cerevisiae)
A_51_P130015	1.71861	Ect2	13605	ect2 oncogene
A_51_P173760	1.71791	Actb	11461	actin, beta
A_51_P244856	1.71567	Atp2a1	11937	ATPase, Ca++ transporting, cardiac muscle, fast twitch 1
A_52_P885499	1.71444	Mtap6	17760	microtubule-associated protein 6
A_51_P230382	1.71392	Etv4	18612	ets variant gene 4 (E1A enhancer binding protein, E1AF)
A_51_P279552	1.71264	Cav2	12390	caveolin 2
A_52_P148212	1.71075	Mis18bp1	217653	MIS18 binding protein 1
A_52_P9656	1.71008	Hmmr	15366	hyaluronan mediated motility receptor (RHAMM)
A_52_P330540	1.70986	Mis18a	66578	MIS18 kinetochore protein homolog A (S. pombe)
A_51_P497263	1.70788	Mtap6	17760	microtubule-associated protein 6
A_52_P681495	1.70434	Fam54a	71804	family with sequence similarity 54, member A
A_52_P162697	1.70368	Pvr	52118	poliovirus receptor
A_52_P670275	1.70124	Kif14	381293	kinesin family member 14
A_52_P1367	1.69973	Ets1	23871	E26 avian leukemia oncogene 1, 5' domain
A_52_P45797	1.69911	Trmt10a	108943	tRNA methyltransferase 10 homolog A (S. cerevisiae)
A_52_P466090	1.69622	Samhd1	56045	SAM domain and HD domain, 1
A_52_P513394	1.69586	Brca2	12190	breast cancer 2
A_51_P464029	1.69439	Fads3	60527	fatty acid desaturase 3
A_52_P305279	1.6939	Spata13	219140	spermatogenesis associated 13
A_51_P132079	1.69372	Klra22	93969	killer cell lectin-like receptor subfamily A, member 22
A_51_P487999	1.6935	Sgol1	72415	shugoshin-like 1 (S. pombe)
A_51_P196973	1.69216	Chaf1a	27221	chromatin assembly factor 1, subunit A (p150)
A_52_P293299	1.69185	0610010F05Rik	71675	RIKEN cDNA 0610010F05 gene
A_51_P396385	1.69091	Mars2	212679	methionine-tRNA synthetase 2 (mitochondrial)
A_51_P314907	1.68993	Dbf4	27214	DBF4 homolog (S. cerevisiae)
A_52_P256569	1.68979	Dbndd2	52840	dysbindin (dystrobrevin binding protein 1) domain containing 2
A_51_P201035	1.68921	Cenpi	102920	centromere protein I
A_52_P188423	1.6876	Lrrfip1	16978	leucine rich repeat (in FLII) interacting protein 1
A_52_P778761	1.68275	Vgll3	73569	vestigial like 3 (Drosophila)
A_52_P640474	1.67897	Gnb4	14696	guanine nucleotide binding protein (G protein), beta 4
A_51_P490397	1.67888	Pold3	67967	polymerase (DNA-directed), delta 3, accessory subunit
A_51_P513682	1.67884	Nuf2	66977	NUF2, NDC80 kinetochore complex component, homolog (S. cerevisiae)
A_52_P360529	1.67843	Frmd4a	209630	FERM domain containing 4A
A_52_P636199	1.67807	Smc2	14211	structural maintenance of chromosomes 2
A_51_P402760	1.67649	Pla2g4a	18783	phospholipase A2, group IVA (cytosolic, calcium-dependent)
A_51_P337089	1.67618	Gins1	69270	GINS complex subunit 1 (Psf1 homolog)
A_51_P264064	1.67582	Incenp	16319	inner centromere protein
A_51_P409893	1.67541	Prkar2a	19087	protein kinase, cAMP dependent regulatory, type II alpha
A_52_P329197	1.67487	Dhfr	13361	dihydrofolate reductase
A_52_P201311	1.67478	Tmpo	21917	thymopoietin
A_51_P251357	1.67455	Ctps	51797	cytidine 5'-triphosphate synthase
A_52_P381846	1.67215	Rasa3	19414	RAS p21 protein activator 3
A_51_P314418	1.67111	Blm	12144	Bloom syndrome, RecQ helicase-like
A_52_P679860	1.67111	Herc6	67138	hect domain and RLD 6
A_52_P282058	1.66993	Col8a1	12837	collagen, type VIII, alpha 1
A_51_P242591	1.6698	Shq1	72171	SHQ1 homolog (S. cerevisiae)
A_51_P239750	1.66916	Inhba	16323	inhibin beta-A
A_52_P579519	1.66835	Tmem144	70652	transmembrane protein 144
A_52_P502684	1.66748	Fen1	14156	flap structure specific endonuclease 1
A_52_P418477	1.66689	Tpm2	22004	tropomyosin 2, beta
A_52_P188172	1.66667	Synj2	20975	synaptojanin 2
A_52_P104824	1.66512	Diap3	56419	diaphanous homolog 3 (Drosophila)
A_51_P477121	1.66362	Pmaip1	58801	phorbol-12-myristate-13-acetate-induced protein 1
A_51_P121506	1.66216	Ate1	11907	arginyltransferase 1
A_52_P608020	1.66125	Kpna2	16647	karyopherin (importin) alpha 2
A_51_P254045	1.6607	Traip	22036	TRAF-interacting protein
A_51_P332075	1.65887	Fermt2	218952	fermitin family homolog 2 (Drosophila)
A_51_P420564	1.65874	Ext1	14042	exostoses (multiple) 1
A_51_P220222	1.65709	Tacc3	21335	transforming, acidic coiled-coil containing protein 3
A_51_P332355	1.6565	Kif18a	228421	kinesin family member 18A
A_52_P498210	1.65508	Hist1h2af	319173	histone cluster 1, H2af
A_52_P290588	1.65356	E2f7	52679	E2F transcription factor 7
A_52_P512561	1.65338	Trim59	66949	tripartite motif-containing 59
A_52_P362603	1.65269	Dscc1	72107	defective in sister chromatid cohesion 1 homolog (S. cerevisiae)
A_52_P64514	1.65122	Herc6	67138	hect domain and RLD 6
A_52_P220858	1.65081	Kif24	109242	kinesin family member 24
A_51_P398164	1.6504	Klhl2	77113	kelch-like 2, Mayven (Drosophila)
A_52_P323852	1.65008	Tnfrsf22	79202	tumor necrosis factor receptor superfamily, member 22
A_52_P187940	1.64787	Lfng	16848	LFNG O-fucosylpeptide 3-beta-N-acetylglucosaminyltransferase
A_51_P515768	1.64773	Pdlim7	67399	PDZ and LIM domain 7
A_51_P150912	1.64418	Aurka	20878	aurora kinase A
A_51_P367240	1.64298	Tspan33	232670	tetraspanin 33
A_51_P347862	1.64168	Actn1	109711	actinin, alpha 1
A_52_P449871	1.63942	Id4	15904	inhibitor of DNA binding 4
A_52_P364776	1.63932	Mcm3	17215	minichromosome maintenance deficient 3 (S. cerevisiae)
A_51_P478172	1.63891	Tcrb-J	21580	T cell receptor beta, joining region
A_52_P119290	1.63715	Ate1	11907	arginyltransferase 1
A_52_P184149	1.63654	Mthfd2	17768	methylenetetrahydrofolate dehydrogenase (NAD+ dependent), methenyltetrahydrofolate cyclohydrolase
A_51_P474643	1.63478	Kpna2	16647	karyopherin (importin) alpha 2
A_51_P253803	1.63436	Mki67	17345	antigen identified by monoclonal antibody Ki 67
A_51_P464539	1.6325	Phldb2	208177	pleckstrin homology-like domain, family B, member 2
A_51_P100856	1.63013	Fn1	14268	fibronectin 1
A_51_P358633	1.62952	Melk	17279	maternal embryonic leucine zipper kinase
A_51_P372602	1.62821	Stk35	67333	serine/threonine kinase 35
A_51_P281997	1.62807	Sass6	72776	spindle assembly 6 homolog (C. elegans)
A_51_P155482	1.62695	Pole	18973	polymerase (DNA directed), epsilon
A_52_P421673	1.62667	Samd4	74480	sterile alpha motif domain containing 4
A_51_P472292	1.62644	Igfbp7	29817	insulin-like growth factor binding protein 7
A_51_P231958	1.62382	Zwilch	68014	Zwilch, kinetochore associated, homolog (Drosophila)
A_51_P322871	1.62368	Sh3bp4	98402	SH3-domain binding protein 4
A_52_P228236	1.6226	Tfrc	22042	transferrin receptor
A_51_P278519	1.62073	Qsox1	104009	quiescin Q6 sulfhydryl oxidase 1
A_51_P485791	1.61866	Cyp51	13121	cytochrome P450, family 51
A_51_P123134	1.61814	Ercc6l	236930	excision repair cross-complementing rodent repair deficiency complementation group 6 - like
A_51_P163834	1.61772	Atl2	56298	atlastin GTPase 2
A_51_P493467	1.61763	Kif22	110033	kinesin family member 22
A_51_P449777	1.61636	Pmepa1	65112	prostate transmembrane protein, androgen induced 1
A_51_P514700	1.61476	Spc25	66442	SPC25, NDC80 kinetochore complex component, homolog (S. cerevisiae)
A_51_P208073	1.61443	Ercc6l	236930	excision repair cross-complementing rodent repair deficiency complementation group 6 - like
A_51_P383489	1.61386	Fignl1	60530	fidgetin-like 1
A_51_P214209	1.61164	Spc24	67629	SPC24, NDC80 kinetochore complex component, homolog (S. cerevisiae)
A_51_P429567	1.61084	Lmod1	93689	leiomodin 1 (smooth muscle)
A_52_P420466	1.60668	Hist1h2ab	319172	histone cluster 1, H2ab
A_51_P394802	1.60658	Fam111a	107373	family with sequence similarity 111, member A
A_52_P329250	1.60455	Chd1	12648	chromodomain helicase DNA binding protein 1
A_51_P195374	1.60388	Baiap2l1	66898	BAI1-associated protein 2-like 1
A_52_P686344	1.60355	Ttll4	67534	tubulin tyrosine ligase-like family, member 4
A_52_P657800	1.60127	Cep152	99100	centrosomal protein 152
A_51_P368660	1.6006	Mphosph10	67973	M-phase phosphoprotein 10 (U3 small nucleolar ribonucleoprotein)
A_51_P481821	1.59937	Spcs3	76687	signal peptidase complex subunit 3 homolog (S. cerevisiae)
A_51_P216702	1.59889	Eogt	101351	EGF domain-specific O-linked N-acetylglucosamine (GlcNAc) transferase
A_52_P335218	1.59865	Gm6212	621324	CD24a antigen pseudogene
A_51_P423608	1.59789	Tmem20	240660	transmembrane protein 20
A_52_P453785	1.5977	Cthrc1	68588	collagen triple helix repeat containing 1
A_52_P461722	1.59622	Prdm4	72843	PR domain containing 4
A_52_P640686	1.59536	Cit	12704	citron
A_52_P402331	1.59503	Tbc1d1	57915	TBC1 domain family, member 1
A_51_P117752	1.59393	Asgr1	11889	asialoglycoprotein receptor 1
A_51_P468955	1.59192	D1Ertd622e	52392	DNA segment, Chr 1, ERATO Doi 622, expressed
A_51_P134468	1.59182	D17H6S56E-5	110956	DNA segment, Chr 17, human D6S56E 5
A_52_P168097	1.58914	Atp2a2	11938	ATPase, Ca++ transporting, cardiac muscle, slow twitch 2
A_51_P351970	1.58775	Hells	15201	helicase, lymphoid specific
A_51_P317427	1.58765	Psat1	107272	phosphoserine aminotransferase 1
A_52_P238873	1.58717	3110003A17Rik	73112	RIKEN cDNA 3110003A17 gene
A_52_P153302	1.58693	Ttc39b	69863	tetratricopeptide repeat domain 39B
A_52_P514407	1.58434	Klra15	27423	killer cell lectin-like receptor, subfamily A, member 15
A_52_P498208	1.58381	Hist1h2ak	319169	histone cluster 1, H2ak
A_51_P208355	1.58337	Mcm8	66634	minichromosome maintenance deficient 8 (S. cerevisiae)
A_51_P398878	1.5826	Uck2	80914	uridine-cytidine kinase 2
A_52_P420005	1.58251	Wdr62	233064	WD repeat domain 62
A_51_P333622	1.58174	2010300C02Rik	72097	RIKEN cDNA 2010300C02 gene
A_52_P628590	1.58159	Pvr	52118	poliovirus receptor
A_51_P254805	1.57971	Kif4	16571	kinesin family member 4
A_51_P481920	1.57952	Ccna2	12428	cyclin A2
A_51_P280928	1.57908	Pon2	330260	paraoxonase 2
A_52_P10732	1.57875	Mtap6	17760	microtubule-associated protein 6
A_52_P14686	1.57846	Dtl	76843	denticleless homolog (Drosophila)
A_51_P222261	1.57812	Ikzf3	22780	IKAROS family zinc finger 3
A_51_P334263	1.57768	Nup155	170762	nucleoporin 155
A_51_P475672	1.57763	Slc7a1	11987	solute carrier family 7 (cationic amino acid transporter, y+ system), member 1
A_52_P301804	1.57696	Itga3	16400	integrin alpha 3
A_52_P651235	1.57536	Hist1h2ai	319191	histone cluster 1, H2ai
A_51_P282584	1.57522	Olfml2b	320078	olfactomedin-like 2B
A_52_P606924	1.57473	Lin54	231506	lin-54 homolog (C. elegans)
A_51_P464769	1.57415	Aspm	12316	asp (abnormal spindle)-like, microcephaly associated (Drosophila)
A_51_P430563	1.57415	Mtpn	14489	myotrophin
A_51_P330213	1.57371	Asf1b	66929	ASF1 anti-silencing function 1 homolog B (S. cerevisiae)
A_52_P517098	1.56905	Il18rap	16174	interleukin 18 receptor accessory protein
A_51_P110173	1.56735	Ing5	66262	inhibitor of growth family, member 5
A_51_P132170	1.56716	Ccdc141	545428	coiled-coil domain containing 141
A_52_P271244	1.56579	Pold3	67967	polymerase (DNA-directed), delta 3, accessory subunit
A_51_P286527	1.56555	Itgb1	16412	integrin beta 1 (fibronectin receptor beta)
A_52_P351816	1.5655	Itgb1	16412	integrin beta 1 (fibronectin receptor beta)
A_51_P461138	1.5635	Pdlim1	54132	PDZ and LIM domain 1 (elfin)
A_51_P112912	1.56316	Rras2	66922	related RAS viral (r-ras) oncogene homolog 2
A_51_P241645	1.56272	Tmem194	210035	transmembrane protein 194
A_51_P345159	1.56238	Ube2t	67196	ubiquitin-conjugating enzyme E2T (putative)
A_51_P394788	1.56228	Actn4	60595	actinin alpha 4
A_51_P105709	1.56184	Trip13	69716	thyroid hormone receptor interactor 13
A_51_P446856	1.56037	Flnb	286940	filamin, beta
A_51_P219662	1.56018	1300014I06Rik	66895	RIKEN cDNA 1300014I06 gene
A_52_P345618	1.55949	Cacul1	78832	CDK2 associated, cullin domain 1
A_52_P339606	1.55714	Cdv3	321022	carnitine deficiency-associated gene expressed in ventricle 3
A_51_P126864	1.5565	Chst11	58250	carbohydrate sulfotransferase 11
A_52_P134228	1.55572	Lsm11	72290	U7 snRNP-specific Sm-like protein LSM11
A_52_P1061446	1.55493	Baz1a	217578	bromodomain adjacent to zinc finger domain 1A
A_51_P475342	1.5542	Chrnb1	11443	cholinergic receptor, nicotinic, beta polypeptide 1 (muscle)
A_52_P618580	1.5539	Polg	18975	polymerase (DNA directed), gamma
A_52_P93256	1.55326	Angptl2	26360	angiopoietin-like 2
A_51_P128229	1.55297	Hn1l	52009	hematological and neurological expressed 1-like
A_51_P515883	1.55218	Plac8	231507	placenta-specific 8
A_51_P234308	1.55041	Rpa2	19891	replication protein A2
A_52_P165633	1.54923	Hist1h2af	319173	histone cluster 1, H2af
A_52_P560889	1.54542	Pawr	114774	PRKC, apoptosis, WT1, regulator
A_52_P118310	1.54528	Chn1	108699	chimerin (chimaerin) 1
A_51_P492830	1.54468	Cenph	26886	centromere protein H
A_52_P639551	1.54399	Tinf2	28113	Terf1 (TRF1)-interacting nuclear factor 2
A_52_P534657	1.54335	Cenpk	60411	centromere protein K
A_51_P164014	1.5432	Cenpe	229841	centromere protein E
A_52_P164615	1.543	Ppp1r2	66849	protein phosphatase 1, regulatory (inhibitor) subunit 2
A_52_P674712	1.54251	Xpo4	57258	exportin 4
A_52_P1197913	1.54127	Gadd45b	17873	growth arrest and DNA-damage-inducible 45 beta
A_52_P491544	1.53973	Nedd9	18003	neural precursor cell expressed, developmentally down-regulated gene 9
A_52_P330214	1.53789	Fanca	14087	Fanconi anemia, complementation group A
A_51_P520793	1.53645	Nupl1	71844	nucleoporin like 1
A_52_P252737	1.5361	Rangap1	19387	RAN GTPase activating protein 1
A_51_P285323	1.53575	Bora	77744	bora, aurora kinase A activator
A_51_P134812	1.53391	Chac1	69065	ChaC, cation transport regulator 1
A_51_P223709	1.53311	Pask	269224	PAS domain containing serine/threonine kinase
A_52_P572456	1.53297	Isg20l2	229504	interferon stimulated exonuclease gene 20-like 2
A_52_P6092	1.53257	Fam84b	399603	family with sequence similarity 84, member B
A_51_P407989	1.53177	Pcgf5	76073	polycomb group ring finger 5
A_51_P133381	1.52822	Dbndd2	52840	dysbindin (dystrobrevin binding protein 1) domain containing 2
A_52_P630563	1.52792	Ept1	28042	ethanolaminephosphotransferase 1 (CDP-ethanolamine-specific)
A_52_P134170	1.52752	Mphosph10	67973	M-phase phosphoprotein 10 (U3 small nucleolar ribonucleoprotein)
A_52_P248013	1.52532	Chsy3	78923	chondroitin sulfate synthase 3
A_51_P488273	1.52452	Clasp1	76707	CLIP associating protein 1
A_51_P230103	1.52246	Birc5	11799	baculoviral IAP repeat-containing 5
A_51_P126302	1.52201	Rbmx2	209003	RNA binding motif protein, X-linked 2
A_52_P279786	1.52191	Whsc1	107823	Wolf-Hirschhorn syndrome candidate 1 (human)
A_52_P510877	1.51924	Bcl2l1	12048	BCL2-like 1
A_52_P684647	1.51667	Ptk2b	19229	PTK2 protein tyrosine kinase 2 beta
A_51_P294643	1.51596	Cdr2	12585	cerebellar degeneration-related 2
A_51_P358765	1.51596	Spp1	20750	secreted phosphoprotein 1
A_52_P525837	1.51516	Trmt6	66926	tRNA methyltransferase 6 homolog (S. cerevisiae)
A_52_P416913	1.51511	Umps	22247	uridine monophosphate synthetase
A_52_P1752	1.5142	Cdc42bpa	226751	CDC42 binding protein kinase alpha
A_51_P116130	1.51329	Ube2g2	22213	ubiquitin-conjugating enzyme E2G 2
A_51_P230873	1.5102	Mad2l1	56150	MAD2 mitotic arrest deficient-like 1
A_51_P468770	1.50883	Timmdc1	76916	translocase of inner mitochondrial membrane domain containing 1
A_51_P155142	1.50782	Cdca8	52276	cell division cycle associated 8
A_51_P366513	1.5065	Papss2	23972	3'-phosphoadenosine 5'-phosphosulfate synthase 2
A_51_P270519	1.50625	Apitd1	69928	apoptosis-inducing, TAF9-like domain 1
A_52_P314705	1.50345	Uhrf1	18140	ubiquitin-like, containing PHD and RING finger domains, 1
A_51_P386189	1.5034	Tnk2	51789	tyrosine kinase, non-receptor, 2
A_51_P214679	1.50294	3110003A17Rik	73112	RIKEN cDNA 3110003A17 gene
A_51_P232597	1.50152	Abcc4	239273	ATP-binding cassette, sub-family C (CFTR/MRP), member 4
A_52_P164570	1.50111	Hsd17b12	56348	hydroxysteroid (17-beta) dehydrogenase 12
A_51_P164686	1.50065	Rrbp1	81910	ribosome binding protein 1
A_51_P444468	1.49963	Rnf219	72486	ring finger protein 219
A_52_P414645	1.49856	Gpr126	215798	G protein-coupled receptor 126
A_52_P589321	1.4981	Gapdh	14433	glyceraldehyde-3-phosphate dehydrogenase
A_52_P304947	1.49754	Cenpn	72155	centromere protein N
A_51_P405773	1.49641	Hist1h2aa	319163	histone cluster 1, H2aa
A_52_P19955	1.49554	Il1rl1	17082	interleukin 1 receptor-like 1
A_52_P106482	1.49549	Cryab	12955	crystallin, alpha B
A_52_P384100	1.49529	Bdnf	12064	brain derived neurotrophic factor
A_52_P184398	1.49529	Nxt1	56488	NTF2-related export protein 1
A_52_P398432	1.49523	Nudt5	53893	nudix (nucleoside diphosphate linked moiety X)-type motif 5
A_51_P136233	1.49493	Kras	16653	v-Ki-ras2 Kirsten rat sarcoma viral oncogene homolog
A_51_P411296	1.49416	Nup50	18141	nucleoporin 50
A_52_P650553	1.49416	Coq10b	67876	coenzyme Q10 homolog B (S. cerevisiae)
A_51_P193743	1.4939	Nlrc3	268857	NLR family, CARD domain containing 3
A_51_P296249	1.4938	Foxs1	14239	forkhead box S1
A_51_P222475	1.49319	Ehbp1l1	114601	EH domain binding protein 1-like 1
A_51_P211998	1.49303	Sgms2	74442	sphingomyelin synthase 2
A_52_P370760	1.49267	Spsb1	74646	splA/ryanodine receptor domain and SOCS box containing 1
A_52_P92459	1.49242	Pus1	56361	pseudouridine synthase 1
A_51_P163252	1.49108	Schip1	30953	schwannomin interacting protein 1
A_51_P349495	1.49078	Mboat1	218121	membrane bound O-acyltransferase domain containing 1
A_52_P684037	1.49072	Ncam1	17967	neural cell adhesion molecule 1
A_52_P636752	1.49001	Cyp51	13121	cytochrome P450, family 51
A_51_P349546	1.48882	Cd109	235505	CD109 antigen
A_51_P254811	1.48785	Kif4	16571	kinesin family member 4
A_52_P435118	1.48702	Stard13	243362	StAR-related lipid transfer (START) domain containing 13
A_51_P397394	1.48671	Cobll1	319876	Cobl-like 1
A_51_P168632	1.48666	Prim1	19075	DNA primase, p49 subunit
A_52_P170711	1.48615	Cdv3	321022	carnitine deficiency-associated gene expressed in ventricle 3
A_51_P135832	1.48507	Fermt2	218952	fermitin family homolog 2 (Drosophila)
A_51_P491742	1.48496	Uhrf1	18140	ubiquitin-like, containing PHD and RING finger domains, 1
A_52_P418489	1.4845	Tinagl1	94242	tubulointerstitial nephritis antigen-like 1
A_51_P450057	1.48434	Cit	12704	citron
A_51_P124741	1.48388	Ppp1r14c	76142	protein phosphatase 1, regulatory (inhibitor) subunit 14c
A_51_P320022	1.48373	Atp10a	11982	ATPase, class V, type 10A
A_52_P136195	1.48362	Mycbp	56309	c-myc binding protein
A_51_P336114	1.48259	Wdr62	233064	WD repeat domain 62
A_51_P231364	1.47995	Sepsecs	211006	Sep (O-phosphoserine) tRNA:Sec (selenocysteine) tRNA synthase
A_52_P322006	1.47799	Ifrd2	15983	interferon-related developmental regulator 2
A_52_P139650	1.47726	Ska1	66468	spindle and kinetochore associated complex subunit 1
A_52_P430462	1.47669	Slc38a1	105727	solute carrier family 38, member 1
A_51_P206616	1.47519	Cdc7	12545	cell division cycle 7 (S. cerevisiae)
A_51_P283806	1.47508	Srpk1	20815	serine/arginine-rich protein specific kinase 1
A_52_P598674	1.47415	Ccdc14	239839	coiled-coil domain containing 14
A_51_P217465	1.47368	Iffo2	212632	intermediate filament family orphan 2
A_51_P313761	1.47353	Shmt2	108037	serine hydroxymethyltransferase 2 (mitochondrial)
A_51_P250934	1.47202	Hsd17b7	15490	hydroxysteroid (17-beta) dehydrogenase 7
A_52_P337899	1.4715	Fkbp5	14229	FK506 binding protein 5
A_51_P267447	1.46921	Adam19	11492	a disintegrin and metallopeptidase domain 19 (meltrin beta)
A_52_P221554	1.46864	Hjurp	381280	Holliday junction recognition protein
A_51_P378545	1.46759	Rbpms2	71973	RNA binding protein with multiple splicing 2
A_51_P341041	1.46671	Dscc1	72107	defective in sister chromatid cohesion 1 homolog (S. cerevisiae)
A_52_P144954	1.4666	Skp2	27401	S-phase kinase-associated protein 2 (p45)
A_51_P391495	1.46509	Pola2	18969	polymerase (DNA directed), alpha 2
A_51_P199175	1.46415	2700038G22Rik	67194	RIKEN cDNA 2700038G22 gene
A_52_P389874	1.46394	Ldb3	24131	LIM domain binding 3
A_51_P500984	1.4609	Gadd45b	17873	growth arrest and DNA-damage-inducible 45 beta
A_52_P371922	1.46085	Dgkh	380921	diacylglycerol kinase, eta
A_52_P853177	1.46032	Angptl2	26360	angiopoietin-like 2
A_51_P413398	1.4598	Ikzf2	22779	IKAROS family zinc finger 2
A_52_P184304	1.45922	Dst	13518	dystonin
A_52_P315976	1.45896	Tpm2	22004	tropomyosin 2, beta
A_52_P15490	1.45891	Pvrl3	58998	poliovirus receptor-related 3
A_52_P114703	1.45859	Sox11	20666	SRY-box containing gene 11
A_52_P963374	1.45843	Spire1	68166	spire homolog 1 (Drosophila)
A_52_P232830	1.45812	Ets1	23871	E26 avian leukemia oncogene 1, 5' domain
A_52_P190973	1.45686	Vcl	22330	vinculin
A_52_P292651	1.45654	Tyms	22171	thymidylate synthase
A_52_P112816	1.45644	Pdss1	56075	prenyl (solanesyl) diphosphate synthase, subunit 1
A_52_P544792	1.45612	Mtpn	14489	myotrophin
A_52_P27602	1.45602	Kif23	71819	kinesin family member 23
A_52_P73307	1.45591	Mtbp	105837	Mdm2, transformed 3T3 cell double minute p53 binding protein
A_52_P423424	1.45391	Ero1l	50527	ERO1-like (S. cerevisiae)
A_51_P381381	1.45318	Tubb3	22152	tubulin, beta 3 class III
A_52_P586172	1.45238	Mre11a	17535	meiotic recombination 11 homolog A (S. cerevisiae)
A_51_P514300	1.45217	Tuba4a	22145	tubulin, alpha 4A
A_51_P507844	1.44975	Lnp	69605	limb and neural patterns
A_52_P432904	1.44784	Ddx11	320209	DEAD/H (Asp-Glu-Ala-Asp/His) box helicase 11
A_52_P4657	1.44721	Naa25	231713	N(alpha)-acetyltransferase 25, NatB auxiliary subunit
A_52_P533930	1.447	Angptl2	26360	angiopoietin-like 2
A_52_P547315	1.44631	Trpc1	22063	transient receptor potential cation channel, subfamily C, member 1
A_52_P335354	1.44631	Gas2l3	237436	growth arrest-specific 2 like 3
A_51_P384673	1.44604	Lrrc59	98238	leucine rich repeat containing 59
A_51_P475155	1.4453	Rnf19b	75234	ring finger protein 19B
A_51_P398366	1.44371	Tyms	22171	thymidylate synthase
A_51_P306218	1.4427	Xkr5	319581	X Kell blood group precursor-related family, member 5
A_51_P392546	1.44201	Haus3	231123	HAUS augmin-like complex, subunit 3
A_51_P464478	1.44159	Il4ra	16190	interleukin 4 receptor, alpha
A_52_P594036	1.43744	Gm4820	219106	predicted gene 4820
A_52_P297822	1.43739	Cyp1b1	13078	cytochrome P450, family 1, subfamily b, polypeptide 1
A_51_P125009	1.43712	Pvrl3	58998	poliovirus receptor-related 3
A_52_P555672	1.43526	Vrk1	22367	vaccinia related kinase 1
A_51_P400016	1.43515	Kalrn	545156	kalirin, RhoGEF kinase
A_52_P190647	1.43328	Mxd3	17121	Max dimerization protein 3
A_52_P370685	1.43077	Nop56	67134	NOP56 ribonucleoprotein homolog (yeast)
A_51_P264634	1.43066	Strbp	20744	spermatid perinuclear RNA binding protein
A_52_P646542	1.42996	Gtpbp10	207704	GTP-binding protein 10 (putative)
A_51_P212682	1.42954	Mcm10	70024	minichromosome maintenance deficient 10 (S. cerevisiae)
A_51_P251154	1.42691	3010001F23Rik	75693	RIKEN cDNA 3010001F23 gene
A_51_P209372	1.42567	Sc4mol	66234	sterol-C4-methyl oxidase-like
A_51_P437426	1.42551	Lrrc33	224109	leucine rich repeat containing 33
A_51_P344566	1.42546	Plk1	18817	polo-like kinase 1
A_51_P165704	1.42245	Mcm7	17220	minichromosome maintenance deficient 7 (S. cerevisiae)
A_52_P48569	1.42202	Slc38a4	69354	solute carrier family 38, member 4
A_52_P347705	1.42072	Oxsr1	108737	oxidative-stress responsive 1
A_52_P1197950	1.42051	Tyms	22171	thymidylate synthase
A_52_P479539	1.41959	Cit	12704	citron
A_52_P237652	1.41959	2610035D17Rik	72386	RIKEN cDNA 2610035D17 gene
A_51_P102339	1.419	Vrk1	22367	vaccinia related kinase 1
A_52_P184618	1.41727	Bach2	12014	BTB and CNC homology 2
A_51_P448109	1.41695	Capn2	12334	calpain 2
A_51_P451151	1.41657	Ube2c	68612	ubiquitin-conjugating enzyme E2C
A_52_P598259	1.41451	Rab3ip	216363	RAB3A interacting protein
A_51_P431996	1.41414	Zfp367	238673	zinc finger protein 367
A_51_P503494	1.41392	Arc	11838	activity regulated cytoskeletal-associated protein
A_52_P405465	1.41338	Piga	18700	phosphatidylinositol glycan anchor biosynthesis, class A
A_52_P302304	1.413	Qsox1	104009	quiescin Q6 sulfhydryl oxidase 1
A_51_P494430	1.41197	Id4	15904	inhibitor of DNA binding 4
A_51_P342387	1.41137	Apoh	11818	apolipoprotein H
A_51_P413419	1.41121	Nxt1	56488	NTF2-related export protein 1
A_51_P507242	1.4111	Fosl2	14284	fos-like antigen 2
A_52_P49406	1.41056	Pde12	211948	phosphodiesterase 12
A_51_P344668	1.41012	Rab23	19335	RAB23, member RAS oncogene family
A_52_P310140	1.40855	Wsb2	59043	WD repeat and SOCS box-containing 2
A_51_P338998	1.40844	Prim2	19076	DNA primase, p58 subunit
A_52_P311787	1.40746	Axl	26362	AXL receptor tyrosine kinase
A_51_P467505	1.40692	Tec	21682	tec protein tyrosine kinase
A_52_P663765	1.40681	Nedd1	17997	neural precursor cell expressed, developmentally down-regulated gene 1
A_52_P426554	1.40654	Lmnb2	16907	lamin B2
A_52_P317393	1.40594	Gpr56	14766	G protein-coupled receptor 56
A_52_P123400	1.40299	Dnaaf2	109065	dynein, axonemal assembly factor 2
A_51_P160439	1.40294	Crybg3	224273	beta-gamma crystallin domain containing 3
A_51_P366061	1.40108	Fscn1	14086	fascin homolog 1, actin bundling protein (Strongylocentrotus purpuratus)
A_51_P124008	1.40108	Haus5	71909	HAUS augmin-like complex, subunit 5
A_51_P158210	1.39955	Mcm2	17216	minichromosome maintenance deficient 2 mitotin (S. cerevisiae)
A_52_P384574	1.39862	Stard4	170459	StAR-related lipid transfer (START) domain containing 4
A_52_P10195	1.39769	Kifc3	16582	kinesin family member C3
A_51_P410451	1.39753	Tube1	71924	epsilon-tubulin 1
A_51_P204402	1.39742	Shcbp1	20419	Shc SH2-domain binding protein 1
A_51_P243750	1.39561	Racgap1	26934	Rac GTPase-activating protein 1
A_51_P320614	1.39523	Txnrd1	50493	thioredoxin reductase 1
A_51_P104077	1.3949	Usp13	72607	ubiquitin specific peptidase 13 (isopeptidase T-3)
A_52_P323111	1.39435	Lass6	241447	LAG1 homolog, ceramide synthase 6
A_52_P452689	1.39193	Atf3	11910	activating transcription factor 3
A_52_P450236	1.38736	Sdad1	231452	SDA1 domain containing 1
A_52_P661606	1.38709	Phgdh	236539	3-phosphoglycerate dehydrogenase
A_51_P241111	1.38681	Gpn2	100210	GPN-loop GTPase 2
A_51_P362538	1.38654	Syde2	214804	synapse defective 1, Rho GTPase, homolog 2 (C. elegans)
A_52_P228171	1.38228	Ept1	28042	ethanolaminephosphotransferase 1 (CDP-ethanolamine-specific)
A_51_P451106	1.38217	Brca2	12190	breast cancer 2
A_51_P195506	1.38184	Csf1	12977	colony stimulating factor 1 (macrophage)
A_51_P394394	1.38095	Tspan2	70747	tetraspanin 2
A_51_P410715	1.38062	Hs3st3b1	54710	heparan sulfate (glucosamine) 3-O-sulfotransferase 3B1
A_51_P371051	1.38056	Glipr1	73690	GLI pathogenesis-related 1 (glioma)
A_52_P282279	1.38001	Mthfd1	108156	methylenetetrahydrofolate dehydrogenase (NADP+ dependent), methenyltetrahydrofolate cyclohydrolase, formyltetrahydrofolate synthase
A_51_P256706	1.37973	Psmc3ip	19183	proteasome (prosome, macropain) 26S subunit, ATPase 3, interacting protein
A_52_P339246	1.37973	Pdlim5	56376	PDZ and LIM domain 5
A_52_P617817	1.37884	Hspa4	15525	heat shock protein 4
A_52_P86417	1.37812	Edem1	192193	ER degradation enhancer, mannosidase alpha-like 1
A_52_P189946	1.37785	Ltbp1	268977	latent transforming growth factor beta binding protein 1
A_51_P511315	1.37757	Pstpip1	19200	proline-serine-threonine phosphatase-interacting protein 1
A_52_P13448	1.37668	2810417H13Rik	68026	RIKEN cDNA 2810417H13 gene
A_52_P27482	1.37429	Rtkn2	170799	rhotekin 2
A_52_P347176	1.37368	Nat8l	269642	N-acetyltransferase 8-like
A_51_P272563	1.37284	Naa25	231713	N(alpha)-acetyltransferase 25, NatB auxiliary subunit
A_51_P148838	1.37161	Uggt1	320011	UDP-glucose glycoprotein glucosyltransferase 1
A_52_P496397	1.371	Pms2	18861	postmeiotic segregation increased 2 (S. cerevisiae)
A_51_P316993	1.37072	Atl2	56298	atlastin GTPase 2
A_51_P378450	1.37016	Rfc4	106344	replication factor C (activator 1) 4
A_52_P69707	1.37	Ergic1	67458	endoplasmic reticulum-golgi intermediate compartment (ERGIC) 1
A_52_P759266	1.36938	Gm6787	627782	proteasome (prosome, macropain) subunit, beta type 7 pseudogene
A_51_P315530	1.3681	Mxd3	17121	Max dimerization protein 3
A_52_P257377	1.36676	Hist2h2ac	319176	histone cluster 2, H2ac
A_52_P328249	1.36564	Pkm	18746	pyruvate kinase, muscle
A_51_P513530	1.3653	Spag5	54141	sperm associated antigen 5
A_51_P111492	1.36508	Nfil3	18030	nuclear factor, interleukin 3, regulated
A_52_P217675	1.3648	Ankrd32	105377	ankyrin repeat domain 32
A_51_P293516	1.36418	Tbc1d1	57915	TBC1 domain family, member 1
A_51_P441843	1.3634	Fanci	208836	Fanconi anemia, complementation group I
A_51_P435321	1.36177	Ap1s2	108012	adaptor-related protein complex 1, sigma 2 subunit
A_52_P153700	1.36166	Phldb2	208177	pleckstrin homology-like domain, family B, member 2
A_51_P110168	1.36065	Ing5	66262	inhibitor of growth family, member 5
A_51_P490509	1.36008	Bub1b	12236	budding uninhibited by benzimidazoles 1 homolog, beta (S. cerevisiae)
A_52_P509744	1.35783	Nup160	59015	nucleoporin 160
A_51_P172251	1.35592	Ifrd2	15983	interferon-related developmental regulator 2
A_52_P252121	1.35524	Nfs1	18041	nitrogen fixation gene 1 (S. cerevisiae)
A_52_P238044	1.35519	Psmc3ip	19183	proteasome (prosome, macropain) 26S subunit, ATPase 3, interacting protein
A_51_P345316	1.35389	Cep76	225659	centrosomal protein 76
A_51_P506792	1.35344	Tpd52	21985	tumor protein D52
A_52_P369581	1.35265	Atm	11920	ataxia telangiectasia mutated homolog (human)
A_52_P655265	1.35253	Bora	77744	bora, aurora kinase A activator
A_52_P634051	1.35106	Strbp	20744	spermatid perinuclear RNA binding protein
A_52_P3698	1.35084	G2e3	217558	G2/M-phase specific E3 ubiquitin ligase
A_52_P84302	1.34993	Esf1	66580	ESF1, nucleolar pre-rRNA processing protein, homolog (S. cerevisiae)
A_51_P369636	1.34982	Hat1	107435	histone aminotransferase 1
A_52_P63343	1.3497	Gm129	229599	predicted gene 129
A_51_P420415	1.34733	Srd5a1	78925	steroid 5 alpha-reductase 1
A_52_P1330	1.34676	Nol9	74035	nucleolar protein 9
A_51_P455886	1.34528	Nup153	218210	nucleoporin 153
A_51_P519791	1.3446	Ska3	219114	spindle and kinetochore associated complex subunit 3
A_52_P417489	1.34437	Cdk6	12571	cyclin-dependent kinase 6
A_52_P484807	1.34432	Amd1	11702	S-adenosylmethionine decarboxylase 1
A_52_P491507	1.34341	Abcc1	17250	ATP-binding cassette, sub-family C (CFTR/MRP), member 1
A_52_P238846	1.34312	Bpnt1	23827	bisphosphate 3'-nucleotidase 1
A_51_P142614	1.33988	Fat1	14107	FAT tumor suppressor homolog 1 (Drosophila)
A_51_P242043	1.33897	Dhcr24	74754	24-dehydrocholesterol reductase
A_52_P562817	1.33748	Ank1	11733	ankyrin 1, erythroid
A_52_P232648	1.33685	Slc38a1	105727	solute carrier family 38, member 1
A_52_P193533	1.33651	Slc25a30	67554	solute carrier family 25, member 30
A_51_P206635	1.3364	Sclt1	67161	sodium channel and clathrin linker 1
A_52_P491508	1.33623	Abcc1	17250	ATP-binding cassette, sub-family C (CFTR/MRP), member 1
A_51_P455356	1.33611	St8sia1	20449	ST8 alpha-N-acetyl-neuraminide alpha-2,8-sialyltransferase 1
A_51_P305770	1.33605	Emilin2	246707	elastin microfibril interfacer 2
A_51_P317031	1.33491	Ccdc109b	66815	coiled-coil domain containing 109B
A_52_P411296	1.33382	Sh3kbp1	58194	SH3-domain kinase binding protein 1
A_51_P193612	1.3336	Myh10	77579	myosin, heavy polypeptide 10, non-muscle
A_51_P256170	1.33308	Akr1c18	105349	aldo-keto reductase family 1, member C18
A_52_P315837	1.33268	Prx	19153	periaxin
A_52_P131836	1.33188	Bysl	53414	bystin-like
A_52_P771436	1.33153	Ank	11732	progressive ankylosis
A_52_P291924	1.3313	Ncam1	17967	neural cell adhesion molecule 1
A_52_P463578	1.33039	Mphosph10	67973	M-phase phosphoprotein 10 (U3 small nucleolar ribonucleoprotein)
A_51_P311977	1.3293	Csda	56449	cold shock domain protein A
A_52_P484194	1.32872	Il1rl1	17082	interleukin 1 receptor-like 1
A_52_P147778	1.32861	Fgfr1op	75296	Fgfr1 oncogene partner
A_51_P263407	1.32734	Itpripl1	73338	inositol 1,4,5-triphosphate receptor interacting protein-like 1
A_52_P566605	1.32728	Hsd17b7	15490	hydroxysteroid (17-beta) dehydrogenase 7
A_52_P499082	1.32723	Tmx1	72736	thioredoxin-related transmembrane protein 1
A_51_P371770	1.327	Poc1a	70235	POC1 centriolar protein homolog A (Chlamydomonas)
A_51_P118902	1.32631	Mapkapk2	17164	MAP kinase-activated protein kinase 2
A_52_P61758	1.32579	Kctd5	69259	potassium channel tetramerisation domain containing 5
A_52_P623211	1.32452	Ttn	22138	titin
A_52_P445253	1.32447	Dst	13518	dystonin
A_51_P473043	1.32418	Ppp1r2	66849	protein phosphatase 1, regulatory (inhibitor) subunit 2
A_52_P240020	1.32325	Aimp2	231872	aminoacyl tRNA synthetase complex-interacting multifunctional protein 2
A_52_P30489	1.32291	Dzip1l	72507	DAZ interacting protein 1-like
A_51_P418901	1.32175	Prss2	22072	protease, serine, 2
A_51_P390967	1.32158	Slc43a3	58207	solute carrier family 43, member 3
A_52_P555382	1.32095	Krr1	52705	KRR1, small subunit (SSU) processome component, homolog (yeast)
A_52_P244193	1.32002	Cd24a	12484	CD24a antigen
A_52_P375803	1.31939	Tmem183a	57439	transmembrane protein 183A
A_51_P248067	1.31846	Ezh2	14056	enhancer of zeste homolog 2 (Drosophila)
A_52_P44205	1.31748	Magi1	14924	membrane associated guanylate kinase, WW and PDZ domain containing 1
A_52_P286543	1.31713	Arih1	23806	ariadne ubiquitin-conjugating enzyme E2 binding protein homolog 1 (Drosophila)
A_52_P39083	1.31713	Ccbe1	320924	collagen and calcium binding EGF domains 1
A_51_P325152	1.31545	Trmt61a	328162	tRNA methyltransferase 61 homolog A (S. cerevisiae)
A_51_P312360	1.31528	Pkmyt1	268930	protein kinase, membrane associated tyrosine/threonine 1
A_52_P41985	1.31464	Rnps1	19826	ribonucleic acid binding protein S1
A_52_P189567	1.31458	Rnf4	19822	ring finger protein 4
A_52_P49368	1.31301	Taf5l	102162	TAF5-like RNA polymerase II, p300/CBP-associated factor (PCAF)-associated factor
A_52_P298548	1.31226	Nbn	27354	nibrin
A_51_P118763	1.31121	Ahctf1	226747	AT hook containing transcription factor 1
A_52_P634111	1.30941	Igf1r	16001	insulin-like growth factor I receptor
A_51_P373562	1.30813	Fat1	14107	FAT tumor suppressor homolog 1 (Drosophila)
A_52_P595663	1.30714	D2Ertd750e	51944	DNA segment, Chr 2, ERATO Doi 750, expressed
A_51_P364014	1.30626	Inpp5a	212111	inositol polyphosphate-5-phosphatase A
A_52_P27918	1.30626	Atad5	237877	ATPase family, AAA domain containing 5
A_52_P96772	1.30585	Pgp	67078	phosphoglycolate phosphatase
A_51_P342271	1.30556	Setd6	66083	SET domain containing 6
A_52_P100506	1.3055	D15Ertd621e	210998	DNA segment, Chr 15, ERATO Doi 621, expressed
A_51_P285446	1.3051	Lig1	16881	ligase I, DNA, ATP-dependent
A_52_P229648	1.30504	Pacsin2	23970	protein kinase C and casein kinase substrate in neurons 2
A_52_P320374	1.30439	217397	217397
A_52_P44994	1.3034	Siah1b	20438	seven in absentia 1B
A_52_P489193	1.30334	Pdlim7	67399	PDZ and LIM domain 7
A_51_P443508	1.30247	Ppa1	67895	pyrophosphatase (inorganic) 1
A_52_P620742	1.30241	Igf2bp1	140486	insulin-like growth factor 2 mRNA binding protein 1
A_51_P379208	1.30089	Ccdc21	70012	coiled-coil domain containing 21
A_51_P420655	1.30089	Reep4	72549	receptor accessory protein 4
A_51_P144696	1.30059	Abcb10	56199	ATP-binding cassette, sub-family B (MDR/TAP), member 10
A_51_P164420	1.29995	Eef1e1	66143	eukaryotic translation elongation factor 1 epsilon 1
A_51_P482070	1.29919	Hist1h4d	319156	histone cluster 1, H4d
A_52_P902339	1.29866	Lnp	69605	limb and neural patterns
A_52_P210123	1.29784	Nabp1	109019	nucleic acid binding protein 1
A_51_P328489	1.29748	1700025G04Rik	69399	RIKEN cDNA 1700025G04 gene
A_51_P123345	1.29707	Arf2	11841	ADP-ribosylation factor 2
A_51_P440460	1.29684	Hip1r	29816	huntingtin interacting protein 1 related
A_51_P300726	1.29472	Sigmar1	18391	sigma non-opioid intracellular receptor 1
A_52_P138540	1.29425	Ppp1r2	66849	protein phosphatase 1, regulatory (inhibitor) subunit 2
A_52_P219314	1.29414	Vasp	22323	vasodilator-stimulated phosphoprotein
A_51_P312310	1.29408	Mtbp	105837	Mdm2, transformed 3T3 cell double minute p53 binding protein
A_52_P492176	1.29319	Gmfb	63985	glia maturation factor, beta
A_52_P340480	1.29308	Hist2h2ac	319176	histone cluster 2, H2ac
A_52_P219233	1.29207	Loxl3	16950	lysyl oxidase-like 3
A_52_P209184	1.2919	Csrp1	13007	cysteine and glycine-rich protein 1
A_52_P368649	1.29125	Rb1cc1	12421	RB1-inducible coiled-coil 1
A_52_P137371	1.2909	Hmgcr	15357	3-hydroxy-3-methylglutaryl-Coenzyme A reductase
A_51_P405912	1.29084	Lmcd1	30937	LIM and cysteine-rich domains 1
A_51_P192817	1.29054	Gtf2f2	68705	general transcription factor IIF, polypeptide 2
A_52_P426863	1.29019	C230052I12Rik	101831	RIKEN cDNA C230052I12 gene
A_51_P309370	1.28995	Fblim1	74202	filamin binding LIM protein 1
A_51_P195573	1.2883	Dnmt1	13433	DNA methyltransferase (cytosine-5) 1
A_51_P145433	1.28747	Lin7c	22343	lin-7 homolog C (C. elegans)
A_52_P7154	1.28676	Wdr5	140858	WD repeat domain 5
A_51_P506284	1.28647	Pdlim7	67399	PDZ and LIM domain 7
A_52_P8174	1.2844	Wdr43	72515	WD repeat domain 43
A_51_P325173	1.2841	Tpm1	22003	tropomyosin 1, alpha
A_52_P207964	1.28303	Mrps18b	66973	mitochondrial ribosomal protein S18B
A_52_P60194	1.28256	C4bp	12269	complement component 4 binding protein
A_51_P519319	1.28185	Cdc25a	12530	cell division cycle 25A
A_51_P204913	1.28125	Bag2	213539	BCL2-associated athanogene 2
A_52_P129456	1.28048	Steap2	74051	six transmembrane epithelial antigen of prostate 2
A_52_P563489	1.2803	Pik3c2a	18704	phosphatidylinositol 3-kinase, C2 domain containing, alpha polypeptide
A_51_P124505	1.27911	Iars	105148	isoleucine-tRNA synthetase
A_52_P243109	1.27816	Ppp6c	67857	protein phosphatase 6, catalytic subunit
A_51_P364609	1.27793	Fads2	56473	fatty acid desaturase 2
A_52_P480360	1.27531	Dut	110074	deoxyuridine triphosphatase
A_52_P329825	1.27489	Ptpn21	24000	protein tyrosine phosphatase, non-receptor type 21
A_52_P668157	1.27459	Ncam1	17967	neural cell adhesion molecule 1
A_51_P288162	1.27447	Ddx39	68278	DEAD (Asp-Glu-Ala-Asp) box polypeptide 39
A_52_P297642	1.27256	Pdia5	72599	protein disulfide isomerase associated 5
A_52_P189984	1.27202	Lrrc1	214345	leucine rich repeat containing 1
A_51_P142621	1.26969	Msrb3	320183	methionine sulfoxide reductase B3
A_51_P380587	1.26831	Cep72	74470	centrosomal protein 72
A_51_P487718	1.26825	E2f3	13557	E2F transcription factor 3
A_51_P187902	1.26712	Nop56	67134	NOP56 ribonucleoprotein homolog (yeast)
A_52_P641367	1.26514	Desi1	28075	desumoylating isopeptidase 1
A_51_P261991	1.26394	Bdnf	12064	brain derived neurotrophic factor
A_51_P327322	1.26388	Cenpk	60411	centromere protein K
A_51_P462271	1.26327	Acan	11595	aggrecan
A_52_P28651	1.26303	Pvrl1	58235	poliovirus receptor-related 1
A_51_P189104	1.26297	Ppap2a	19012	phosphatidic acid phosphatase type 2A
A_52_P391130	1.26273	Synj2	20975	synaptojanin 2
A_52_P131559	1.26207	Srprb	20818	signal recognition particle receptor, B subunit
A_52_P205951	1.26189	Gen1	209334	Gen homolog 1, endonuclease (Drosophila)
A_51_P433000	1.26183	Chmp4c	66371	charged multivesicular body protein 4C
A_52_P618807	1.26171	Crk	12928	v-crk sarcoma virus CT10 oncogene homolog (avian)
A_52_P184435	1.26153	Ctnnd1	12388	catenin (cadherin associated protein), delta 1
A_52_P29583	1.26069	Hipk2	15258	homeodomain interacting protein kinase 2
A_51_P240453	1.26021	Nusap1	108907	nucleolar and spindle associated protein 1
A_52_P638439	1.25997	Ppp1r2	66849	protein phosphatase 1, regulatory (inhibitor) subunit 2
A_51_P142346	1.25978	Fancm	104806	Fanconi anemia, complementation group M
A_52_P302203	1.25816	Suz12	52615	suppressor of zeste 12 homolog (Drosophila)
A_52_P258291	1.25731	Ets1	23871	E26 avian leukemia oncogene 1, 5' domain
A_52_P168028	1.25707	Lss	16987	lanosterol synthase
A_52_P607683	1.25659	Ppm1e	320472	protein phosphatase 1E (PP2C domain containing)
A_51_P380260	1.25635	Kif5b	16573	kinesin family member 5B
A_52_P205118	1.25635	Cinp	67236	cyclin-dependent kinase 2 interacting protein
A_51_P480202	1.25617	Dlx2	13392	distal-less homeobox 2
A_52_P151211	1.2561	Homer1	26556	homer homolog 1 (Drosophila)
A_51_P252519	1.25514	Rad51c	114714	RAD51 homolog c (S. cerevisiae)
A_51_P373428	1.25508	Slc16a13	69309	solute carrier family 16 (monocarboxylic acid transporters), member 13
A_51_P227112	1.25496	Dnajb5	56323	DnaJ (Hsp40) homolog, subfamily B, member 5
A_51_P275740	1.25465	Ubqln1	56085	ubiquilin 1
A_52_P649296	1.25411	Nras	18176	neuroblastoma ras oncogene
A_51_P326932	1.25363	Prune2	353211	prune homolog 2 (Drosophila)
A_52_P479249	1.2529	Thy1	21838	thymus cell antigen 1, theta
A_51_P143212	1.25278	Smc4	70099	structural maintenance of chromosomes 4
A_51_P167292	1.25175	Chi3l3	12655	chitinase 3-like 3
A_52_P354202	1.2512	Eri2	71151	exoribonuclease 2
A_51_P431531	1.2512	E2f8	108961	E2F transcription factor 8
A_51_P331525	1.25054	Lats2	50523	large tumor suppressor 2
A_52_P271468	1.24987	Pip4k2a	18718	phosphatidylinositol-5-phosphate 4-kinase, type II, alpha
A_52_P298854	1.24987	Rrp1b	72462	ribosomal RNA processing 1 homolog B (S. cerevisiae)
A_51_P108978	1.24908	Myadm	50918	myeloid-associated differentiation marker
A_52_P399846	1.24805	Ranbp17	66011	RAN binding protein 17
A_52_P324336	1.24781	Hmgb1	15289	high mobility group box 1
A_51_P100505	1.24775	Rock2	19878	Rho-associated coiled-coil containing protein kinase 2
A_51_P291501	1.24744	Ccno	218630	cyclin O
A_51_P209308	1.24641	Polr1e	64424	polymerase (RNA) I polypeptide E
A_52_P108346	1.24531	Myc	17869	myelocytomatosis oncogene
A_52_P167630	1.24464	Sh3kbp1	58194	SH3-domain kinase binding protein 1
A_52_P244357	1.24464	Wipi2	74781	WD repeat domain, phosphoinositide interacting 2
A_51_P113144	1.24379	Ap1s2	108012	adaptor-related protein complex 1, sigma 2 subunit
A_52_P868419	1.24318	Fbxo32	67731	F-box protein 32
A_52_P283674	1.24282	Eif4ebp1	13685	eukaryotic translation initiation factor 4E binding protein 1
A_52_P249424	1.24275	Vegfa	22339	vascular endothelial growth factor A
A_52_P141112	1.24263	Csnk1g3	70425	casein kinase 1, gamma 3
A_52_P81270	1.24251	Itga6	16403	integrin alpha 6
A_51_P205907	1.24141	Flnc	68794	filamin C, gamma
A_51_P204454	1.24105	Skp2	27401	S-phase kinase-associated protein 2 (p45)
A_51_P339793	1.24044	Il1rl1	17082	interleukin 1 receptor-like 1
A_52_P61339	1.23995	Cenpo	52504	centromere protein O
A_52_P35240	1.23934	Tagln2	21346	transgelin 2
A_52_P520859	1.23854	Flt1	14254	FMS-like tyrosine kinase 1
A_51_P207411	1.23848	Ankrd32	105377	ankyrin repeat domain 32
A_51_P133713	1.23805	Mcph1	244329	microcephaly, primary autosomal recessive 1
A_51_P332100	1.23738	Rb1cc1	12421	RB1-inducible coiled-coil 1
A_51_P306527	1.23573	Ywhah	22629	tyrosine 3-monooxygenase/tryptophan 5-monooxygenase activation protein, eta polypeptide
A_51_P336721	1.23554	Tipin	66131	timeless interacting protein
A_51_P291585	1.2345	Mphosph9	269702	M-phase phosphoprotein 9
A_51_P340601	1.23352	Btg3	12228	B cell translocation gene 3
A_51_P511987	1.23309	Dyrk1b	13549	dual-specificity tyrosine-(Y)-phosphorylation regulated kinase 1b
A_52_P476754	1.23168	Ubash3b	72828	ubiquitin associated and SH3 domain containing, B
A_51_P507053	1.23156	Slc38a1	105727	solute carrier family 38, member 1
A_51_P310148	1.23137	B230120H23Rik	65964	RIKEN cDNA B230120H23 gene
A_52_P560146	1.23131	Gm22	195209	predicted gene 22
A_51_P289249	1.23113	Mpzl3	319742	myelin protein zero-like 3
A_52_P471175	1.23045	Dennd5b	320560	DENN/MADD domain containing 5B
A_51_P238217	1.22946	Cltb	74325	clathrin, light polypeptide (Lcb)
A_51_P339744	1.22854	3010003L21Rik	109163	RIKEN cDNA 3010003L21 gene
A_51_P113003	1.22805	Cenpq	83815	centromere protein Q
A_51_P253019	1.22786	BC010981	407830	cDNA sequence BC010981
A_51_P119460	1.22762	Cstf2	108062	cleavage stimulation factor, 3' pre-RNA subunit 2
A_52_P84384	1.22749	Flna	192176	filamin, alpha
A_52_P147633	1.22706	Rwdd4a	192174	RWD domain containing 4A
A_52_P248250	1.22694	Aven	74268	apoptosis, caspase activation inhibitor
A_51_P511102	1.22589	Cttnbp2nl	80281	CTTNBP2 N-terminal like
A_52_P523459	1.22558	Cd44	12505	CD44 antigen
A_51_P190262	1.22558	Srprb	20818	signal recognition particle receptor, B subunit
A_52_P600851	1.22558	Ipo7	233726	importin 7
A_52_P370560	1.22546	Vars	22321	valyl-tRNA synthetase
A_52_P122830	1.22509	Hyou1	12282	hypoxia up-regulated 1
A_52_P314129	1.22423	Pkia	18767	protein kinase inhibitor, alpha
A_52_P566055	1.22392	Nup43	69912	nucleoporin 43
A_52_P237704	1.22348	Eif4g1	208643	eukaryotic translation initiation factor 4, gamma 1
A_52_P331930	1.22194	Hn1l	52009	hematological and neurological expressed 1-like
A_52_P28806	1.22058	Foxm1	14235	forkhead box M1
A_51_P389004	1.22008	Sgcd	24052	sarcoglycan, delta (dystrophin-associated glycoprotein)
A_51_P266521	1.21983	Cdk2	12566	cyclin-dependent kinase 2
A_52_P69789	1.21983	Exosc1	66583	exosome component 1
A_51_P448334	1.21977	Eif2s1	13665	eukaryotic translation initiation factor 2, subunit 1 alpha
A_52_P532910	1.21767	Tpm1	22003	tropomyosin 1, alpha
A_51_P468456	1.21704	S100a3	20197	S100 calcium binding protein A3
A_52_P263201	1.21686	Tmem33	67878	transmembrane protein 33
A_51_P200027	1.21655	Lims1	110829	LIM and senescent cell antigen-like domains 1
A_52_P336585	1.21618	Als2	74018	amyotrophic lateral sclerosis 2 (juvenile)
A_51_P338397	1.21605	Kctd10	330171	potassium channel tetramerisation domain containing 10
A_51_P190277	1.21593	Nup62	18226	nucleoporin 62
A_52_P133458	1.21586	Grk6	26385	G protein-coupled receptor kinase 6
A_52_P311148	1.21562	2410002O22Rik	66975	RIKEN cDNA 2410002O22 gene
A_51_P149325	1.21518	Psmd8	57296	proteasome (prosome, macropain) 26S subunit, non-ATPase, 8
A_51_P410949	1.215	Polr3g	67486	polymerase (RNA) III (DNA directed) polypeptide G
A_51_P479434	1.21207	Rfc3	69263	replication factor C (activator 1) 3
A_52_P363607	1.21045	Ankrd26	232339	ankyrin repeat domain 26
A_52_P567658	1.20883	Cux1	13047	cut-like homeobox 1
A_52_P949440	1.20752	Tgfb1i1	21804	transforming growth factor beta 1 induced transcript 1
A_52_P644114	1.20702	Ccdc18	73254	coiled-coil domain containing 18
A_51_P232800	1.20658	Cdv3	321022	carnitine deficiency-associated gene expressed in ventricle 3
A_52_P120925	1.20652	Metap1	75624	methionyl aminopeptidase 1
A_52_P281941	1.20583	Zdhhc2	70546	zinc finger, DHHC domain containing 2
A_51_P377237	1.20564	Kras	16653	v-Ki-ras2 Kirsten rat sarcoma viral oncogene homolog
A_51_P412050	1.2042	Hist1h4a	326619	histone cluster 1, H4a
A_52_P521770	1.2037	Plxna4	243743	plexin A4
A_51_P420731	1.20301	Thy1	21838	thymus cell antigen 1, theta
A_51_P251465	1.20264	Exosc1	66583	exosome component 1
A_52_P478539	1.20251	Ckap5	75786	cytoskeleton associated protein 5
A_52_P333691	1.20239	Rtel1	269400	regulator of telomere elongation helicase 1
A_52_P165622	1.20214	4930503L19Rik	269033	RIKEN cDNA 4930503L19 gene
A_51_P228171	1.2017	Cenpp	66336	centromere protein P
A_51_P108408	1.20151	Bpgm	12183	2,3-bisphosphoglycerate mutase
A_52_P347826	1.20082	Rb1cc1	12421	RB1-inducible coiled-coil 1
A_51_P370226	1.20044	Braf	109880	Braf transforming gene
A_51_P199927	1.199	Rcc1	100088	regulator of chromosome condensation 1
A_52_P197627	1.19875	Umps	22247	uridine monophosphate synthetase
A_51_P125691	1.19868	Cdca4	71963	cell division cycle associated 4
A_52_P12481	1.19774	Smc1a	24061	structural maintenance of chromosomes 1A
A_51_P104418	1.19755	Dusp10	63953	dual specificity phosphatase 10
A_52_P466615	1.19717	Prkg2	19092	protein kinase, cGMP-dependent, type II
A_52_P52964	1.19629	Hist1h4f	319157	histone cluster 1, H4f
A_52_P541826	1.19617	Eif4a1	13681	eukaryotic translation initiation factor 4A1
A_52_P32121	1.19617	Ckap4	216197	cytoskeleton-associated protein 4
A_51_P462862	1.19421	9430015G10Rik	230996	RIKEN cDNA 9430015G10 gene
A_51_P168981	1.19402	Ptar1	72351	protein prenyltransferase alpha subunit repeat containing 1
A_52_P558601	1.19358	Rb1cc1	12421	RB1-inducible coiled-coil 1
A_52_P78383	1.19339	Pold3	67967	polymerase (DNA-directed), delta 3, accessory subunit
A_52_P6338	1.19232	Ahctf1	226747	AT hook containing transcription factor 1
A_52_P651371	1.19175	Alg8	381903	asparagine-linked glycosylation 8 (alpha-1,3-glucosyltransferase)
A_51_P105520	1.18834	Nomo1	211548	nodal modulator 1
A_52_P446171	1.18821	Dnajc9	108671	DnaJ (Hsp40) homolog, subfamily C, member 9
A_51_P282279	1.18758	Cenpn	72155	centromere protein N
A_52_P180752	1.1872	Tpst2	22022	protein-tyrosine sulfotransferase 2
A_52_P630828	1.18625	Iqgap1	29875	IQ motif containing GTPase activating protein 1
A_52_P194250	1.18612	Ets1	23871	E26 avian leukemia oncogene 1, 5' domain
A_51_P156108	1.18555	Crlf1	12931	cytokine receptor-like factor 1
A_51_P218563	1.18511	Yrdc	230734	yrdC domain containing (E.coli)
A_52_P49945	1.18466	Cdk17	237459	cyclin-dependent kinase 17
A_51_P136097	1.1832	Hist1h4d	319156	histone cluster 1, H4d
A_52_P27878	1.18257	Arhgef39	230098	Rho guanine nucleotide exchange factor (GEF) 39
A_52_P643165	1.1825	Lgals7	16858	lectin, galactose binding, soluble 7
A_52_P315345	1.18225	Lats2	50523	large tumor suppressor 2
A_51_P275808	1.18053	Trim59	66949	tripartite motif-containing 59
A_51_P290231	1.18021	Hsp90aa1	15519	heat shock protein 90, alpha (cytosolic), class A member 1
A_52_P259250	1.17996	Evi5	14020	ecotropic viral integration site 5
A_52_P47006	1.17989	Mre11a	17535	meiotic recombination 11 homolog A (S. cerevisiae)
A_52_P379889	1.17894	Exoc5	105504	exocyst complex component 5
A_52_P220370	1.17798	Ankle1	234396	ankyrin repeat and LEM domain containing 1
A_51_P194498	1.17766	Wfdc1	67866	WAP four-disulfide core domain 1
A_51_P182462	1.17709	Lasp1	16796	LIM and SH3 protein 1
A_51_P155152	1.17671	Ank	11732	progressive ankylosis
A_52_P203316	1.17524	Kcnf1	382571	potassium voltage-gated channel, subfamily F, member 1
A_51_P359262	1.17492	Sec11c	66286	SEC11 homolog C (S. cerevisiae)
A_52_P257728	1.17453	Cnnm4	94220	cyclin M4
A_52_P632412	1.17409	Erlin2	244373	ER lipid raft associated 2
A_52_P103590	1.1737	Dpy19l1	244745	dpy-19-like 1 (C. elegans)
A_51_P357433	1.17185	Ap1g2	11766	adaptor protein complex AP-1, gamma 2 subunit
A_51_P203451	1.17121	Top3a	21975	topoisomerase (DNA) III alpha
A_52_P288614	1.17121	Rars	104458	arginyl-tRNA synthetase
A_52_P434038	1.17082	Lsm2	27756	LSM2 homolog, U6 small nuclear RNA associated (S. cerevisiae)
A_52_P379631	1.16993	Steap2	74051	six transmembrane epithelial antigen of prostate 2
A_51_P195958	1.16986	Phlda1	21664	pleckstrin homology-like domain, family A, member 1
A_51_P374651	1.16973	Baz1a	217578	bromodomain adjacent to zinc finger domain 1A
A_52_P63029	1.16967	Dus1l	68730	dihydrouridine synthase 1-like (S. cerevisiae)
A_51_P454797	1.16954	Ccdc82	66396	coiled-coil domain containing 82
A_51_P309234	1.16903	Vgll3	73569	vestigial like 3 (Drosophila)
A_51_P455897	1.16774	Fam64a	109212	family with sequence similarity 64, member A
A_51_P306705	1.16755	Nup160	59015	nucleoporin 160
A_52_P160955	1.16672	Sox11	20666	SRY-box containing gene 11
A_52_P555520	1.16672	Klhdc10	76788	kelch domain containing 10
A_52_P71484	1.16594	Wdr12	57750	WD repeat domain 12
A_51_P100227	1.16582	Ipo5	70572	importin 5
A_51_P482925	1.16453	Pphln1	223828	periphilin 1
A_52_P583236	1.16408	Tnpo3	320938	transportin 3
A_51_P381029	1.16298	Lrrfip1	16978	leucine rich repeat (in FLII) interacting protein 1
A_51_P208922	1.16253	Stc2	20856	stanniocalcin 2
A_51_P518163	1.16227	Rrp9	27966	RRP9, small subunit (SSU) processome component, homolog (yeast)
A_52_P81214	1.16105	Wwp2	66894	WW domain containing E3 ubiquitin protein ligase 2
A_51_P341369	1.15963	Pqlc1	66943	PQ loop repeat containing 1
A_52_P110068	1.15956	Rqcd1	58184	rcd1 (required for cell differentiation) homolog 1 (S. pombe)
A_51_P152725	1.15814	Tcp1-ps1	21455	t-complex protein 1, pseudogene 1
A_51_P303749	1.15776	Depdc1b	218581	DEP domain containing 1B
A_52_P588997	1.15717	Zfp7	223669	zinc finger protein 7
A_52_P103513	1.15653	Rpl13	270106	ribosomal protein L13
A_52_P380195	1.15653	Arl4c	320982	ADP-ribosylation factor-like 4C
A_51_P297671	1.15607	Gyk	14933	glycerol kinase
A_51_P205953	1.15562	Hnrnpab	15384	heterogeneous nuclear ribonucleoprotein A/B
A_51_P315754	1.15536	Dis3	72662	DIS3 mitotic control homolog (S. cerevisiae)
A_51_P357195	1.15536	Tmf1	232286	TATA element modulatory factor 1
A_52_P288733	1.1551	Zcchc7	319885	zinc finger, CCHC domain containing 7
A_52_P513153	1.15471	Cald1	109624	caldesmon 1
A_51_P367434	1.15361	Tmed5	73130	transmembrane emp24 protein transport domain containing 5
A_52_P645357	1.15335	Adipor1	72674	adiponectin receptor 1
A_51_P414637	1.15238	Col5a1	12831	collagen, type V, alpha 1
A_51_P255817	1.15192	Scarb1	20778	scavenger receptor class B, member 1
A_51_P279575	1.14997	Cdc25c	12532	cell division cycle 25C
A_52_P279845	1.14906	Sorcs2	81840	sortilin-related VPS10 domain containing receptor 2
A_51_P479786	1.1488	Smtn	29856	smoothelin
A_51_P466964	1.1475	Pgp	67078	phosphoglycolate phosphatase
A_52_P569998	1.14496	Cdsn	386463	corneodesmosin
A_52_P453417	1.14489	Alg13	67574	asparagine-linked glycosylation 13
A_51_P155313	1.14398	Gsto1	14873	glutathione S-transferase omega 1
A_51_P437050	1.14392	Heg1	77446	HEG homolog 1 (zebrafish)
A_52_P434974	1.14294	Ubqln1	56085	ubiquilin 1
A_52_P20977	1.14267	D18Ertd653e	52662	DNA segment, Chr 18, ERATO Doi 653, expressed
A_51_P489996	1.14241	Dst	13518	dystonin
A_51_P304125	1.14006	Slc29a2	13340	solute carrier family 29 (nucleoside transporters), member 2
A_51_P382484	1.14006	Itgav	16410	integrin alpha V
A_51_P498922	1.13973	Dr1	13486	down-regulator of transcription 1
A_52_P447011	1.13895	Ankib1	70797	ankyrin repeat and IBR domain containing 1
A_51_P390314	1.13888	Wdfy1	69368	WD repeat and FYVE domain containing 1
A_52_P572950	1.13678	Atp1b3	11933	ATPase, Na+/K+ transporting, beta 3 polypeptide
A_52_P226721	1.13678	Enoph1	67870	enolase-phosphatase 1
A_51_P257282	1.13665	Ttll7	70892	tubulin tyrosine ligase-like family, member 7
A_52_P333178	1.13567	Pold1	18971	polymerase (DNA directed), delta 1, catalytic subunit
A_51_P102355	1.13547	Zbtb41	226470	zinc finger and BTB domain containing 41 homolog
A_51_P271614	1.13521	Pls3	102866	plastin 3 (T-isoform)
A_51_P102096	1.13475	Myc	17869	myelocytomatosis oncogene
A_52_P311297	1.13442	Als2	74018	amyotrophic lateral sclerosis 2 (juvenile)
A_51_P424722	1.13376	Wdr54	75659	WD repeat domain 54
A_51_P411728	1.1337	2900026A02Rik	243219	RIKEN cDNA 2900026A02 gene
A_51_P287635	1.13198	P2ry2	18442	purinergic receptor P2Y, G-protein coupled 2
A_52_P252187	1.131	Prpf31	68988	PRP31 pre-mRNA processing factor 31 homolog (yeast)
A_51_P347431	1.13073	Diexf	215193	digestive organ expansion factor homolog (zebrafish)
A_52_P168271	1.12981	Spg20	229285	spastic paraplegia 20, spartin (Troyer syndrome) homolog (human)
A_52_P579640	1.12915	Rrs1	59014	RRS1 ribosome biogenesis regulator homolog (S. cerevisiae)
A_51_P173043	1.12869	Egr2	13654	early growth response 2
A_52_P670725	1.12856	Gtpbp4	69237	GTP binding protein 4
A_52_P183368	1.12849	Tbx3	21386	T-box 3
A_51_P160202	1.1277	Nsf	18195	N-ethylmaleimide sensitive fusion protein
A_52_P35174	1.12744	Wars	22375	tryptophanyl-tRNA synthetase
A_51_P492125	1.12691	Ciapin1	109006	cytokine induced apoptosis inhibitor 1
A_52_P137559	1.12664	Rttn	246102	rotatin
A_51_P377376	1.12658	Gnl3	30877	guanine nucleotide binding protein-like 3 (nucleolar)
A_51_P197354	1.12651	Nipa2	93790	non imprinted in Prader-Willi/Angelman syndrome 2 homolog (human)
A_51_P130957	1.12552	Gins3	78833	GINS complex subunit 3 (Psf3 homolog)
A_51_P476646	1.12532	Erlin2	244373	ER lipid raft associated 2
A_51_P494122	1.12519	Ece2	107522	endothelin converting enzyme 2
A_52_P486702	1.12492	G3bp1	27041	Ras-GTPase-activating protein SH3-domain binding protein 1
A_52_P604568	1.12433	Fbxo30	71865	F-box protein 30
A_52_P463109	1.12386	Nolc1	70769	nucleolar and coiled-body phosphoprotein 1
A_51_P465128	1.12267	Chst15	77590	carbohydrate (N-acetylgalactosamine 4-sulfate 6-O) sulfotransferase 15
A_52_P770765	1.12261	Hmgcr	15357	3-hydroxy-3-methylglutaryl-Coenzyme A reductase
A_52_P431809	1.12261	Pitpna	18738	phosphatidylinositol transfer protein, alpha
A_52_P115638	1.12254	Col4a3bp	68018	collagen, type IV, alpha 3 (Goodpasture antigen) binding protein
A_52_P596755	1.12214	BC048355	381101	cDNA sequence BC048355
A_52_P456123	1.12194	Orc4	26428	origin recognition complex, subunit 4
A_51_P156833	1.12188	Usp14	59025	ubiquitin specific peptidase 14
A_51_P207412	1.11969	Ankrd32	105377	ankyrin repeat domain 32
A_51_P118443	1.11942	Ppp1r18	76448	protein phosphatase 1, regulatory subunit 18
A_51_P341688	1.11896	Tiaf2	223431	TGF-beta1-induced anti-apoptotic factor 2
A_51_P426975	1.11823	Hist2h4	97122	histone cluster 2, H4
A_52_P355084	1.11723	Metrnl	210029	meteorin, glial cell differentiation regulator-like
A_52_P271925	1.11603	Ppme1	72590	protein phosphatase methylesterase 1
A_51_P161342	1.1153	Abcb6	74104	ATP-binding cassette, sub-family B (MDR/TAP), member 6
A_51_P275976	1.1149	Dok1	13448	docking protein 1
A_52_P452019	1.11463	Usp31	76179	ubiquitin specific peptidase 31
A_52_P546110	1.1145	Hmgxb4	70823	HMG box domain containing 4
A_51_P470242	1.11197	Rasl2-9	19428	RAS-like, family 2, locus 9
A_51_P170807	1.11137	Map3k6	53608	mitogen-activated protein kinase kinase kinase 6
A_52_P533198	1.11063	Dnajc2	22791	DnaJ (Hsp40) homolog, subfamily C, member 2
A_52_P135392	1.11063	Uck2	80914	uridine-cytidine kinase 2
A_52_P247185	1.1101	Masp1	17174	mannan-binding lectin serine peptidase 1
A_52_P520742	1.10929	Rbm28	68272	RNA binding motif protein 28
A_51_P507290	1.10862	Klf5	12224	Kruppel-like factor 5
A_51_P367125	1.10862	Pold1	18971	polymerase (DNA directed), delta 1, catalytic subunit
A_51_P133920	1.10862	Lmln	239833	leishmanolysin-like (metallopeptidase M8 family)
A_52_P678833	1.10789	Dcp2	70640	DCP2 decapping enzyme homolog (S. cerevisiae)
A_52_P520408	1.10769	Serp1	28146	stress-associated endoplasmic reticulum protein 1
A_51_P449580	1.10742	Akt3	23797	thymoma viral proto-oncogene 3
A_51_P494481	1.10742	Snx30	209131	sorting nexin family member 30
A_51_P281716	1.10528	Ltbp1	268977	latent transforming growth factor beta binding protein 1
A_52_P202770	1.10407	Ccnb1	268697	cyclin B1
A_52_P682982	1.1036	Cars	27267	cysteinyl-tRNA synthetase
A_51_P418469	1.1034	Dut	110074	deoxyuridine triphosphatase
A_52_P672647	1.10326	Ak5	229949	adenylate kinase 5
A_52_P296864	1.10306	3110045C21Rik	67303	RIKEN cDNA 3110045C21 gene
A_52_P120066	1.10293	Gyk	14933	glycerol kinase
A_51_P283590	1.10057	Anxa1	16952	annexin A1
A_51_P394387	1.10024	2410042D21Rik	72425	RIKEN cDNA 2410042D21 gene
A_51_P389028	1.09983	Tnfrsf10b	21933	tumor necrosis factor receptor superfamily, member 10b
A_51_P476538	1.09815	5430417L22Rik	100043272	RIKEN cDNA 5430417L22 gene
A_52_P376214	1.09781	Cstf3	228410	cleavage stimulation factor, 3' pre-RNA, subunit 3
A_52_P120055	1.09748	Shmt1	20425	serine hydroxymethyltransferase 1 (soluble)
A_51_P311904	1.09707	Ptk2b	19229	PTK2 protein tyrosine kinase 2 beta
A_52_P359010	1.09707	Nav2	78286	neuron navigator 2
A_51_P193832	1.09707	Rtkn2	170799	rhotekin 2
A_51_P234174	1.09619	Pms2	18861	postmeiotic segregation increased 2 (S. cerevisiae)
A_51_P234544	1.09444	Azin1	54375	antizyme inhibitor 1
A_51_P483118	1.09376	Hmga1	15361	high mobility group AT-hook 1
A_51_P470029	1.09356	Taf9	108143	TAF9 RNA polymerase II, TATA box binding protein (TBP)-associated factor
A_52_P222775	1.09315	Map3k6	53608	mitogen-activated protein kinase kinase kinase 6
A_51_P364560	1.09241	D330050I16Rik	414115	RIKEN cDNA D330050I16 gene
A_51_P114772	1.09221	Cpne1	266692	copine I
A_52_P407692	1.09031	H2afj	232440	H2A histone family, member J
A_51_P268154	1.09024	Acsl4	50790	acyl-CoA synthetase long-chain family member 4
A_51_P505172	1.0899	Tcf19	106795	transcription factor 19
A_51_P364231	1.08977	Mad1l1	17120	MAD1 mitotic arrest deficient 1-like 1
A_52_P285024	1.08896	Sertad4	214791	SERTA domain containing 4
A_52_P345616	1.08807	Cacul1	78832	CDK2 associated, cullin domain 1
A_52_P154045	1.08651	Pigg	433931	phosphatidylinositol glycan anchor biosynthesis, class G
A_52_P683572	1.08556	Wsb2	59043	WD repeat and SOCS box-containing 2
A_51_P138744	1.08366	Ptpn4	19258	protein tyrosine phosphatase, non-receptor type 4
A_51_P292030	1.08359	Nus1	52014	nuclear undecaprenyl pyrophosphate synthase 1 homolog (S. cerevisiae)
A_52_P362476	1.08338	Ncln	103425	nicalin homolog (zebrafish)
A_52_P194763	1.08304	Osbpl9	100273	oxysterol binding protein-like 9
A_51_P207601	1.08284	Aqp5	11830	aquaporin 5
A_51_P127841	1.08148	Pdss1	56075	prenyl (solanesyl) diphosphate synthase, subunit 1
A_52_P341120	1.08093	Galnt7	108150	UDP-N-acetyl-alpha-D-galactosamine: polypeptide N-acetylgalactosaminyltransferase 7
A_52_P397012	1.08086	Tars	110960	threonyl-tRNA synthetase
A_52_P406828	1.08032	Dkc1	245474	dyskeratosis congenita 1, dyskerin
A_52_P181468	1.07916	Setd8	67956	SET domain containing (lysine methyltransferase) 8
A_51_P163305	1.07875	Nudt5	53893	nudix (nucleoside diphosphate linked moiety X)-type motif 5
A_51_P249627	1.07813	Bicd2	76895	bicaudal D homolog 2 (Drosophila)
A_52_P150565	1.07799	Usp39	28035	ubiquitin specific peptidase 39
A_52_P43994	1.07799	Hspbap1	66667	Hspb associated protein 1
A_51_P133612	1.07799	Cdt1	67177	chromatin licensing and DNA replication factor 1
A_52_P547328	1.07704	Tram1	72265	translocating chain-associating membrane protein 1
A_52_P241519	1.07587	Myo1c	17913	myosin IC
A_52_P704340	1.07546	385414	385414
A_52_P459750	1.07409	Ubr2	224826	ubiquitin protein ligase E3 component n-recognin 2
A_51_P368160	1.07355	Flna	192176	filamin, alpha
A_51_P262401	1.07259	Itga6	16403	integrin alpha 6
A_51_P145300	1.07252	Sike1	66641	suppressor of IKBKE 1
A_52_P356780	1.07231	Pdzd8	107368	PDZ domain containing 8
A_51_P374863	1.07204	Cars	27267	cysteinyl-tRNA synthetase
A_52_P585475	1.07176	Gars	353172	glycyl-tRNA synthetase
A_51_P153013	1.07073	Gm16516	24082	predicted gene, Gm16516
A_52_P599872	1.07005	Thumpd3	14911	THUMP domain containing 3
A_51_P362531	1.06936	Heatr1	217995	HEAT repeat containing 1
A_51_P284565	1.06915	Tmem97	69071	transmembrane protein 97
A_51_P418662	1.06901	Rpl27a	26451	ribosomal protein L27A
A_52_P252322	1.06681	Pdcd11	18572	programmed cell death 11
A_51_P332269	1.06633	Snora69	104369	small nucleolar RNA, H/ACA box 69
A_52_P195414	1.06537	Prmt3	71974	protein arginine N-methyltransferase 3
A_51_P477833	1.06488	Klhl21	242785	kelch-like 21 (Drosophila)
A_51_P275949	1.06461	Loxl2	94352	lysyl oxidase-like 2
A_51_P495945	1.06426	6230409E13Rik	76132	RIKEN cDNA 6230409E13 gene
A_52_P421196	1.06399	Lipt2	67164	lipoyl(octanoyl) transferase 2 (putative)
A_52_P201867	1.06364	Lpp	210126	LIM domain containing preferred translocation partner in lipoma
A_52_P640386	1.06247	Usp53	99526	ubiquitin specific peptidase 53
A_51_P492141	1.06198	Senp2	75826	SUMO/sentrin specific peptidase 2
A_51_P100174	1.06185	Mns1	17427	meiosis-specific nuclear structural protein 1
A_51_P326942	1.0615	Nsdhl	18194	NAD(P) dependent steroid dehydrogenase-like
A_51_P505872	1.06136	Otud4	73945	OTU domain containing 4
A_52_P44760	1.05894	Mars	216443	methionine-tRNA synthetase
A_51_P242918	1.05894	Fdxacb1	382137	ferredoxin-fold anticodon binding domain containing 1
A_51_P235345	1.05797	9830001H06Rik	320706	RIKEN cDNA 9830001H06 gene
A_51_P484832	1.05742	Ppm1g	14208	protein phosphatase 1G (formerly 2C), magnesium-dependent, gamma isoform
A_52_P663666	1.05735	4933404O12Rik	66752	RIKEN cDNA 4933404O12 gene
A_52_P466363	1.057	Kpna4	16649	karyopherin (importin) alpha 4
A_51_P367220	1.05665	Rad50	19360	RAD50 homolog (S. cerevisiae)
A_51_P353360	1.05603	Farsb	23874	phenylalanyl-tRNA synthetase, beta subunit
A_51_P405766	1.05575	Dtymk	21915	deoxythymidylate kinase
A_52_P362277	1.05575	Rsl1d1	66409	ribosomal L1 domain containing 1
A_52_P213881	1.05311	Rad23b	19359	RAD23b homolog (S. cerevisiae)
A_51_P446232	1.05262	Dbn1	56320	drebrin 1
A_52_P139347	1.05242	Zbed4	223773	zinc finger, BED domain containing 4
A_52_P542763	1.05221	Bzw1	66882	basic leucine zipper and W2 domains 1
A_52_P495514	1.05109	Smc5	226026	structural maintenance of chromosomes 5
A_51_P350252	1.05095	Fat1	14107	FAT tumor suppressor homolog 1 (Drosophila)
A_52_P256817	1.05088	Zik1	22775	zinc finger protein interacting with K protein 1
A_52_P44949	1.05075	Tpm1	22003	tropomyosin 1, alpha
A_52_P638121	1.05061	629657	629657
A_51_P479043	1.05047	Nif3l1	65102	Ngg1 interacting factor 3-like 1 (S. pombe)
A_52_P467948	1.04893	Fam76b	72826	family with sequence similarity 76, member B
A_52_P654618	1.04865	Znhit3	448850	zinc finger, HIT type 3
A_52_P235569	1.04852	Ipo5	70572	importin 5
A_52_P498798	1.04831	Gsdmc3	270328	gasdermin C3
A_52_P416147	1.04817	Rad23b	19359	RAD23b homolog (S. cerevisiae)
A_51_P104891	1.04796	Ept1	28042	ethanolaminephosphotransferase 1 (CDP-ethanolamine-specific)
A_51_P324110	1.04684	Slc39a14	213053	solute carrier family 39 (zinc transporter), member 14
A_52_P301035	1.04663	Rccd1	269955	RCC1 domain containing 1
A_52_P83386	1.04586	Eaf1	74427	ELL associated factor 1
A_52_P183826	1.04586	Dctd	320685	dCMP deaminase
A_52_P496260	1.0446	Exosc8	69639	exosome component 8
A_51_P181227	1.04446	Smurf1	75788	SMAD specific E3 ubiquitin protein ligase 1
A_52_P86517	1.04439	Cbwd1	226043	COBW domain containing 1
A_52_P639774	1.04369	Gart	14450	phosphoribosylglycinamide formyltransferase
A_52_P301374	1.04362	Aaas	223921	achalasia, adrenocortical insufficiency, alacrimia
A_51_P233226	1.04299	Atl3	109168	atlastin GTPase 3
A_52_P477709	1.04285	Dek	110052	DEK oncogene (DNA binding)
A_52_P646979	1.04278	D16Ertd472e	67102	DNA segment, Chr 16, ERATO Doi 472, expressed
A_51_P496751	1.04229	Nop58	55989	NOP58 ribonucleoprotein homolog (yeast)
A_52_P373357	1.04201	Hmga2	15364	high mobility group AT-hook 2
A_51_P478920	1.04201	Exoc6	107371	exocyst complex component 6
A_52_P163796	1.04145	Tubb5	22154	tubulin, beta 5 class I
A_52_P453624	1.04145	Arl6ip6	65103	ADP-ribosylation factor-like 6 interacting protein 6
A_52_P352967	1.04103	Seh1l	72124	SEH1-like (S. cerevisiae
A_52_P527800	1.04033	Emilin2	246707	elastin microfibril interfacer 2
A_52_P574214	1.04019	Rrp1b	72462	ribosomal RNA processing 1 homolog B (S. cerevisiae)
A_51_P411297	1.03879	Nup50	18141	nucleoporin 50
A_51_P229925	1.03823	Chst7	60322	carbohydrate (N-acetylglucosamino) sulfotransferase 7
A_51_P507324	1.03801	Tmx3	67988	thioredoxin-related transmembrane protein 3
A_52_P50512	1.03787	Psmd13	23997	proteasome (prosome, macropain) 26S subunit, non-ATPase, 13
A_52_P79385	1.03752	Magt1	67075	magnesium transporter 1
A_51_P195153	1.03689	Gtse1	29870	G two S phase expressed protein 1
A_52_P217437	1.0352	Htra3	78558	HtrA serine peptidase 3
A_52_P37665	1.03499	Golt1b	66964	golgi transport 1 homolog B (S. cerevisiae)
A_51_P213352	1.03415	Pdcl3	68833	phosducin-like 3
A_52_P373184	1.03302	4921524J17Rik	66714	RIKEN cDNA 4921524J17 gene
A_52_P234619	1.03274	Ptbp1	19205	polypyrimidine tract binding protein 1
A_51_P104897	1.03238	Itpr3	16440	inositol 1,4,5-triphosphate receptor 3
A_52_P714621	1.03224	D4Bwg0951e	52829	DNA segment, Chr 4, Brigham & Women's Genetics 0951 expressed
A_51_P389684	1.03161	Tmem47	192216	transmembrane protein 47
A_52_P382785	1.03104	Npnt	114249	nephronectin
A_52_P492643	1.0297	D19Bwg1357e	52874	DNA segment, Chr 19, Brigham & Women's Genetics 1357 expressed
A_51_P273979	1.02928	Cenpa	12615	centromere protein A
A_51_P187612	1.02899	Desi1	28075	desumoylating isopeptidase 1
A_51_P288906	1.02878	Clip1	56430	CAP-GLY domain containing linker protein 1
A_51_P436201	1.02793	Gart	14450	phosphoribosylglycinamide formyltransferase
A_52_P413855	1.02786	Slc35a3	229782	solute carrier family 35 (UDP-N-acetylglucosamine (UDP-GlcNAc) transporter), member 3
A_51_P468294	1.02779	Polg	18975	polymerase (DNA directed), gamma
A_52_P618904	1.02765	Sf1	22668	splicing factor 1
A_52_P572197	1.02715	Pank3	211347	pantothenate kinase 3
A_51_P115093	1.02687	Nup153	218210	nucleoporin 153
A_52_P62530	1.02652	Sclt1	67161	sodium channel and clathrin linker 1
A_51_P162098	1.02538	Ndufaf4	68493	NADH dehydrogenase (ubiquinone) 1 alpha subcomplex, assembly factor 4
A_52_P382731	1.02517	Rbbp4	19646	retinoblastoma binding protein 4
A_51_P494622	1.0246	Ttc13	234875	tetratricopeptide repeat domain 13
A_52_P497193	1.02453	Noc2l	57741	nucleolar complex associated 2 homolog (S. cerevisiae)
A_51_P319425	1.02432	Utp20	70683	UTP20, small subunit (SSU) processome component, homolog (yeast)
A_52_P492644	1.02382	D19Bwg1357e	52874	DNA segment, Chr 19, Brigham & Women's Genetics 1357 expressed
A_51_P181772	1.02368	Ptpre	19267	protein tyrosine phosphatase, receptor type, E
A_52_P622442	1.02361	Pdcl3	68833	phosducin-like 3
A_52_P988287	1.02198	Bcl2	12043	B cell leukemia/lymphoma 2
A_51_P346453	1.02198	Noc4l	100608	nucleolar complex associated 4 homolog (S. cerevisiae)
A_52_P598278	1.02169	Tubb4b	227613	tubulin, beta 4B class IVB
A_52_P766932	1.02084	Fam117b	72750	family with sequence similarity 117, member B
A_51_P288447	1.02063	Nup133	234865	nucleoporin 133
A_52_P262967	1.01992	Rab10	19325	RAB10, member RAS oncogene family
A_52_P371154	1.01984	Sgms1	208449	sphingomyelin synthase 1
A_51_P172752	1.01742	Gpatch4	66614	G patch domain containing 4
A_52_P442099	1.01614	Cep135	381644	centrosomal protein 135
A_51_P281255	1.016	Nasp	50927	nuclear autoantigenic sperm protein (histone-binding)
A_51_P158161	1.016	Mrto4	69902	MRT4, mRNA turnover 4, homolog (S. cerevisiae)
A_51_P268934	1.01571	Slc35e4	103710	solute carrier family 35, member E4
A_52_P176160	1.01528	Ahcy	269378	S-adenosylhomocysteine hydrolase
A_52_P125568	1.01507	Tmem194	210035	transmembrane protein 194
A_51_P440892	1.0135	Dph2	67728	DPH2 homolog (S. cerevisiae)
A_51_P121397	1.01307	Mrps17	66258	mitochondrial ribosomal protein S17
A_52_P637199	1.01257	Chordc1	66917	cysteine and histidine-rich domain (CHORD)-containing, zinc-binding protein 1
A_51_P344878	1.01221	Thop1	50492	thimet oligopeptidase 1
A_51_P119923	1.012	Pa2g4	18813	proliferation-associated 2G4
A_52_P19753	1.01057	E130309D02Rik	231868	RIKEN cDNA E130309D02 gene
A_52_P409381	1.01035	Gnptab	432486	N-acetylglucosamine-1-phosphate transferase, alpha and beta subunits
A_52_P413515	1.01028	Ikzf2	22779	IKAROS family zinc finger 2
A_51_P513072	1.01028	Rdh13	108841	retinol dehydrogenase 13 (all-trans and 9-cis)
A_52_P244586	1.01014	Hs6st2	50786	heparan sulfate 6-O-sulfotransferase 2
A_52_P393396	1.00992	Pabpc4	230721	poly(A) binding protein, cytoplasmic 4
A_52_P340595	1.00971	Ehd2	259300	EH-domain containing 2
A_52_P685539	1.00913	2610318N02Rik	70458	RIKEN cDNA 2610318N02 gene
A_51_P242056	1.00877	Impa1	55980	inositol (myo)-1(or 4)-monophosphatase 1
A_51_P356229	1.00684	Nxf1	53319	nuclear RNA export factor 1
A_52_P474638	1.00669	Stk4	58231	serine/threonine kinase 4
A_51_P179131	1.00605	Vasp	22323	vasodilator-stimulated phosphoprotein
A_52_P332633	1.00583	Vps26b	69091	vacuolar protein sorting 26 homolog B (yeast)
A_52_P308863	1.00569	Dnajb4	67035	DnaJ (Hsp40) homolog, subfamily B, member 4
A_52_P287492	1.00518	Zdhhc13	243983	zinc finger, DHHC domain containing 13
A_52_P89425	1.00432	Pcnt	18541	pericentrin (kendrin)
A_52_P238902	1.00432	Smg8	74133	smg-8 homolog, nonsense mediated mRNA decay factor (C. elegans)
A_52_P623775	1.00353	Eri2	71151	exoribonuclease 2
A_52_P481780	1.00267	Cep78	208518	centrosomal protein 78
A_51_P407594	1.00173	Pdcd11	18572	programmed cell death 11
A_51_P392928	1.00151	Mthfd1	108156	methylenetetrahydrofolate dehydrogenase (NADP+ dependent), methenyltetrahydrofolate cyclohydrolase, formyltetrahydrofolate synthase
A_52_P471471	1.00108	Tmx3	67988	thioredoxin-related transmembrane protein 3
A_51_P294017	-1.0005	Ticam1	106759	toll-like receptor adaptor molecule 1
A_52_P568888	-1.00097	1110034G24Rik	73747	RIKEN cDNA 1110034G24 gene
A_52_P507169	-1.00155	Rnls	67795	renalase, FAD-dependent amine oxidase
A_51_P220343	-1.00172	Wisp1	22402	WNT1 inducible signaling pathway protein 1
A_51_P312497	-1.00417	Atp7a	11977	ATPase, Cu++ transporting, alpha polypeptide
A_51_P362973	-1.00439	Arfgap3	66251	ADP-ribosylation factor GTPase activating protein 3
A_52_P24696	-1.00507	Mgat5	107895	mannoside acetylglucosaminyltransferase 5
A_52_P665928	-1.00545	Gnptg	214505	N-acetylglucosamine-1-phosphotransferase, gamma subunit
A_51_P169061	-1.00575	Lpcat2	270084	lysophosphatidylcholine acyltransferase 2
A_51_P324134	-1.00591	Hps4	192232	Hermansky-Pudlak syndrome 4 homolog (human)
A_52_P497625	-1.00749	A630001G21Rik	319997	RIKEN cDNA A630001G21 gene
A_51_P486512	-1.00788	Letmd1	68614	LETM1 domain containing 1
A_51_P137094	-1.00835	Sall2	50524	sal-like 2 (Drosophila)
A_51_P426276	-1.00888	Pdk2	18604	pyruvate dehydrogenase kinase, isoenzyme 2
A_51_P440790	-1.00914	Dpp7	83768	dipeptidylpeptidase 7
A_52_P745	-1.00949	Acox3	80911	acyl-Coenzyme A oxidase 3, pristanoyl
A_52_P13612	-1.00958	Bnip3l	12177	BCL2/adenovirus E1B interacting protein 3-like
A_51_P134262	-1.01	1700052K11Rik	73431	RIKEN cDNA 1700052K11 gene
A_51_P512783	-1.01059	Fam82b	66302	family with sequence similarity 82, member B
A_52_P1037467	-1.01083	Stim1	20866	stromal interaction molecule 1
A_52_P358093	-1.01237	Fbxo10	269529	F-box protein 10
A_51_P271725	-1.01286	Fundc1	72018	FUN14 domain containing 1
A_51_P301394	-1.01426	Gspt2	14853	G1 to S phase transition 2
A_51_P470769	-1.0163	Pcdhga7	93715	protocadherin gamma subfamily A, 7
A_52_P405206	-1.01759	Tm7sf3	67623	transmembrane 7 superfamily member 3
A_51_P340027	-1.01894	Pappa	18491	pregnancy-associated plasma protein A
A_52_P487599	-1.02001	Thnsl2	232078	threonine synthase-like 2 (bacterial)
A_52_P658122	-1.02003	Ets2	23872	E26 avian leukemia oncogene 2, 3' domain
A_51_P237688	-1.0203	1110003E01Rik	68552	RIKEN cDNA 1110003E01 gene
A_52_P437502	-1.02194	Fam82b	66302	family with sequence similarity 82, member B
A_51_P118417	-1.02195	Scpep1	74617	serine carboxypeptidase 1
A_51_P257058	-1.02271	Ip6k2	76500	inositol hexaphosphate kinase 2
A_51_P425279	-1.0229	Izumo4	71564	IZUMO family member 4
A_51_P496569	-1.02376	Slit2	20563	slit homolog 2 (Drosophila)
A_52_P613498	-1.02384	4833420G17Rik	67392	RIKEN cDNA 4833420G17 gene
A_51_P111762	-1.02535	Creg1	433375	cellular repressor of E1A-stimulated genes 1
A_51_P282975	-1.02615	Mccc1	72039	methylcrotonoyl-Coenzyme A carboxylase 1 (alpha)
A_51_P191700	-1.02811	Col18a1	12822	collagen, type XVIII, alpha 1
A_51_P390446	-1.02825	Pacs2	217893	phosphofurin acidic cluster sorting protein 2
A_51_P128336	-1.0289	Serinc5	218442	serine incorporator 5
A_51_P475573	-1.02893	Lpar1	14745	lysophosphatidic acid receptor 1
A_52_P88934	-1.02913	Ubfd1	28018	ubiquitin family domain containing 1
A_51_P474518	-1.0298	Pcdhga7	93715	protocadherin gamma subfamily A, 7
A_52_P358097	-1.03065	Fbxo10	269529	F-box protein 10
A_51_P515446	-1.03259	Cyp39a1	56050	cytochrome P450, family 39, subfamily a, polypeptide 1
A_52_P326548	-1.03306	Fhod3	225288	formin homology 2 domain containing 3
A_51_P463120	-1.03361	Ptplad2	66775	protein tyrosine phosphatase-like A domain containing 2
A_51_P294020	-1.03396	Ticam1	106759	toll-like receptor adaptor molecule 1
A_52_P909274	-1.03526	Pros1	19128	protein S (alpha)
A_52_P399095	-1.03691	9030224M15Rik	327747	RIKEN cDNA 9030224M15 gene
A_52_P588051	-1.03752	Znf512b	269401	zinc finger protein 512B
A_52_P92428	-1.03827	Pgap2	233575	post-GPI attachment to proteins 2
A_51_P472249	-1.03859	Slc7a7	20540	solute carrier family 7 (cationic amino acid transporter, y+ system), member 7
A_52_P282302	-1.03862	Ufsp2	192169	UFM1-specific peptidase 2
A_52_P309177	-1.03872	Zhx1	22770	zinc fingers and homeoboxes 1
A_52_P90747	-1.04019	Ptprs	19280	protein tyrosine phosphatase, receptor type, S
A_51_P239699	-1.04025	Mll5	69188	myeloid/lymphoid or mixed-lineage leukemia 5
A_51_P125338	-1.0422	Pde8b	218461	phosphodiesterase 8B
A_52_P150654	-1.04261	Snx32	225861	sorting nexin 32
A_52_P202142	-1.04269	Sv2a	64051	synaptic vesicle glycoprotein 2 a
A_52_P338887	-1.04404	Zfp672	319475	zinc finger protein 672
A_51_P346630	-1.04443	4833408A19Rik	73788	RIKEN cDNA 4833408A19 gene
A_51_P376347	-1.04446	Hebp1	15199	heme binding protein 1
A_51_P202162	-1.04467	Tom1l2	216810	target of myb1-like 2 (chicken)
A_51_P360622	-1.04481	Elmod3	232089	ELMO/CED-12 domain containing 3
A_52_P355992	-1.04489	Zfp60	22718	zinc finger protein 60
A_51_P176661	-1.04715	Tprn	97031	taperin
A_51_P456914	-1.04749	B630005N14Rik	101148	RIKEN cDNA B630005N14 gene
A_51_P237076	-1.04799	Ctdsp2	52468	CTD (carboxy-terminal domain, RNA polymerase II, polypeptide A) small phosphatase 2
A_51_P414706	-1.04855	Ddt	13202	D-dopachrome tautomerase
A_51_P410918	-1.04893	A830007P12Rik	227612	RIKEN cDNA A830007P12 gene
A_52_P335609	-1.05058	Idnk	75731	idnK gluconokinase homolog (E. coli)
A_51_P267634	-1.05068	Orai2	269717	ORAI calcium release-activated calcium modulator 2
A_52_P411305	-1.05191	Tsc1	64930	tuberous sclerosis 1
A_51_P454002	-1.0524	2310035K24Rik	69596	RIKEN cDNA 2310035K24 gene
A_51_P340255	-1.05398	Nbea	26422	neurobeachin
A_51_P389895	-1.05404	Slc35f5	74150	solute carrier family 35, member F5
A_52_P14728	-1.05544	Nfat5	54446	nuclear factor of activated T cells 5
A_52_P163755	-1.05578	Hexim2	71059	hexamethylene bis-acetamide inducible 2
A_51_P122740	-1.05691	Slc37a3	72144	solute carrier family 37 (glycerol-3-phosphate transporter), member 3
A_51_P478138	-1.0595	Cacnb1	12295	calcium channel, voltage-dependent, beta 1 subunit
A_52_P265584	-1.06129	1810011O10Rik	69068	RIKEN cDNA 1810011O10 gene
A_52_P107956	-1.06194	Col11a1	12814	collagen, type XI, alpha 1
A_51_P491595	-1.06206	AW549877	106064	expressed sequence AW549877
A_52_P75146	-1.06276	Lyrm2	108755	LYR motif containing 2
A_51_P166648	-1.06522	4931408A02Rik	70967	RIKEN cDNA 4931408A02 gene
A_51_P307232	-1.06715	Kifap3	16579	kinesin-associated protein 3
A_52_P476560	-1.06797	Tpcn1	252972	two pore channel 1
A_51_P222359	-1.06841	Emilin1	100952	elastin microfibril interfacer 1
A_52_P534833	-1.06989	1810030N24Rik	66291	RIKEN cDNA 1810030N24 gene
A_51_P260658	-1.07002	Amdhd2	245847	amidohydrolase domain containing 2
A_52_P577338	-1.07157	Lrig2	269473	leucine-rich repeats and immunoglobulin-like domains 2
A_51_P257065	-1.07176	Prpf40b	54614	PRP40 pre-mRNA processing factor 40 homolog B (yeast)
A_51_P367081	-1.07186	Cdk14	18647	cyclin-dependent kinase 14
A_51_P400217	-1.07208	Vpreb1	22362	pre-B lymphocyte gene 1
A_52_P522977	-1.0723	Ssbp2	66970	single-stranded DNA binding protein 2
A_52_P277415	-1.07352	Mirg	100040724	miRNA containing gene
A_52_P357133	-1.07397	Selm	114679	selenoprotein M
A_51_P221308	-1.07407	Pcdh7	54216	protocadherin 7
A_51_P514623	-1.07415	Cd302	66205	CD302 antigen
A_52_P26195	-1.07542	Meis1	17268	Meis homeobox 1
A_52_P24690	-1.0759	A630005I04Rik	320743	RIKEN cDNA A630005I04 gene
A_51_P317317	-1.0775	Pddc1	213350	Parkinson disease 7 domain containing 1
A_52_P368629	-1.07779	Nfu1	56748	NFU1 iron-sulfur cluster scaffold homolog (S. cerevisiae)
A_51_P434803	-1.07788	Cox7a2l	20463	cytochrome c oxidase subunit VIIa polypeptide 2-like
A_51_P147265	-1.07828	Trpc2	22064	transient receptor potential cation channel, subfamily C, member 2
A_51_P152747	-1.07875	Nrip1	268903	nuclear receptor interacting protein 1
A_51_P185575	-1.07919	Adamtsl4	229595	ADAMTS-like 4
A_51_P202623	-1.08188	Mterfd3	74238	MTERF domain containing 3
A_52_P496628	-1.08225	2700081O15Rik	108899	RIKEN cDNA 2700081O15 gene
A_51_P439966	-1.08302	Ggh	14590	gamma-glutamyl hydrolase
A_51_P219532	-1.08448	Fbxo31	76454	F-box protein 31
A_51_P310967	-1.08475	Aifm2	71361	apoptosis-inducing factor, mitochondrion-associated 2
A_52_P1037117	-1.08513	Vangl1	229658	vang-like 1 (van gogh, Drosophila)
A_51_P225506	-1.08597	Pnrc2	52830	proline-rich nuclear receptor coactivator 2
A_51_P185292	-1.08687	4930581F22Rik	78934	RIKEN cDNA 4930581F22 gene
A_52_P670070	-1.08804	Vhl	22346	von Hippel-Lindau tumor suppressor
A_51_P180213	-1.08809	Akr1c19	432720	aldo-keto reductase family 1, member C19
A_52_P308723	-1.08865	Dnm3os	474332	dynamin 3, opposite strand
A_52_P195772	-1.08892	Rbmx	19655	RNA binding motif protein, X chromosome
A_52_P835086	-1.0897	Meis1	17268	Meis homeobox 1
A_52_P465828	-1.09036	Iqce	74239	IQ motif containing E
A_51_P109939	-1.09098	Apoa1bp	246703	apolipoprotein A-I binding protein
A_52_P175699	-1.09179	Mtmr3	74302	myotubularin related protein 3
A_52_P550805	-1.09196	Lyrm5	67636	LYR motif containing 5
A_51_P500996	-1.09382	Fbxl20	72194	F-box and leucine-rich repeat protein 20
A_51_P385653	-1.09445	Fam122b	78755	family with sequence similarity 122, member B
A_52_P387598	-1.09491	BC023202	407816	cDNA sequence BC023202
A_51_P475646	-1.09623	Map4k3	225028	mitogen-activated protein kinase kinase kinase kinase 3
A_51_P514647	-1.09721	Paip2	67869	polyadenylate-binding protein-interacting protein 2
A_52_P483713	-1.09812	Prrx1	18933	paired related homeobox 1
A_52_P1107346	-1.09889	2610002M06Rik	67028	RIKEN cDNA 2610002M06 gene
A_52_P508317	-1.09901	Erlec1	66753	endoplasmic reticulum lectin 1
A_51_P180140	-1.0993	Hist1h2ba	319177	histone cluster 1, H2ba
A_52_P484519	-1.09949	Sept11	52398	septin 11
A_51_P143805	-1.0996	Tmem42	66079	transmembrane protein 42
A_51_P303371	-1.09967	Ccdc23	69216	coiled-coil domain containing 23
A_52_P356313	-1.10012	Stard9	668880	START domain containing 9
A_52_P734742	-1.10094	Gm88	224813	predicted gene 88
A_52_P134598	-1.10171	Scml2	107815	sex comb on midleg-like 2 (Drosophila)
A_51_P297470	-1.10319	Fam36a	66359	family with sequence similarity 36, member A
A_51_P215627	-1.10349	Plac9	211623	placenta specific 9
A_52_P527400	-1.10359	Hist3h2bb-ps	382522	histone cluster 3, H2bb, pseudogene
A_51_P408989	-1.10426	L3hypdh	67217	L-3-hydroxyproline dehydratase (trans-)
A_52_P40191	-1.105	Cdc42ep5	58804	CDC42 effector protein (Rho GTPase binding) 5
A_51_P452280	-1.10612	Mtcp1	17763	mature T cell proliferation 1
A_51_P286946	-1.10664	Lhpp	76429	phospholysine phosphohistidine inorganic pyrophosphate phosphatase
A_51_P103819	-1.10885	Trib2	217410	tribbles homolog 2 (Drosophila)
A_52_P1059537	-1.10914	Csrp2	13008	cysteine and glycine-rich protein 2
A_51_P127035	-1.10928	Tctn2	67978	tectonic family member 2
A_52_P362111	-1.11037	Fam3c	27999	family with sequence similarity 3, member C
A_51_P284177	-1.11318	Akr1c14	105387	aldo-keto reductase family 1, member C14
A_52_P626059	-1.11485	Twf2	23999	twinfilin, actin-binding protein, homolog 2 (Drosophila)
A_51_P438905	-1.11531	Inadl	12695	InaD-like (Drosophila)
A_52_P141306	-1.11589	Ott	18422	ovary testis transcribed
A_52_P62284	-1.11712	Apln	30878	apelin
A_52_P663526	-1.11789	Nmrk1	225994	nicotinamide riboside kinase 1
A_51_P269084	-1.11812	Chchd10	103172	coiled-coil-helix-coiled-coil-helix domain containing 10
A_51_P482043	-1.11813	Epm2aip1	77781	EPM2A (laforin) interacting protein 1
A_51_P345396	-1.11827	Zbtb5	230119	zinc finger and BTB domain containing 5
A_51_P456098	-1.11862	Tmem175	72392	transmembrane protein 175
A_52_P482830	-1.11864	Pnkd	56695	paroxysmal nonkinesiogenic dyskinesia
A_51_P177622	-1.11973	Pnkd	56695	paroxysmal nonkinesiogenic dyskinesia
A_52_P201206	-1.12037	Scrn1	69938	secernin 1
A_52_P560728	-1.12122	Serhl	68607	serine hydrolase-like
A_52_P319123	-1.12177	Vps13b	666173	vacuolar protein sorting 13B (yeast)
A_51_P477179	-1.12181	Sirt3	64384	sirtuin 3 (silent mating type information regulation 2, homolog) 3 (S. cerevisiae)
A_52_P437066	-1.1222	Gm5331	384622	predicted gene 5331
A_52_P628521	-1.1235	432831	432831
A_52_P189358	-1.12433	Rnf150	330812	ring finger protein 150
A_51_P408382	-1.12522	Itgb4	192897	integrin beta 4
A_52_P1068094	-1.12561	A130022J21Rik	320617	RIKEN cDNA A130022J21 gene
A_51_P172475	-1.12689	S100a1	20193	S100 calcium binding protein A1
A_52_P508397	-1.12762	1810026B05Rik	69170	RIKEN cDNA 1810026B05 gene
A_51_P500760	-1.12767	Eid2b	434156	EP300 interacting inhibitor of differentiation 2B
A_52_P108845	-1.12863	Clip3	76686	CAP-GLY domain containing linker protein 3
A_51_P518940	-1.13055	Npr2	230103	natriuretic peptide receptor 2
A_51_P510485	-1.13081	Sfi1	78887	Sfi1 homolog, spindle assembly associated (yeast)
A_52_P563340	-1.1319	2010107H07Rik	66487	RIKEN cDNA 2010107H07 gene
A_52_P464017	-1.13309	2410022L05Rik	66423	RIKEN cDNA 2410022L05 gene
A_51_P514139	-1.13393	Prdm16	70673	PR domain containing 16
A_52_P436628	-1.13514	Vegfb	22340	vascular endothelial growth factor B
A_51_P435198	-1.13566	Cryz	12972	crystallin, zeta
A_51_P311785	-1.13661	Man2b2	17160	mannosidase 2, alpha B2
A_52_P402347	-1.1374	Ubr1	22222	ubiquitin protein ligase E3 component n-recognin 1
A_52_P172711	-1.13783	Srr	27364	serine racemase
A_51_P417917	-1.13811	Plekhg5	269608	pleckstrin homology domain containing, family G (with RhoGef domain) member 5
A_51_P128876	-1.13857	Ifitm3	66141	interferon induced transmembrane protein 3
A_51_P209778	-1.13972	Prrx1	18933	paired related homeobox 1
A_51_P149422	-1.13981	Gng13	64337	guanine nucleotide binding protein (G protein), gamma 13
A_51_P402480	-1.14023	Fam135a	68187	family with sequence similarity 135, member A
A_51_P270733	-1.14025	Syngr1	20972	synaptogyrin 1
A_52_P165679	-1.14116	Cdc42ep5	58804	CDC42 effector protein (Rho GTPase binding) 5
A_51_P442583	-1.14131	Parp4	328417	poly (ADP-ribose) polymerase family, member 4
A_51_P235853	-1.14175	Wdpcp	216560	WD repeat containing planar cell polarity effector
A_52_P518422	-1.14291	Zfp945	240041	zinc finger protein 945
A_51_P133591	-1.14302	BC017647	216971	cDNA sequence BC017647
A_52_P1133703	-1.14324	Cd47	16423	CD47 antigen (Rh-related antigen, integrin-associated signal transducer)
A_52_P157408	-1.14382	Oaz2	18247	ornithine decarboxylase antizyme 2
A_51_P129065	-1.14401	Gnao1	14681	guanine nucleotide binding protein, alpha O
A_51_P519404	-1.14501	Mtf1	17764	metal response element binding transcription factor 1
A_52_P656545	-1.14637	Ogt	108155	O-linked N-acetylglucosamine (GlcNAc) transferase (UDP-N-acetylglucosamine:polypeptide-N-acetylglucosaminyl transferase)
A_51_P118246	-1.14649	Fam161a	73873	family with sequence similarity 161, member A
A_51_P419111	-1.14811	Ngly1	59007	N-glycanase 1
A_51_P249360	-1.14878	Suox	211389	sulfite oxidase
A_51_P403536	-1.14881	Ltbp4	108075	latent transforming growth factor beta binding protein 4
A_52_P610923	-1.14915	Car9	230099	carbonic anhydrase 9
A_51_P503993	-1.15039	Bzrap1	207777	benzodiazepine receptor associated protein 1
A_51_P492743	-1.15063	Bbs10	71769	Bardet-Biedl syndrome 10 (human)
A_51_P466148	-1.15068	Bckdha	12039	branched chain ketoacid dehydrogenase E1, alpha polypeptide
A_52_P196568	-1.15186	Meg3	17263	maternally expressed 3
A_51_P449171	-1.15226	Birc3	11796	baculoviral IAP repeat-containing 3
A_52_P173108	-1.15279	Tet3	194388	tet methylcytosine dioxygenase 3
A_51_P143190	-1.15363	Lyl1	17095	lymphoblastomic leukemia 1
A_52_P373893	-1.15387	Acvr1b	11479	activin A receptor, type 1B
A_51_P280304	-1.15426	Twf2	23999	twinfilin, actin-binding protein, homolog 2 (Drosophila)
A_52_P84487	-1.15428	Ankrd6	140577	ankyrin repeat domain 6
A_51_P116906	-1.15603	Rapgef3	223864	Rap guanine nucleotide exchange factor (GEF) 3
A_51_P296878	-1.15619	Gm11818	208820	predicted gene 11818
A_51_P133252	-1.1562	Slc27a3	26568	solute carrier family 27 (fatty acid transporter), member 3
A_51_P513941	-1.1566	Lrpap1	16976	low density lipoprotein receptor-related protein associated protein 1
A_51_P341177	-1.15711	Ddah2	51793	dimethylarginine dimethylaminohydrolase 2
A_51_P255899	-1.15737	Tgfbr3	21814	transforming growth factor, beta receptor III
A_51_P215217	-1.15761	Ccdc65	105833	coiled-coil domain containing 65
A_51_P171929	-1.15818	Hectd2	226098	HECT domain containing 2
A_52_P250803	-1.15893	Arl5b	75869	ADP-ribosylation factor-like 5B
A_51_P511029	-1.15928	Ankrd13d	68423	ankyrin repeat domain 13 family, member D
A_51_P520456	-1.15958	Pdpn	14726	podoplanin
A_51_P314397	-1.15971	Crip2	68337	cysteine rich protein 2
A_51_P308275	-1.15989	P2rx4	18438	purinergic receptor P2X, ligand-gated ion channel 4
A_52_P218955	-1.16126	D3Ertd751e	73852	DNA segment, Chr 3, ERATO Doi 751, expressed
A_52_P628117	-1.16215	Abcc5	27416	ATP-binding cassette, sub-family C (CFTR/MRP), member 5
A_51_P232399	-1.16621	Acy3	71670	aspartoacylase (aminoacylase) 3
A_51_P209401	-1.16678	1810020D17Rik	66273	RIKEN cDNA 1810020D17 gene
A_51_P102782	-1.1682	Bckdhb	12040	branched chain ketoacid dehydrogenase E1, beta polypeptide
A_52_P360453	-1.16853	3110052M02Rik	73229	RIKEN cDNA 3110052M02 gene
A_52_P676744	-1.16885	St6galnac6	50935	ST6 (alpha-N-acetyl-neuraminyl-2,3-beta-galactosyl-1,3)-N-acetylgalactosaminide alpha-2,6-sialyltransferase 6
A_51_P314285	-1.17038	Tmem86a	67893	transmembrane protein 86A
A_52_P456158	-1.17052	Fchsd1	319262	FCH and double SH3 domains 1
A_51_P288193	-1.17129	Btg1	12226	B cell translocation gene 1, anti-proliferative
A_51_P280401	-1.17176	Tcta	102791	T cell leukemia translocation altered gene
A_52_P130079	-1.17229	Lonrf1	244421	LON peptidase N-terminal domain and ring finger 1
A_52_P319361	-1.17257	Rab30	75985	RAB30, member RAS oncogene family
A_51_P447248	-1.17456	Aqp11	66333	aquaporin 11
A_51_P282667	-1.1747	Hexa	15211	hexosaminidase A
A_51_P397934	-1.17509	Grin3b	170483	glutamate receptor, ionotropic, NMDA3B
A_51_P402393	-1.17563	Klhl8	246293	kelch-like 8 (Drosophila)
A_52_P32369	-1.17566	Hmgn3	94353	high mobility group nucleosomal binding domain 3
A_52_P188139	-1.17571	Rxra	20181	retinoid X receptor alpha
A_51_P170641	-1.17691	Dcaf4	73828	DDB1 and CUL4 associated factor 4
A_52_P570690	-1.178	Atp1b2	11932	ATPase, Na+/K+ transporting, beta 2 polypeptide
A_52_P672532	-1.17806	1810020D17Rik	66273	RIKEN cDNA 1810020D17 gene
A_52_P580533	-1.17864	4732415M23Rik	320869	RIKEN cDNA 4732415M23 gene
A_52_P381009	-1.17952	Tia1	21841	cytotoxic granule-associated RNA binding protein 1
A_52_P384508	-1.18127	Mib2	76580	mindbomb homolog 2 (Drosophila)
A_51_P136355	-1.1827	Gng11	66066	guanine nucleotide binding protein (G protein), gamma 11
A_52_P153925	-1.18375	Rabgap1l	29809	RAB GTPase activating protein 1-like
A_52_P46588	-1.18429	A630072M18Rik	320770	RIKEN cDNA A630072M18 gene
A_51_P259774	-1.18525	Slc37a2	56857	solute carrier family 37 (glycerol-3-phosphate transporter), member 2
A_51_P484869	-1.18664	Gamt	14431	guanidinoacetate methyltransferase
A_51_P194984	-1.18799	4933408B17Rik	271508	RIKEN cDNA 4933408B17 gene
A_52_P424847	-1.18863	Tcf4	21413	transcription factor 4
A_51_P216268	-1.18867	2610001A08Rik	70108	RIKEN cDNA 2610001A08 gene
A_51_P347961	-1.18949	Npc2	67963	Niemann Pick type C2
A_51_P448563	-1.18973	Myo7a	17921	myosin VIIA
A_51_P309307	-1.18996	Bcl2l15	229672	BCLl2-like 15
A_52_P646762	-1.19038	Smoc2	64074	SPARC related modular calcium binding 2
A_52_P552971	-1.19231	Tceanc	245695	transcription elongation factor A (SII) N-terminal and central domain containing
A_52_P75668	-1.19259	2210404J11Rik	381062	RIKEN cDNA 2210404J11 gene
A_51_P173114	-1.19271	Cdhr1	170677	cadherin-related family member 1
A_52_P654130	-1.19546	Oaz2	18247	ornithine decarboxylase antizyme 2
A_51_P182296	-1.19609	Ccdc53	67282	coiled-coil domain containing 53
A_51_P348397	-1.19665	Hexim1	192231	hexamethylene bis-acetamide inducible 1
A_52_P60353	-1.19764	Greb1l	381157	growth regulation by estrogen in breast cancer-like
A_51_P437883	-1.19825	Mzf1	109889	myeloid zinc finger 1
A_51_P131653	-1.19834	Tsacc	76927	TSSK6 activating co-chaperone
A_51_P507942	-1.19923	Atp13a2	74772	ATPase type 13A2
A_51_P317076	-1.1993	Use1	67023	unconventional SNARE in the ER 1 homolog (S. cerevisiae)
A_51_P397834	-1.19959	Dpm1	13480	dolichol-phosphate (beta-D) mannosyltransferase 1
A_51_P414412	-1.20007	Trafd1	231712	TRAF type zinc finger domain containing 1
A_52_P534250	-1.20047	Rbms3	207181	RNA binding motif, single stranded interacting protein
A_51_P407675	-1.20325	Zrsr1	22183	zinc finger (CCCH type), RNA binding motif and serine/arginine rich 1
A_51_P298052	-1.20326	Hscb	100900	HscB iron-sulfur cluster co-chaperone homolog (E. coli)
A_52_P282838	-1.20425	Spin2	278240	spindlin family, member 2
A_51_P501803	-1.20576	Hoxa2	15399	homeobox A2
A_51_P454103	-1.20596	Manba	110173	mannosidase, beta A, lysosomal
A_52_P273748	-1.20704	Zfp157	72154	zinc finger protein 157
A_51_P119077	-1.20852	Sqstm1	18412	sequestosome 1
A_51_P128491	-1.20879	Tcn2	21452	transcobalamin 2
A_52_P38627	-1.21021	Egf	13645	epidermal growth factor
A_51_P130057	-1.21192	Ppm1k	243382	protein phosphatase 1K (PP2C domain containing)
A_52_P416879	-1.21277	Bckdhb	12040	branched chain ketoacid dehydrogenase E1, beta polypeptide
A_52_P159077	-1.21364	Siae	22619	sialic acid acetylesterase
A_52_P341161	-1.21764	H13	14950	histocompatibility 13
A_52_P10622	-1.21837	Emb	13723	embigin
A_51_P249385	-1.21999	Heatr7a	223658	HEAT repeat containing 7A
A_52_P140450	-1.22074	Stk3	56274	serine/threonine kinase 3
A_51_P214083	-1.22286	2310039H08Rik	67101	RIKEN cDNA 2310039H08 gene
A_52_P356228	-1.22296	Slc38a9	268706	solute carrier family 38, member 9
A_51_P135732	-1.22453	Ccdc136	232664	coiled-coil domain containing 136
A_52_P514094	-1.22491	Atp6v1f	66144	ATPase, H+ transporting, lysosomal V1 subunit F
A_52_P558368	-1.22879	Zdhhc1	70796	zinc finger, DHHC domain containing 1
A_51_P180754	-1.23042	Mtap2	17756	microtubule-associated protein 2
A_51_P465740	-1.23085	Lysmd4	75099	LysM, putative peptidoglycan-binding, domain containing 4
A_51_P188135	-1.23244	Fbxo7	69754	F-box protein 7
A_51_P353882	-1.23254	Zfp580	68992	zinc finger protein 580
A_51_P190437	-1.23261	4930455F23Rik	74895	RIKEN cDNA 4930455F23 gene
A_52_P327927	-1.2331	Ndufb2	68198	NADH dehydrogenase (ubiquinone) 1 beta subcomplex, 2
A_51_P456957	-1.23392	Pex11a	18631	peroxisomal biogenesis factor 11 alpha
A_51_P399614	-1.23445	Zkscan14	67235	zinc finger with KRAB and SCAN domains 14
A_51_P112308	-1.23452	1810011O10Rik	69068	RIKEN cDNA 1810011O10 gene
A_51_P142196	-1.23677	H19	14955	H19 fetal liver mRNA
A_51_P312437	-1.23682	Dhrs7	66375	dehydrogenase/reductase (SDR family) member 7
A_51_P193573	-1.23758	Clk1	12747	CDC-like kinase 1
A_51_P161148	-1.23795	Phf21a	192285	PHD finger protein 21A
A_52_P307961	-1.23895	Abca5	217265	ATP-binding cassette, sub-family A (ABC1), member 5
A_52_P519191	-1.239	Dio3os	353504	deiodinase, iodothyronine type III, opposite strand
A_52_P129428	-1.23944	Fzd2	57265	frizzled homolog 2 (Drosophila)
A_51_P393748	-1.23944	Ddx58	230073	DEAD (Asp-Glu-Ala-Asp) box polypeptide 58
A_52_P289071	-1.2397	Casc4	319996	cancer susceptibility candidate 4
A_51_P194525	-1.24103	Alx3	11694	aristaless-like homeobox 3
A_52_P46410	-1.24217	4933407H18Rik	71101	RIKEN cDNA 4933407H18 gene
A_52_P375546	-1.24283	Lrrc46	69297	leucine rich repeat containing 46
A_51_P284233	-1.24373	Prrg2	65116	proline-rich Gla (G-carboxyglutamic acid) polypeptide 2
A_52_P279379	-1.24486	Zcchc11	230594	zinc finger, CCHC domain containing 11
A_51_P311434	-1.24503	Cyb5	109672	cytochrome b-5
A_52_P440836	-1.24506	Egr3	13655	early growth response 3
A_52_P495453	-1.24511	Dtx3	80904	deltex 3 homolog (Drosophila)
A_51_P105178	-1.24797	Sox4	20677	SRY-box containing gene 4
A_51_P456113	-1.24808	9930013L23Rik	80982	RIKEN cDNA 9930013L23 gene
A_52_P619200	-1.2492	5330438D12Rik	327824	RIKEN cDNA 5330438D12 gene
A_51_P456114	-1.24974	9930013L23Rik	80982	RIKEN cDNA 9930013L23 gene
A_51_P262228	-1.2501	A2ld1	223267	AIG2-like domain 1
A_52_P630905	-1.25081	Cdh18	320865	cadherin 18
A_52_P449417	-1.25217	Vangl1	229658	vang-like 1 (van gogh, Drosophila)
A_51_P160913	-1.25277	Mr1	15064	major histocompatibility complex, class I-related
A_52_P290152	-1.25299	6720401G13Rik	103012	RIKEN cDNA 6720401G13 gene
A_51_P322542	-1.25443	Bbx	70508	bobby sox homolog (Drosophila)
A_51_P519570	-1.25502	1600002K03Rik	69770	RIKEN cDNA 1600002K03 gene
A_51_P367285	-1.25561	Rnf135	71956	ring finger protein 135
A_51_P288876	-1.2557	Tmem45a	56277	transmembrane protein 45a
A_52_P633410	-1.25679	Gabarapl1	57436	gamma-aminobutyric acid (GABA) A receptor-associated protein-like 1
A_52_P473866	-1.25741	Ppt1	19063	palmitoyl-protein thioesterase 1
A_52_P583973	-1.25814	Lrpap1	16976	low density lipoprotein receptor-related protein associated protein 1
A_52_P78730	-1.25839	1110032A03Rik	68721	RIKEN cDNA 1110032A03 gene
A_51_P419971	-1.25934	Tmem106b	71900	transmembrane protein 106B
A_51_P366704	-1.2609	Acox1	11430	acyl-Coenzyme A oxidase 1, palmitoyl
A_51_P272735	-1.2619	Gm7968	666183	predicted gene 7968
A_52_P557265	-1.26407	Cyp39a1	56050	cytochrome P450, family 39, subfamily a, polypeptide 1
A_51_P275395	-1.26595	Dcaf11	28199	DDB1 and CUL4 associated factor 11
A_52_P255125	-1.26634	Rnf170	77733	ring finger protein 170
A_51_P395344	-1.26681	8430427H17Rik	329540	RIKEN cDNA 8430427H17 gene
A_51_P378858	-1.27011	Atg10	66795	autophagy related 10
A_52_P641216	-1.27083	Galk2	69976	galactokinase 2
A_51_P441837	-1.27199	Tmem53	68777	transmembrane protein 53
A_52_P33800	-1.27387	Fndc3a	319448	fibronectin type III domain containing 3A
A_51_P419147	-1.27444	Lpxn	107321	leupaxin
A_51_P497692	-1.27615	Mageh1	75625	melanoma antigen, family H, 1
A_51_P118650	-1.27637	Wdr6	83669	WD repeat domain 6
A_52_P475080	-1.27839	Arsk	77041	arylsulfatase K
A_51_P460398	-1.27933	Zfp71-rs1	235907	zinc finger protein 71, related sequence
A_52_P59285	-1.28046	2810410L24Rik	100042332	RIKEN cDNA 2810410L24 gene
A_52_P179640	-1.2807	Fuca1	71665	fucosidase, alpha-L- 1, tissue
A_51_P427383	-1.28076	Samd9l	209086	sterile alpha motif domain containing 9-like
A_51_P502888	-1.28131	Ncoa1	17977	nuclear receptor coactivator 1
A_51_P156547	-1.28563	Tcf7l1	21415	transcription factor 7 like 1 (T cell specific, HMG box)
A_51_P114634	-1.28578	Amz1	231842	archaelysin family metallopeptidase 1
A_51_P391159	-1.28808	Ang	11727	angiogenin, ribonuclease, RNase A family, 5
A_51_P349192	-1.29062	2210013O21Rik	70123	RIKEN cDNA 2210013O21 gene
A_52_P178358	-1.29126	Atp6v0e	11974	ATPase, H+ transporting, lysosomal V0 subunit E
A_51_P465148	-1.29197	Ctsb	13030	cathepsin B
A_51_P377579	-1.29382	Hyi	68180	hydroxypyruvate isomerase homolog (E. coli)
A_51_P154596	-1.29402	Npdc1	18146	neural proliferation, differentiation and control gene 1
A_51_P332201	-1.29429	Cst3	13010	cystatin C
A_51_P209771	-1.29446	Prrx1	18933	paired related homeobox 1
A_52_P63553	-1.29674	Cebpb	12608	CCAAT/enhancer binding protein (C/EBP), beta
A_51_P272754	-1.29832	Cdh18	320865	cadherin 18
A_51_P163188	-1.29962	Rin2	74030	Ras and Rab interactor 2
A_52_P88818	-1.29987	Clybl	69634	citrate lyase beta like
A_52_P35048	-1.30051	Serpinf1	20317	serine (or cysteine) peptidase inhibitor, clade F, member 1
A_51_P220370	-1.30189	Msl3l2	73390	male-specific lethal 3-like 2 (Drosophila)
A_52_P222967	-1.30226	Adck2	57869	aarF domain containing kinase 2
A_51_P320114	-1.30259	Grcc10	14790	gene rich cluster, C10 gene
A_52_P603421	-1.30269	Gm166	233899	predicted gene 166
A_51_P512340	-1.30329	Pde4b	18578	phosphodiesterase 4B, cAMP specific
A_51_P137388	-1.30487	Zadh2	225791	zinc binding alcohol dehydrogenase, domain containing 2
A_52_P416548	-1.30577	AI314180	230249	expressed sequence AI314180
A_52_P15122	-1.30608	Egfl7	353156	EGF-like domain 7
A_51_P384033	-1.30658	Psen2	19165	presenilin 2
A_52_P181235	-1.3066	Use1	67023	unconventional SNARE in the ER 1 homolog (S. cerevisiae)
A_52_P599549	-1.30747	Rragb	245670	Ras-related GTP binding B
A_52_P663602	-1.30786	Casp9	12371	caspase 9
A_51_P456857	-1.30842	Ift122	81896	intraflagellar transport 122
A_52_P329917	-1.30871	Prrg2	65116	proline-rich Gla (G-carboxyglutamic acid) polypeptide 2
A_51_P449133	-1.309	Ahr	11622	aryl-hydrocarbon receptor
A_51_P394984	-1.31153	Lpin1	14245	lipin 1
A_52_P235861	-1.3144	Peg3	18616	paternally expressed 3
A_52_P29953	-1.31838	6530418L21Rik	109050	RIKEN cDNA 6530418L21 gene
A_51_P345867	-1.31862	Hsf4	26386	heat shock transcription factor 4
A_52_P565427	-1.31891	Myo6	17920	myosin VI
A_52_P141136	-1.32508	Fggy	75578	FGGY carbohydrate kinase domain containing
A_52_P437421	-1.32637	Bmper	73230	BMP-binding endothelial regulator
A_52_P407755	-1.32951	Gpcpd1	74182	glycerophosphocholine phosphodiesterase GDE1 homolog (S. cerevisiae)
A_51_P370315	-1.33014	Gnpda1	26384	glucosamine-6-phosphate deaminase 1
A_52_P867545	-1.33083	Mthfd2l	665563	methylenetetrahydrofolate dehydrogenase (NADP+ dependent) 2-like
A_51_P292073	-1.33307	Haghl	68977	hydroxyacylglutathione hydrolase-like
A_51_P227222	-1.33334	Adamts2	216725	a disintegrin-like and metallopeptidase (reprolysin type) with thrombospondin type 1 motif, 2
A_51_P381811	-1.33347	Rxfp2	140498	relaxin/insulin-like family peptide receptor 2
A_51_P165834	-1.33352	Dclk2	70762	doublecortin-like kinase 2
A_51_P386182	-1.33353	Magi2	50791	membrane associated guanylate kinase, WW and PDZ domain containing 2
A_51_P236412	-1.3347	Cdkl2	53886	cyclin-dependent kinase-like 2 (CDC2-related kinase)
A_51_P317321	-1.33475	Iffo1	320678	intermediate filament family orphan 1
A_52_P16571	-1.33825	Srr	27364	serine racemase
A_52_P579352	-1.33946	Lifr	16880	leukemia inhibitory factor receptor
A_51_P444447	-1.3411	Cebpd	12609	CCAAT/enhancer binding protein (C/EBP), delta
A_51_P164504	-1.34141	Apoc1	11812	apolipoprotein C-I
A_51_P264685	-1.34168	Whrn	73750	whirlin
A_51_P346874	-1.34253	1700112E06Rik	76633	RIKEN cDNA 1700112E06 gene
A_51_P421846	-1.34313	Ech1	51798	enoyl coenzyme A hydratase 1, peroxisomal
A_51_P332141	-1.34359	Clcn2	12724	chloride channel 2
A_51_P262230	-1.34408	A2ld1	223267	AIG2-like domain 1
A_51_P329322	-1.34854	Zfand1	66361	zinc finger, AN1-type domain 1
A_52_P553589	-1.35071	9030617O03Rik	217830	RIKEN cDNA 9030617O03 gene
A_51_P124315	-1.35114	Hmcn2	665700	hemicentin 2
A_51_P201638	-1.35335	Unc119	22248	unc-119 homolog (C. elegans)
A_52_P656699	-1.35496	Actn3	11474	actinin alpha 3
A_51_P319879	-1.35535	Acadm	11364	acyl-Coenzyme A dehydrogenase, medium chain
A_51_P269793	-1.35545	BC057079	230393	cDNA sequence BC057079
A_51_P421680	-1.35583	Zfp383	73729	zinc finger protein 383
A_51_P374549	-1.35936	Spata1	70951	spermatogenesis associated 1
A_51_P325651	-1.36146	Cd47	16423	CD47 antigen (Rh-related antigen, integrin-associated signal transducer)
A_52_P31093	-1.36261	Gm5624	434476	predicted gene 5624
A_52_P359819	-1.36292	Ntf5	78405	neurotrophin 5
A_51_P415607	-1.36393	Fkbp7	14231	FK506 binding protein 7
A_51_P217682	-1.36492	Pcf11	74737	cleavage and polyadenylation factor subunit homolog (S. cerevisiae)
A_51_P422893	-1.36539	Tmem14a	75712	transmembrane protein 14A
A_51_P402193	-1.36742	Map3k1	26401	mitogen-activated protein kinase kinase kinase 1
A_51_P122425	-1.368	Ctf1	13019	cardiotrophin 1
A_52_P272364	-1.37132	Gria3	53623	glutamate receptor, ionotropic, AMPA3 (alpha 3)
A_52_P368945	-1.37151	Skap2	54353	src family associated phosphoprotein 2
A_51_P184910	-1.3723	Phpt1	75454	phosphohistidine phosphatase 1
A_52_P224829	-1.3725	Gpc6	23888	glypican 6
A_51_P458168	-1.37293	Vegfb	22340	vascular endothelial growth factor B
[truncated: 1,161 more rows]
