# Supplementary material for: LATS2 Positively Regulates Polycomb Repressive Complex 2
Source: PLoS One. 2016 Jul 19;11(7):e0158562. doi: 10.1371/journal.pone.0158562 (PMC4951031; doi:10.1371/journal.pone.0158562)
Supplement: S7 Table — (XLSX) [file pone.0158562.s008.xlsx]

## Sheet: S7_Table
S7 Table. Primer sequences used in this study.
Primer name	5' to 3'
For RT-qPCR
HsGapdh-Fw	TCTCCTCTGACTTCAACAGCGAC
HsGapdh-Rv	CCCTGTTGCTGTAGCCAAATTC
HsACTB-Fw	ATGTGGCCGAGGACTTTGATT
HsACTB-Rv	AGTGGGGTGGCTTTTAGGATG
HsLATS2-Fw	AGATTTCGGCCTCTGCACTG
HsLATS2-Rv	TAGGGTCTTCAGCCTGTCCC
HsCTGF-Fw	AATGCTGCGAGGAGTGGGT
HsCTGF-Rv	CGGCTCTAATCATAGTTGGGTCT
HsSUZ12-Fw	TGGGAGACTATTCTTGATGGGAAG
HsSUZ12-Rv	GGAGCCGTAGATTTATCATTGGTC
HsEZH2-Fw	GGGACAGTAAAAATGTGTCCTGC
HsEZH2-Rv	TGCCAGCAATAGATGCTTTTTG
HsEED-Fw	TCTTACGTGGATGCTGATGC
HsEED-Rv	ATAGCATTTCCATGGCCAAC
For ChIP-qPCR
HsGAPDH_ChIP_pro-Fw	TACTAGCGGTTTTACGGGCG
HsGAPDH_ChIP_pro-Rv	TCGAACAGGAGGAGCAGAGAGCGA
HsMYT1_ChIP-Fw	ACAAAGGCAGATACCCAACG
HsMYT1_ChIP-Rv	GCAGTTTCAAAAAGCCATCC
HsF2R_ChIP-Fw	TTTAGGGGCAACCCTGTCAC
HsF2R_ChIP-Rv	ACCGGCAAAGTTCAGTTTTCG
HsZBTB16_ChIP-Fw	GATGGGGGACAAGGTTGAGG
HsZBTB16_ChIP-Rv	TGTAGCTCCCTAGCACTGGT
HsWNT10B_ChIP-Fw	GTCTCCCCACGGTTTAAGCA
HsWNT10B_ChIP-Rv	TCCCTGCTTTCCCAGGTCTA
HsKCNH3_ChIP-Fw	CACATTGCTCAGGACACCCT
HsKCNH3_ChIP-Rv	CTGCAGCAGGTGTGAGTACA
HsTPPP3_ChIP-Fw	CAGGGGAGGTCTGAGGTGTA
HsTPPP3_ChIP-Rv	TGGGGGCTGTAGAGTTACGA
HsTMEM59L_ChIP-Fw	CTCCAGTAGTTGACGGGCTG
HsTMEM59L_ChIP-Rv	GTATCGGCCCCTTATCGCAA
HsLHX2_ChIP-Fw	CACCAGAGCCATTTAGGCCA
HsLHX2_ChIP-Rv	TTCCATTTCTGGGCGGTTCA
HsHRK_ChIP-Fw	GGGTCAGGTTTCTAGCCAGG
HsHRK_ChIP-Rv	ACCCAACTTGCCTCGTTTCA
For TALEN experiments
HsLATS2-TAL-AscI-Fw	GTCGGCGCGCCAGCATTTTGGGACAGCCGTA
HsLATS2-TAL-NotI-Rv	ATTGCGGCCGCCATGTTGCTCAACCCTCCCA
For EZH2 cloning
HsEZH2-AscI-Fw	TATGGCGCGCCTATGGGCCAGACTGGGAAG
HsEZH2-NotI-Rv	ATACTCGAGCGGCCGCTCAAGGGATTTCCATTTCTCTTTC
