# Supplementary material for: LATS2 Positively Regulates Polycomb Repressive Complex 2
Source: PLoS One. 2016 Jul 19;11(7):e0158562. doi: 10.1371/journal.pone.0158562 (PMC4951031; doi:10.1371/journal.pone.0158562)
Supplement: S8 Table — (XLSX) [file pone.0158562.s009.xlsx]

## Sheet: S8_Table
S8 Table. TaqMan probes used in this study.
Gene name	Assay ID
HsKRT17	Hs01588578_m1
HsHOXA11	Hs00194149_m1
HsFBXO32	Hs01041408_m1
HsIGFBP3	Hs00426289_m1
