# Supplementary material for: LATS2 Positively Regulates Polycomb Repressive Complex 2
Source: PLoS One. 2016 Jul 19;11(7):e0158562. doi: 10.1371/journal.pone.0158562 (PMC4951031; doi:10.1371/journal.pone.0158562)
Supplement: S9 Table — (XLSX) [file pone.0158562.s010.xlsx]

## Sheet: S9_Table
S9 Table. Antibodies used in this study.
Manufacturer	Code	Product name	Application
Cell Signaling	#5246S	Ezh2 (D2C9) XP® Rabbit mAb	WB
Active Motif	39875	EZH2 antibody (mAb)	ChIP
Cell Signaling	#3737S	SUZ12 (D39F6) XP® Rabbit mAb	WB
Millipore	17-10034	ChIPAb+ EED - ChIP Validated Antibody and Primer Set	WB
Cell Signaling	#9733	Tri-Methyl-Histone H3 (Lys27) (C36B11) Rabbit mAb	WB, IF
Millipore	05-623	Anti-RNA polymerase II Antibody, clone CTD4H8	IF, ChIP
Abcam	ab6002	Anti-Histone H3 (tri methyl K27) antibody - ChIP Grade	ChIP
Active Motif	39156	Histone H3K27me3 antibody (pAb)	WB(HMT assay)
Cell Signaling	#5327S	Di/Tri-Methyl-Histone H3 (Lys9) (6F12) Mouse mAb	WB, ChIP
Cell Signaling	#9751S	Tri-Methyl-Histone H3 (Lys4) (C42D8) Rabbit mAb	WB
Cell Signaling	#4499	Histone H3 (D1H2) XP® Rabbit mAb	WB
Cell Signaling	#4353	Acetyl-Histone H3 (Lys27) Antibody	ChIP
Abcam	ab1791	Anti-Histone H3 antibody - ChIP Grade	ChIP
Bethyl	A300-479A	Rabbit anti-LATS2 Antibody, Affinity Purified	WB
Cell Signaling	#3477S	LATS1 (C66B5) Rabbit mAb	WB
Santa Cruz	sc-751	Cyclin A (H-432)	WB
Sigma	T5168	Monoclonal Anti-a-Tubulin, clone B-5-1-2	WB
MBL	M047-3	Anti-Myc-tag mAb	WB
Sigma	F3165	ANTI-FLAG M2 Monoclonal Antibody, Purified IgG	WB, IP
Cell Signaling	2729S	Normal Rabbit IgG	IP, ChIP
Millipore	12-371	Normal Mouse IgG	IP, ChIP
